# Supplementary material for: Pan-cancer analysis implicates novel insights of lactate metabolism into immunotherapy response prediction and survival prognostication
Source: J Exp Clin Cancer Res. 2024 Apr 25;43:125. doi: 10.1186/s13046-024-03042-7 (PMC11044366; doi:10.1186/s13046-024-03042-7)
Supplement: Supplementary file 2 — Supplementary Material 2: Table S1. Characteristics of selected patients in 2 immunotherapy scRNA-seq cohorts and 1 ST cohort. Table S2. List of scRNA datasets applied to develop LM.SIG. Table S3. List of pan-cancer transcriptomic datasets. Table S4. List of bulk RNA-seq immunotherapy datasets. Table S5. List of CRISPR datasets. Table S6. List of LM-related genes. Table S7. ML algorithms in SurvBenchmark design. Table S8. The forward and reverse primers in RT-qPCR analysis. Table S9. List of LMx genes in each scRNA-seq dataset. Table S10. List of LMy genes in each scRNA-seq dataset. Table S11. List of LMn genes in each scRNA-seq dataset. Table S12. List of LM.SIG genes. Table S13. Comparison of AUC between LM.SIG and other well-established signatures. Table S14. Summary for computational efficiency of 15 ML algorithms. Table S15. List of enrolled 22,505 CRISPR genes in 17 datasets. Table S16. List of the top 5% of CRISPR genes over-represented in LM.SIG. [file 13046_2024_3042_MOESM2_ESM.xlsx]

## Sheet: Table S1
Table S1. Characteristics of selected patients in 2 immunotherapy scRNA-seq cohorts and 1 ST cohort.
Patients	SKCM (GSE115978 )	BCC (GSE123813 )	HCC-ST (skrx2fz79n)
Response	0	6	1
Non-response	11	4	1
﻿Treatment naïve	13	0	0
﻿Overall	24	10	2
7 patients have been removed from GSE115978 due to lack of malignant cells data. 1 patient has been removed from GSE123813 due to its aberrant mutation and CNV profiles.

## Sheet: Table S2
Table S2. ﻿List of scRNA datasets applied to develop LM.SIG.
No	﻿Dataset	Cancer	Patients	Cells	Platform	PMID
1	GSE123813	BCC	11	52884	10x Genomics	31359002
2	GSE141526	BCC	6	56116	10x Genomics	33033234
3	EMTAB8107	BRCA	14	33043	10x Genomics	32561858
4	GSE143423	BRCA	2	4375	10x Genomics	bioRxiv
5	GSE148673	BRCA	6	10359	10x Genomics	33462507
6	GSE176078	BRCA	26	89471	10x Genomics	34493872
7	SRP114962	BRCA	8	2472	SNRS	29681456
8	GSE125449	CHOL	10	5761	10x Genomics	31588021
9	EMTAB8107	CRC	7	23176	10x Genomics	32561858
10	GSE146771	CRC	10	10468	Smart-seq2	32302573
11	GSE102130	GBM	6	3321	Smart-seq2	29674595
12	GSE103224	GBM	8	17185	Microwell	30041684
13	GSE131928a	GBM	9	13553	10x Genomics	31327527
14	GSE131928b	GBM	28	7930	Smart-seq2	31327527
15	GSE138794	GBM	9	18458	10x Genomics	31554641
16	GSE139448	GBM	3	12152	10x Genomics	32004492
17	GSE141982	GBM	2	5263	10x Genomics	32105316
18	GSE148842	GBM	7	111397	Microwell	bioRxiv
19	GSE70630	GBM	6	4347	Smart-seq2	27806376
20	GSE84465	GBM	4	3533	Smart-seq2	29091775
21	GSE89567	GBM	10	6341	Smart-seq2	28360267
22	GSE103322	HNSCC	18	5902	Smart-seq2	29198524
23	GSE125449	LIHC	9	3834	10x Genomics	31588021
24	GSE119926	MB	25	7745	Smart-seq2	31341285
25	GSE117988	MCC	1	10134	10x Genomics	30250229
26	GSE118056	MCC	1	11024	10x Genomics	30250229
27	GSE117156	MM	14	24918	MARS-seq	30523328
28	GSE140312	NET	1	3158	10x Genomics	32054662
29	EMTAB6149	NSCLC	8	40218	10x Genomics	29988129
30	GSE117570	NSCLC	4	11453	10x Genomics	31033233
31	GSE127465	NSCLC	7	31179	Smart-seq2	30979687
32	GSE143423	NSCLC	3	12193	10x Genomics	bioRxiv
33	GSE150660	NSCLC	2	5407	10x Genomics	32675368
34	GSE118828	OV	9	1909	Smart-seq2	30383866
35	CRA001160	PAAD	35	57443	10x Genomics	31273297
36	GSE111672	PAAD	3	6122	inDrop	31932730
37	GSE115978	SKCM	31	7186	Smart-seq2	30388455
38	GSE72056	SKCM	19	4645	Smart-seq2	27124452
39	GSE134520	STAD	13	41554	10x Genomics	31067475
40	GSE139829	UVM	11	103703	10x Genomics	31980621
	Overall	17	406	881332

## Sheet: Table S3
Table S3. ﻿List of pan-cancer transcriptomic datasets.
No	﻿Dataset (Training and Validation set)	Patients		No	﻿Dataset (Testing set)	Patients
1	TCGA-ACC	79		1	﻿E-MTAB-6134	288
2	TCGA-BLCA	406		2	CGGA-693	657
3	TCGA-BRCA	1088		3	CGGA-301	285
4	TCGA-CESC	293		4	METABRIC	1935
5	TCGA-CHOL	36		5	prad-su2c-2019	71
6	TCGA-COAD	434		6	GSE13507	165
7	TCGA-ESCA	185		7	GSE17538	232
8	TCGA-GBM	166		8	GSE30219	274
9	TCGA-HNSC	521		9	GSE72094	398
10	TCGA-KICH	65		10	GSE138866	129
11	TCGA-KIRC	532			overall	4434
12	TCGA-KIRP	288
13	TCGA-LGG	525
14	TCGA-LIHC	367
15	TCGA-LUAD	504
16	TCGA-LUSC	494
17	TCGA-MESO	85
18	TCGA-OV	307
19	TCGA-PAAD	178
20	TCGA-PCPG	184
21	TCGA-PRAD	498
22	TCGA-READ	154
23	TCGA-SARC	263
24	TCGA-SKCM	456
25	TCGA-STAD	389
26	TCGA-TGCT	139
27	TCGA-THCA	512
28	TCGA-UCEC	531
29	TCGA-UCS	56
30	TCGA-UVM	80
	overall	9815

## Sheet: Table S4
Table S4. ﻿List of bulk RNA-seq immunotherapy datasets.
Cohorts	Cancer	Treatment	Patients	Response
				R	NR
Training and Validation sets
﻿Braun RCC	RCC	aPD-1	181	39	142
﻿Mariathasan UC	UC	aPD-L1	348	68	280
﻿Liu SKCM	SKCM	aPD-1	121	47	74
﻿Gide SKCM	SKCM	aPD-1﻿and aCTLA4	73	33	40
﻿Riaz SKCM	SKCM	aPD-1	49	8	41
Testing sets
﻿Hugo SKCM	SKCM	aPD-1	26	12	14
﻿Van SKCM	SKCM	aCTLA4	36	14	22
﻿Zhao GBM	GBM	aPD-1	17	10	7
Other sets
Kim GC	GC	﻿aPD-1	45	12	33
Jung NSCLC	NSCLC	﻿aPD-1	27	8	19

## Sheet: Table S5
Table S5. ﻿List of CRISPR datasets.
﻿CRISPR dataset	﻿Condition	﻿Cancer	﻿Model cell
﻿Freeman	﻿NK	﻿Melanoma	﻿B16
	﻿OT1	﻿Melanoma	﻿B16
﻿Kearney	﻿NK	﻿Colon	﻿MC38
	﻿OT1+IgG	﻿Colon	﻿MC38
	﻿OT1+PD1	﻿Colon	﻿MC38
﻿Manguso	﻿GVAX	﻿Melanoma	﻿B16
	﻿GVAX+PD1	﻿Melanoma	﻿B16
﻿Pan	﻿OT1	﻿Melanoma	﻿B16
	﻿Pmel-1_T	﻿Melanoma	﻿B16
﻿Patel	﻿NY-ESO-1_MART-1 _T	﻿Melanoma	﻿Mel624
﻿Vredevoogd	﻿MART1_T	﻿Melanoma	﻿D10 IFNGR1
﻿Lawson	﻿Mid_CTL	﻿Breast	﻿EMT6HA
	﻿Mid_CTL	﻿Breast	﻿X4T1HA
	﻿Mid_CTL	﻿Colon	﻿CT26HA
	﻿Mid_CTL	﻿Colon	﻿MC38OVA
	﻿Mid_CTL	﻿Melanoma	﻿B16OVA
	﻿Mid_CTL	﻿Renal	﻿RencaHA
﻿NK: natural killer cells; OT1: ovalbumin-specific transgenic CD8 T cells; OT1+IgG: OT1 + immunoglobulin; OT1+PD1: OT1 + anti–PD-1 antibody; Mid_CTL: cytotoxic cells at mid time point (defined as the population of cells following 1 or 2 treatment rounds); GVAX: a granulocyte-macrophage colony-stimulating factor (GM-CSF)-secreting, irradiated tumor cell vaccine; GVAX+PD1: GVAX + anti–PD-1 antibody…

## Sheet: Table S6
Table S6. ﻿List of LM-related genes.
Gene
EMB
SLC16A1
SLC16A3
SLC16A7
SLC16A8
SLC5A12
SLC5A8
LDHA
LDHAL6A
LDHAL6B
LDHB
LDHC
LDHD
C12orf65
COG8
DNM1L
HPDL
HSD17B10
MT-CO1
MT-CO2
MT-CO3
MT-ND1
MT-ND4
MT-ND5
MT-ND6
MT-TF
MT-TH
MT-TL1
MT-TQ
MT-TS2
MT-TW
NDUFAF3
NDUFB8
NDUFS2
SCO2
SUCLG1
SURF1
ACAD9
ACADM
B3GALNT2
B4GAT1
CALR
CD46
CFH
CFI
CHEK2
COL4A1
CRPPA
DAG1
FKRP
FKTN
FLI1
GAA
GATA1
HBB
HELLPAR
INPP5K
IRAK1
JAK2
KCNN4
LARGE1
LYST
MPL
MVK
MYC
PIEZO1
PLA2G6
PLEC
PNPLA2
POMGNT1
POMGNT2
POMK
POMT1
POMT2
RB1
RHAG
RPS14
RXYLT1
SIL1
SLC25A13
SLC4A1
SLC7A7
SPP1
STAT4
TET2
TP53
USB1
VPS13A
AIFM1
COA8
COQ8A
COX10
COX14
COX15
COX20
COX4I1
COX6B1
COX8A
DARS2
ECHS1
FOXRED1
GFM1
GFM2
HTRA2
LIPT1
LONP1
LRPPRC
MDH2
MECP2
MPV17
MRPS34
MT-ATP6
MT-ND2
MT-ND3
MT-TK
MT-TN
MT-TV
MTFMT
NARS2
NAXE
NDUFA1
NDUFA10
NDUFA11
NDUFA12
NDUFA13
NDUFA2
NDUFA4
NDUFA6
NDUFA9
NDUFAF1
NDUFAF2
NDUFAF4
NDUFAF5
NDUFAF6
NDUFAF8
NDUFB10
NDUFB11
NDUFB3
NDUFB9
NDUFS1
NDUFS3
NDUFS4
NDUFS6
NDUFS7
NDUFS8
NDUFV1
NDUFV2
NUBPL
PDHA1
PDHX
PET100
PET117
PNPT1
RARS2
RMND1
SDHA
SLC13A3
SLC19A3
SLC25A19
SLC39A8
TACO1
TIMMDC1
TMEM126B
TRAPPC12
TRMT10C
TXN2
AARS2
ACAT1
ACAT2
ADAMTS13
AGK
ATAD3A
ATPAF2
BCS1L
C1QBP
CA5A
CARS2
CHCHD10
CLPB
COQ2
COQ4
COQ9
COX5A
COX6A2
CYC1
DGUOK
DLD
DNAJC19
EARS2
FARS2
FASTKD2
FBXL4
FDX2
GOT2
GTPBP3
GYS2
HIBCH
HMGCL
HS6ST2
ISCA1
ISCU
LIAS
LIPT2
LYRM7
MICOS13
MIPEP
MPC1
MRPL12
MRPL3
MRPL44
MRPS14
MRPS16
MRPS22
MRPS28
MT-TI
MT-TL2
MT-TP
MTO1
NGLY1
OCRL
OGDH
PC
PDP1
PDSS1
PDSS2
PMPCB
PNPLA8
PNPO
POLG
POLG2
PUS1
PYGL
RARS1
RNASEH1
RRM2B
SCO1
SERAC1
SFXN4
SLC25A10
SLC25A26
SLC25A3
SLC25A4
SLC25A42
SOD1
SYNJ1
TANGO2
TARS2
TIMM22
TIMM50
TK2
TMEM70
TRMT5
TRMU
TSFM
TUFM
TWNK
UQCC3
UQCRB
UQCRC2
UQCRQ
WARS2
YARS2

## Sheet: Table S7
Table S7. ﻿ML algorithms in SurvBenchmark design.
No	Method name	Method name in paper	R function	R package	Parameters (default)
1	Lasso cox	Lasso_Cox	glmnet	glmnet	alpha=1, nfolds = 5,type.measure = "C"
2	Ridge cox	Ridge_Cox	glmnet	glmnet	alpha=0, nfolds = 5,type.measure = "C"
3	Elastic net cox	EN_Cox	glmnet	glmnet	alpha=0.5, nfolds = 5,type.measure = "C"
4	Random survival forest	RSF	rfsrc	RandomSurvivalForest	ntree = 1000 ,mtry = 10
5	Multi task logistic regression method	MTLR	mtlr	MTLR	C1=1
6	DNNSurv (Deep learning survival model)	DNNSurv	all functions required	DNNSurv	Default (https://github.com/lilizhaoUM/DNNSurv)
7	Boosting cox model	CoxBoost	coxboost	CoxBoost	stepnumber=10,penaltynumber=100
8	Cox model with genetic algorithm as feature selection method	Cox_GA	GenAlg	GenAlgo	n.features=10 (for omics) , n.features=4 (for clinical) , generation_num=20
9	Multi task logistic regression model with genetic algorithm as feature selection method	MTLR_GA	GenAlg	GenAlgo	n.features=10 (for omics) , n.features=4 (for clinical) ,generation_num=20
10	Boosting cox model with genetic algorithm as feature selection method	CoxBoost_GA	GenAlg	GenAlgo	n.features=10 (for omics) , n.features=4 (for clinical) , generation_num=20
11	Multi task logistic regression model with ranking based method as feature selection method	MTLR_DE	lmFit,eBayes	limma	n.features=10 (for omics) , n.features=4 (for clinical)
12	Boosting cox model with ranking based method as feature selection method	CoxBoost_DE	lmFit,eBayes	limma	n.features=10 (for omics) , n.features=4 (for clinical)
13	Survival support vector machine	SurvivalSVM	survivalsvm	survivalsvm	Default: sgf.sv = 5, sigf = 7, maxiter = 20, margin = 0.05, bound = 10, eig.tol = 1e-06,conv.tol = 1e-07, posd.tol = 1e-08
14	DeepSurv (Deep learning survival model)	DeepSurv	deepsurv	survivalmodels	Default: frac = 0.3, activation = "relu", num_nodes = c(4L, 8L, 4L, 2L), dropout = 0.1, early_stopping = TRUE, epochs = 100L, batch_size = 32L
15	DeepHit (Deep learning survival model)	DeepHit	deephit	survivalmodels	Default: frac = 0.3, activation = "relu", num_nodes = c(4L, 8L, 4L, 2L), dropout = 0.1, early_stopping = TRUE, epochs = 100L, batch_size = 32L

## Sheet: Table S8
Table S8. ﻿The forward and reverse primers in RT-qPCR analysis.
Name	Forward Primer	Reverse Primer
LDHA	ATGGCAACTCTAAAGGATCAGC	CCAACCCCAACAACTGTAATCT
CD206	TCCGGGTGCTGTTCTCCTA	CCAGTCTGTTTTTGATGGCACT
CD163	TTTGTCAACTTGAGTCCCTTCAC	TCCCGCTACACTTGTTTTCAC
TGFB	GGCCAGATCCTGTCCAAGC	GTGGGTTTCCACCATTAGCAC
ARG1	GTGGAAACTTGCATGGACAAC	AATCCTGGCACATCGGGAATC
IL1A	TGGTAGTAGCAACCAACGGGA	ACTTTGATTGAGGGCGTCATTC
IL1B	ATGATGGCTTATTACAGTGGCAA	GTCGGAGATTCGTAGCTGGA
CD80	AAACTCGCATCTACTGGCAAA	GGTTCTTGTACTCGGGCCATA
IFNG	TCGGTAACTGACTTGAATGTCCA	TCGCTTCCCTGTTTTAGCTGC
GZMB	CCCTGGGAAAACACTCACACA	GCACAACTCAATGGTACTGTCG
PDCD1	CCAGGATGGTTCTTAGACTCCC	TTTAGCACGAAGCTCTCCGAT
CTLA4	GCCCTGCACTCTCCTGTTTTT	GGTTGCCGCACAGACTTCA

## Sheet: Table S9
Table S9. List of LMx genes in each scRNA-seq dataset.
LMx-1	LMx-2	LMx-3	LMx-4	LMx-5	LMx-6	LMx-7	LMx-8	LMx-9	LMx-10	LMx-11	LMx-12	LMx-13	LMx-14	LMx-15	LMx-16	LMx-17	LMx-18	LMx-19	LMx-20	LMx-21	LMx-22	LMx-23	LMx-24	LMx-25	LMx-26	LMx-27	LMx-28	LMx-29	LMx-30	LMx-31	LMx-32	LMx-33	LMx-34	LMx-35	LMx-36	LMx-37	LMx-38	LMx-39	LMx-40
NOC2L	NOC2L	NOC2L	NOC2L	AP006222.1	FO538757.2	CHMP1B	TNFRSF18	FO538757.2	MED6	A2M	ZNF367	AP006222.2	AAAS	FO538757.2	TSPAN6	AP006222.2	TSPAN6	AAGAB	ACAA2	AAMP	ELMO2	ISG15	A1BG	FO538757.2	smallTAntigen	A2MP1	RPL11	LINC00115	NOC2L	A4GALT	AP006222.2	ITGA3	ISG15	AP006222.1	AADAC	RPS11	RPS11	AURKAIP1	FO538757.1
HES4	TNFRSF18	HES4	HES4	NOC2L	AP006222.2	TCOF1	PUSL1	AP006222.2	ACOT8	AAAS	TRIM63	NOC2L	AAGAB	AP006222.2	DPM1	RP5-857K21.4	DPM1	AAMP	ACADM	AARSD1	TMEM216	AURKAIP1	AAAS	SAMD11	SDF4	AAAS	ATP5IF1	AL645608.2	ISG15	AAAS	RP11-206L10.9	AP2B1	RPL22	NOC2L	ABCC3	MMP2	ELMO2	MRPL20	AP006222.1
TNFRSF18	SDF4	SDF4	ISG15	HES4	RP11-206L10.9	OPA3	MRPL20	NOC2L	ABI1	AAGAB	AL590762.11	HES4	AAMDC	RP11-206L10.9	C1ORF112	SDF4	SCYL3	AARS	ACAT1	ABCF2	KLHL13	MRPL20	AAGAB	HES4	B3GALT6	AACS	NDUFS5	NOC2L	AURKAIP1	AACS	FAM41C	FAM120A	PARK7	ISG15	ACAA2	TMEM216	MMP2	PARK7	AL669831.3
SDF4	B3GALT6	B3GALT6	TNFRSF18	ISG15	FAM41C	ITGA9	RER1	ISG15	GNPDA1	AAMDC	HDHD2	ISG15	AAMP	LINC00115	FUCA2	B3GALT6	C1orf112	AARSD1	ACAT2	ABHD12	PDCL3	FAAP20	AAMDC	ISG15	UBE2J2	AAGAB	TMEM53	KLHL17	MRPL20	AAED1	RP11-54O7.1	ICAM3	ENO1	SDF4	ACADVL	PDCL3	PDCL3	SH3BGRL3	AL669831.5
UBE2J2	FAM132A	UBE2J2	SDF4	SDF4	NOC2L	CHST2	PARK7	C1orf159	CDH3	AAMP	RP11-298I3.4	AGRN	ABCB6	FAM41C	GCLC	PUSL1	CFH	AASDHPPT	SDHAF3	ABRACL	DECR1	RER1	AAMP	SDF4	PUSL1	AAK1	HSPB11	PLEKHN1	SSU72	AAGAB	SAMD11	NDUFB2	SDHB	B3GALT6	ACAT1	AEN	AEN	ATP5IF1	FAM41C
PUSL1	UBE2J2	PUSL1	B3GALT6	B3GALT6	KLHL17	CHST7	ENO1	SDF4	TANK	AAR2	TMEM53	C1orf159	ABCC4	SAMD11	LAS1L	CPTP	FUCA2	ABCF2	ACP1	ACAT1	BRIX1	SMIM1	AANAT	UBE2J2	CPTP	AAMP	TMEM59	HES4	FAAP20	AAK1	NOC2L	PYGB	AL031727.1	C1QTNF12	ACE2	DECR1	DECR1	PSMB2	NOC2L
CPSF3L	PUSL1	CPSF3L	UBE2J2	UBE2J2	PLEKHN1	C14orf119	AGTRAP	UBE2J2	SRA1	AARSD1	SLC25A14	SDF4	ABCC6P2	NOC2L	ANKIB1	DVL1	GCLC	ABHD12	ADAM19	ACAT2	SUMO1	KCNAB2	AAR2	PUSL1	AURKAIP1	AAR2	LAMTOR5	AGRN	RER1	AAMP	KLHL17	NME4	RPL11	UBE2J2	ACTN1	SALL1	BRIX1	TRAPPC3	PERM1
CPTP	CPSF3L	CPTP	PUSL1	PUSL1	HES4	SP1	SDHB	ACAP3	OST4	ABCB9	FAAP100	B3GALT6	ABCD3	HES4	BAD	AURKAIP1	NFYA	ABHD14A	AIMP2	ACLY	UQCR11	ESPN	AARSD1	CPSF3L	MRPL20	AARS	TXNIP	RNF223	RPL22	AARS	PLEKHN1	STUB1	ZNF593	PUSL1	ADRA2A	RPS18	SUMO1	UQCRH	AL645608.7
AURKAIP1	CPTP	DVL1	CPSF3L	INTS11	ISG15	ABCE1	AKR7A2	PUSL1	TSTD1	ABCE1	PRORSD1P	UBE2J2	ABCE1	ISG15	LAP3	MRPL20	STPG1	ABHD2	AK4	ACO2	DDB1	CAMTA1	ABCA7	CPTP	ATAD3A	AARS2	MRPS21	C1orf159	VAMP3	AARS2	HES4	POLR2I	EIF3I	INTS11	AHNAK	BRIX1	UQCR11	LAMTOR5	HES4
MRPL20	AURKAIP1	AURKAIP1	CPTP	AURKAIP1	C1orf159	ATP5IF1	CAPZB	CPSF3L	CD24	ABCF2	DNM1	PUSL1	ABCF2	AGRN	HS3ST1	ANKRD65	NIPAL3	ABHD4	AKR1A1	ACOT7	CENPQ	PARK7	ABCB6	AURKAIP1	SSU72	AASDHPPT	S100A11	TNFRSF18	PARK7	AARSD1	ISG15	CCND1	MRPS15	CPTP	AK2	SUMO1	PIR	POLR3GL	ISG15
ATAD3B	MRPL20	MRPL20	AURKAIP1	MRPL20	TTLL10	NCBP2-AS2	MINOS1	CPTP	PDCD6	ABRACL	DHFRL1	CPSF3L	ABHD10	C1orf159	HECW1	VWA1	LAS1L	ABLIM1	ALKBH2	ACSBG1	PLPBP	MASP2	ABCB7	MRPL20	MIB2	AATF	S100A6	SDF4	ENO1	AASDHPPT	TNFRSF18	DNPH1	NDUFS5	AURKAIP1	AK4	UQCR11	SERPINF1	JTB	AGRN
ATAD3A	VWA1	VWA1	MRPL20	ATAD3A	SDF4	PRKAR2A	DDOST	DVL1	TOMM6	ABT1	CCP110	DVL1	ABHD12	SDF4	MAD1L1	SSU72	ENPP4	ABR	ANAPC11	ACTB	PIR	FBXO2	ABCC4	ANKRD65	FAAP20	ABCA7	DPM3	B3GALT6	PGD	AATF	SDF4	DHCR24	YBX1	AL391244.1	AKR1B10	RTN1	WDR34	RAB13	C1orf159
SSU72	ATAD3B	ATAD3C	VWA1	SSU72	B3GALT6	NR1D2	HNRNPR	AURKAIP1	PIGK	ACADM	TICRR	MXRA8	ABHD14A	B3GALT6	SNX11	RP11-345P4.9	ANKIB1	ACAA1	ANAPC13	ACTG1	IPO9	FBXO6	ABCC6	ATAD3A	RER1	ABCB10	KRTCAP2	C1QTNF12	MAD2L2	ABCA1	B3GALT6	CTSD	ATP6V0B	MRPL20	AKR1C3	CENPQ	SLC25A46	MGST3	TNFRSF18
MIB2	ATAD3A	SSU72	ATAD3A	FNDC10	UBE2J2	CALM3	TCEA3	MRPL20	CMC4	ACAN	SNX11	AURKAIP1	ABHD14B	UBE2J2	M6PR	GNB1	CYP51A1	ACAT1	NAXE	ACTL6A	NAT10	AGTRAP	ABCC6P2	SSU72	PEX10	ABCB6	TSTD1	UBE2J2	AGTRAP	ABCA13	UBE2J2	DNAJC15	RPS8	ANKRD65	AKR7A3	ZEB1	NUDT1	CNIH4	TNFRSF4
PRKCZ	SSU72	RP11-345P4.9	SSU72	CDK11B	ACAP3	SPG21	STMN1	VWA1	TIMM23	ACAT1	CNTLN	CCNL2	ABHD2	ACAP3	KLHL13	FAAP20	KRIT1	ACAT2	APOO	ACYP2	WDR34	DHRS3	ABCE1	MIB2	FAM213B	ABCB8	MGST3	ACAP3	SDHB	ABCA9	PUSL1	TXNDC17	UQCRH	ATAD3B	ALDH1A1	SERPINF1	SIRT6	SF3B6	SDF4
FAAP20	C1orf233	CDK11B	C1orf233	GNB1	PUSL1	OIP5	HMGN2	ATAD3C	PET117	ACAT2	SKA2	MRPL20	ABHD3	PUSL1	ICA1	RER1	RAD52	ACHE	APRT	ADA	STK25	AGMAT	ABCF1	SLC35E2B	LINC01346	ABCB9	SNRPE	PUSL1	CAPZB	ABCB10	CPSF3L	PGLS	SERBP1	ATAD3A	ALDH1A2	CPNE4	PPIL1	COX5B	B3GALT6
RER1	MIB2	SLC35E2B	MIB2	TMEM52	CPSF3L	AC098487.1	NUDC	ATAD3B	DNAJB6	ACLY	CIB1	VWA1	ABHD4	CPSF3L	TFPI	PEX10	BAD	ACLY	AQP4	ADAM19	CDC25B	UQCRHL	ABCF2	GNB1	RPL22	ABCC1	MRPL55	INTS11	MINOS1	ABCB7	CPTP	ARPC1B	GNG5	SSU72	ALDH2	NUDT1	ABR	DBI	UBE2J2
PEX10	NADK	NADK	CDK11B	MORN1	CPTP	LYAR	NR0B2	ATAD3A	MIR4458HG	SDHAF3	KB-1125A3.11	ATAD3A	ABRACL	CPTP	ARF5	PANK4	LAP3	ACO2	ARF4	ADAMTS3	LARP7	SDHB	ABHD10	FAAP20	ACOT7	ABCC10	SF3B6	DVL1	DDOST	ABCC1	DVL1	ITGB4	SELENOF	AL691432.2	ALDH3A2	PPIL1	EXOSC7	MZT2B	ACAP3
FAM213B	GNB1	GNB1	SLC35E2B	RER1	DVL1	MYDGF	DNAJC8	SSU72	APTR	ACO2	NDUFB9	SSU72	ACAA1	DVL1	SARM1	TNFRSF14	HS3ST1	ACOT1	ARF5	ADAMTS9	ALDOC	ALDH4A1	ABHD14A	RER1	HES2	ABCC4	MORN2	MXRA8	HNRNPR	ABCC10	AURKAIP1	CD63	RPL5	MIB2	ALDOA	NEFH	GYPC	NDUFB3	PUSL1
TPRG1L	PRKCZ	TMEM52	NADK	PEX10	AURKAIP1	CHMP3	RAB42	MIB2	LINC00920	ACOT7	PIAS1	C1orf233	ACAA2	MXRA8	POLDIP2	FAM213B	HECW1	ACOT2	ARL2BP	ADH5	NUDT1	AKR7A3	ABHD14A-ACY1	PEX10	ESPN	ABCD3	RPS27A	AURKAIP1	ZNF593	ABCC3	MRPL20	TSPAN3	LAMTOR5	CDK11B	ALG1	CCNY	GRB2	NDUFA10	INTS11
WRAP73	FAAP20	FAAP20	GNB1	PRXL2B	CCNL2	RPL36AL	SNRNP40	CDK11B	CEBPZOS	ACP1	RTN1	RP11-345P4.9	ACAD8	AURKAIP1	AK2	LINC00982	MAD1L1	ACOT7	ARL3	ADIPOR1	PPIL1	AKR7A2	ABHD14B	FAM213B	CAMTA1	ABCE1	SUCLG1	CCNL2	SH3BGRL3	ABCC4	VWA1	IQGAP1	RHOC	FO704657.1	ALG3	EXOSC7	DUS3L	COPS9	CPTP
LRRC47	RER1	SKI	TMEM52	WRAP73	MRPL20	EBP	EIF3I	SLC35E2B	OCLN	ACSBG1	HOXA11	MIB2	ACAD9	MRPL20	FKBP4	TPRG1L	LASP1	ACOT8	ARPC1A	ADRM1	FOXE1	CAPZB	ABHD3	TP73	VAMP3	ABCF1	RNF181	MRPL20	HMGN2	ABCC5	ATAD3C	NDUFB10	APH1A	CDK11A	ANO1	ROR2	COQ9	AGXT	DVL1
C1orf174	PEX10	RER1	PRKCZ	SMIM1	ATAD3B	DDIT3	ZBTB8OS	CDK11A	SNHG16	ACSL3	ABHD12	CDK11B	ACADM	ANKRD65	KDM1A	TP73-AS1	SNX11	ACP1	ARPC3	ADSL	PGBD5	MINOS1	ABT1	LRRC47	PARK7	ABCF2	COX5B	ANKRD65	NUDC	ABCC6	ATAD3B	CLTC	RPS27	NADK	ANPEP	DUS3L	PMF1	BRK1	MXRA8
RPL22	FAM213B	PEX10	FAAP20	LRRC47	ATAD3A	DDIT4	AK2	NADK	C15ORF38-AP3S2	ACTL6A	RHOG	SLC35E2B	ACAT1	VWA1	RECQL	LRRC47	TMEM176A	ACSS2	ATOX1	AEN	EXOSC7	PINK1	ACAA1	ICMT	ENO1	ABHD10	DBI	VWA1	WASF2	ABCD3	ATAD3A	ENSA	DPM3	TMEM52	ANXA10	COQ9	MMP16	NDUFAF3	AURKAIP1
ICMT	ARHGEF16	RP3-395M20.12	SKI	DFFB	SSU72	PTPMT1	PSMB2	GNB1	PMF1-BGLAP	ACTR10	KDELR2	NADK	ACAT2	ATAD3B	VPS50	C1orf174	M6PR	ACTC1	ATP2B1	AGPAT1	DUS3L	DDOST	ACAA2	ACOT7	CTNNBIP1	ABHD12	HSPE1	ATAD3C	IFI6	ABCE1	SSU72	EGFR	FDPS	PRKCZ	ANXA13	PMF1	NDUFS4	TIMMDC1	MRPL20
ACOT7	TPRG1L	RP3-395M20.8	RER1	C1orf174	C1orf233	NPC2	THRAP3	TMEM52	HSPE1-MOB4	ACTR1A	ZSCAN9	GNB1	ACLY	ATAD3A	HSPB6	RPL22	KLHL13	ACTG1	ATP5F1A	AGPAT2	COQ9	TCEA3	ACAD9	HES2	LZIC	ABHD14A	NDUFB3	ATAD3B	DNAJC8	ABCF1	CDK11B	RSU1	CCT3	FAAP20	ANXA2	HPCA	CLCN4	RNF7	ANKRD65
DNAJC11	WRAP73	TNFRSF14	PEX10	RPL22	RP11-345P4.9	C3orf58	NDUFS5	PRKCZ	SYNJ2BP-COX16	ACTR2	RP4-590F24.2	PRKCZ	SDHAF3	SSU72	ARHGAP33	ICMT	CYP26B1	ACTL6A	ATP5F1B	AHCY	PMF1	HMGCL	ACADM	ESPN	RBP7	ABHD14B	EEF1B2	ATAD3A	ATPIF1	ABCF2	SLC35E2B	NDUFC2	NAXE	MORN1	ANXA4	NDUFS4	ELAC2	SERP1	VWA1
CAMTA1	TP73-AS1	FAM213B	TNFRSF14	ICMT	MIB2	DAG1	ZMPSTE24	FAAP20	AP1M2	ACTR3	RP13-514E23.1	SKI	ACO2	RP5-832C2.5	NDUFAB1	KLHL21	ICA1	ACTL6B	ATP5F1C	AHSA1	CRELD2	FUCA1	ACAT1	CAMTA1	PGD	ABHD16A	CRYBA2	SSU72	TAF12	ABCF3	CDK11A	LPCAT1	PRDX6	RER1	ANXA5	FUS	EMC8	RPL22L1	ATAD3C
VAMP3	LRRC47	MMEL1	FAM213B	ACOT7	CDK11B	CIAO2B	PPCS	SKI	NDUFC2-KCTD14	ACTR6	CTA-392E5.1	MORN1	ACOT1	C1orf233	SLC25A13	PHF13	DBNDD1	ACTN1	ATP5F1D	AIMP1	HIKESHI	SRSF10	ACAT2	VAMP3	SRM	ABHD17A	RAMP1	FNDC10	EIF3I	ABHD10	GNB1	DBI	GAS5	PEX10	APIP	ELAC2	POLR2J	DNAJC19	ATAD3B
PARK7	CEP104	ARHGEF16	MMEL1	NOL9	RP11-345P4.10	BTG3	YBX1	RER1	COMMD3-BMI1	ACY1	RP11-1072A3.4	RER1	ACOT2	RP11-345P4.9	ST7	VAMP3	ALS2	ACTR10	ATP5F1E	AIMP2	NDUFS4	TMEM50A	ACLY	PARK7	MAD2L2	ABHD17B	NDUFAF3	MIB2	ZBTB8OS	ABHD11	MORN1	ATP5G1	TOMM20	PANK4	APRT	ASS1	UQCRC1	MRPL36	ATAD3A
ENO1	DFFB	TPRG1L	TPRG1L	THAP3	SLC35E2B	BTG1	EBNA1BP2	PEX10	ATP6V1G2-DDX39B	ADAM15	WARS2	PEX10	ACOT7	MIB2	CDC27	PARK7	CFLAR	ACTR1A	ATP5PB	AIP	ELAC2	MTFR1L	SDHAF3	ENO1	AGTRAP	ABHD18	SPCS1	CDK11B	AK2	ABHD12	RER1	JOSD2	GDI2	AL139246.5	AQP5	POLR2J	LAGE3	NDUFS6	SSU72
CLSTN1	C1orf174	WRAP73	WRAP73	DNAJC11	CDK11A	SRD5A3	ERI3	PANK4	UBA2	ADAM19	PML	FAM213B	ACOT8	CDK11B	HCCS	ERRFI1	TFPI	ACTR3	ATP5MC1	AK1	EMC8	STMN1	ACO2	CTNNBIP1	LRRC38	ABHD2	NDUFB4	SLC35E2B	SMIM12	ABHD12B	PEX10	SNRNP25	ATP5F1C	TNFRSF14	ARL14	UQCRC1	SDC2	TBCA	AL645728.1
CTNNBIP1	KCNAB2	TP73-AS1	SMIM1	CAMTA1	SLC35E2	SRD5A1	UROD	RP3-395M20.8	SAE1	ADAMTS9	EPT1	WRAP73	ACOT9	SLC35E2B	DVL2	ENO1	NDUFAF7	ACTR3B	ATP5MC2	AKIRIN2	POLR2J	ZNF593	ACOT2	LZIC	PDPN	ABHD3	RPL35A	CDK11A	PSMB2	ABHD14A	RP3-395M20.12	ATP1A1	PPA1	PRXL2B	ARPC2	SDC2	COX7A2	COX7C	FNDC10
LZIC	RPL22	SMIM1	LRRC47	VAMP3	NADK	GGA2	PRDX1	TNFRSF14	FARSB	ADH5	ARID1A	LRRC47	ACOX2	CDK11A	UPF1	CLSTN1	RBM5	ACY1	ATP5MC3	AKR1B1	UQCRC1	SH3BGRL3	ACOT7	RBP7	UQCRHL	ABHD5	ATP5ME	SLC35E2A	TRAPPC3	ABHD17A	FAM213B	UQCRQ	PCBD1	MMEL1	ASRGL1	COX7A2	ASNSD1	HINT1	AL691432.2
PGD	ICMT	LRRC47	CEP104	PARK7	GNB1	C4orf3	TTC39A	FAM213B	DNM1L	ADI1	LINC00674	CEP104	ACP1	NADK	SLC25A5	LZIC	SLC7A2	ACYP2	ATP5PD	AKT1S1	ADAM23	HMGN2	ACOT8	PGD	NECAP2	ABI1	LRPAP1	NADK	THRAP3	ABHD17B	WRAP73	TMED3	MRPS16	LINC00982	BANF1	CNTN2	RP9	UQCRQ	MIB2
DFFA	ACOT7	CEP104	C1orf174	ENO1	RP1-140A9.1	PSMB5	TXNDC12	PRDM16	ABCF2	ADIPOR1	CKS2	C1orf174	ACP2	GNB1	POLR2J	RBP7	ARF5	ADA	ATP5ME	ALDOA	LAGE3	NUDC	ACOT9	APITD1	SDHB	ABRACL	OCIAD2	GNB1	LSM10	ABHD17C	TP73	TRAPPC2L	CHCHD1	ARHGEF16	BRI3BP	ASNSD1	UNG	NDUFA2	MMP23B
SRM	NOL9	C1orf174	RPL22	SLC25A33	TMEM52	PSMB2	FAM159A	ARHGEF16	COX17	ADPRHL2	RNASEH2A	RPL22	ACSBG1	PRKCZ	DHX33	UBE4B	SARM1	ADAMTSL1	ATP5PF	ALG3	SDC2	NR0B2	ACP1	DFFA	IGSF21	ABRAXAS2	UGT2B7	TMEM52	MRPS15	ABHD2	SMIM1	C19ORF33	RPS24	TPRG1L	BST2	UNG	GSTP1	TMED9	CDK11B
EXOSC10	THAP3	RPL22	ICMT	TMEM201	GABRD	PSMB1	SCP2	TPRG1L	SCAMP2	ADRM1	MDM1	ICMT	ACSF2	FAAP20	THSD7A	PGD	POLDIP2	ADIPOR1	ATP5MF	ALKBH2	COX7A2	RPA2	ACP5	SRM	MRTO4	ABT1	NDUFS6	PRKCZ	C1orf122	ABHD4	LRRC47	HNRNPA3	ADIRF	WRAP73	BTF3	GSTP1	FKBP4	NHP2	FO704657.1
MTOR	DNAJC11	ICMT	ACOT7	CTNNBIP1	PRKCZ	SH3KBP1	MAGOH	WRAP73	SCAMP3	ADSL	CALR	ACOT7	ACSL3	RER1	LIG3	TARDBP	PLXND1	ADK	ATP5MG	ALKBH7	ASNSD1	DNAJC8	ACSF2	RP4-635E18.6	AKR7A2	AC000089.1	NDUFS4	SKI	NDUFS5	ABI1	CEP104	NDUFA11	NDUFB8	LRRC47	BZW1	DCUN1D5	BST1	SERPINB6	SLC35E2B
UBIAD1	VAMP3	PLEKHG5	NOL9	LZIC	RP5-892K4.1	BEX3	HSPB11	TP73	PQBP1	ADSS	RP5-1180E21.5	NOL9	ACSS3	PEX10	RPAP3	MASP2	AK2	ADRM1	ATP5PO	AMZ2	AGPS	ATPIF1	ACSF3	MAD2L2	CAPZB	AC002056.1	BTF3	MORN1	PPT1	ABI2	C1orf174	COX5A	ATP5MD	C1orf174	C12orf75	FKBP4	FHL1	CUTA	CDK11A
FBXO2	PARK7	NOL9	ZBTB48	RBP7	FAAP20	TMEM160	FGGY	LRRC47	MRPS31P5	AEN	ARL6IP1	ZBTB48	ACTL6A	PLCH2	AC004381.6	SRM	FKBP4	ADSL	ATP6V0B	ANAPC11	UNG	TAF12	ACSS2	AGTRAP	MINOS1	AC002367.1	COX7C	RER1	PPCS	ABL1	RPL22	NUDT14	PRDX3	RPL22	C19orf70	FHL1	POLD2	SNRPC	NADK
FBXO6	ENO1	ZBTB48	KLHL21	PGD	MORN1	PPIL1	ITGB3BP	CEP104	ARPC5	AES	TNRC6C	THAP3	ACTN4	PANK4	CIAPIN1	FBXO2	KDM1A	AES	ATP6V0C	ANAPC13	GSTP1	MECR	ACTC1	DHRS3	CAMK2N1	AC004057.1	HINT1	PEX10	YBX1	ABL2	RNF207	MYL6B	RGS10	RNF207	C1QBP	RPL4	ETFA	LAMA4	GNB1
MAD2L2	GPR157	KLHL21	THAP3	CENPS-CORT	RER1	RALBP1	CRYZ	DFFB	ARPC4	AFG3L2	PCYT2	CAMTA1	ACTR10	FAM213B	SPPL2B	MAD2L2	RBM6	AFAP1L2	ATP6V1F	ANAPC15	DCUN1D5	PEF1	ACTL6A	EFHD2	PINK1	AC004148.2	UQCRQ	PANK4	EBNA1BP2	ABLIM1	GPR153	RABL6	ECHS1	ICMT	CA9	POLD2	ZNF146	SF3B5	TMEM52
AGTRAP	SLC25A33	PHF13	DNAJC11	CENPS	PEX10	SLC17A5	GNG5	C1orf174	ARPC3	AGBL5	EIF3K	VAMP3	ACTR1A	PRDM16	COPZ2	DRAXIN	CAMKK1	AGPAT1	ATP6V1G1	ANP32A	SLC9A3R1	CCDC28B	ACTR2	UQCRHL	DDOST	AC004448.1	SKP1	TNFRSF14	ELOVL1	ABO	ACOT7	CD47	IFITM1	ACOT7	CALR	ETFA	POLRMT	PSMB1	PRKCZ
PLOD1	TMEM201	THAP3	CAMTA1	DFFA	PANK4	CHMP4B	CTBS	KCNAB2	ARPC1B	AGPAT2	ZNF559	PER3	ACTR2	TPRG1L	PRKAR2B	AGTRAP	RECQL	AHCY	ATP5IF1	ANP32B	FKBP4	EIF3I	ACTR3	ARHGEF19	LINC00339	AC004453.1	NDUFA2	PRXL2B	ATP6V0B	ABRACL	NOL9	FLNA	IFITM3	HES2	CAPNS1	ZNF146	NENF	NDUFA4	FAAP20
MFN2	CLSTN1	DNAJC11	VAMP3	C1orf127	RP3-395M20.12	CHMP4C	CYR61	ICMT	ACTR3	AGTRAP	RP11-175B9.3	PARK7	ACTR3	WRAP73	MSL3	NPPA	VPS50	AHSA1	AURKAIP1	AP1M1	FHL1	AK2	ACTR6	SZRD1	CDC42	AC004552.1	MRPL22	MMEL1	RPS8	ABT1	KLHL21	GMFB	TALDO1	ESPN	CAT	HOXB5	DNAJC9	PPIA	SKI
MIIP	CTNNBIP1	CAMTA1	PARK7	SRM	RP3-395M20.8	PPP3CB	SEP15	GPR153	ACTR2	AHCY	STK35	ERRFI1	ACTR6	SMIM1	GCFC2	KIAA2013	HSPB6	AIFM1	BANF1	AP1S1	OSGEP	SMIM12	ACY1	NECAP2	TCEB3-AS1	AC004686.1	ATP6V0E1	ARHGEF16	PRDX1	AC000120.1	THAP3	MT-CO2	RPLP2	NOL9	CAVIN3	GTSF1	C1QBP	CHCHD2	RER1
UQCRHL	LZIC	VAMP3	RERE	UBIAD1	TNFRSF14	RPL12	GBP2	ACOT7	TSPAN3	AHRR	CAPRIN1	SLC45A1	ACY1	LRRC47	WDR54	PDPN	ARHGAP33	AIG1	BCAN	AP2M1	RPL4	PSMB2	ACYP1	RP11-108M9.4	PITHD1	AC004890.1	HIST1H4C	MEGF6	AKR1A1	AC003991.1	CAMTA1	MT-CYB	POLR2L	THAP3	CBR1	DNAJC9	TMED7	MDH2	PEX10
SDHB	NMNAT1	PARK7	ENO1	FBXO2	FAM213B	RPL19	DNTTIP2	HES2	PYURF	AHSA1	C12orf73	ENO1	ACY3	CEP104	RHBDD2	PRDM2	NDUFAB1	AIMP2	BCCIP	AP2S1	POLD2	TRAPPC3	ADA	RCC2	LYPLA2	AC004893.2	CLIC1	TPRG1L	UQCRH	AC004130.1	VAMP3	MT-ND2	RPL27A	DNAJC11	CCL15	LIN28B	FST	ATP5MF	PANK4
MRTO4	RBP7	ERRFI1	GPR157	FBXO44	MMEL1	MTCH2	ARHGAP29	ESPN	NUBP2	AIF1L	RP11-566E18.1	RP3-510D11.2	ACYP1	C1orf174	SOX8	EFHD2	ZMYND10	AIP	BEX1	APCDD1	ACOT2	THRAP3	ADAD2	AKR7A2	GALE	AC005154.6	CUTA	WRAP73	TXNDC12	AC004148.2	TNFRSF9	MT-ND5	RPS13	CAMTA1	CCT3	C1QBP	PGM1	POLR2J	AL139246.5
AKR7A2	PGD	RERE	SPSB1	FBXO6	ARHGEF16	SYT7	RP11-148B18.1	NOL9	TSFM	AIFM1	UBL5	H6PD	ACYP2	NPHP4	ZNF195	UQCRHL	SLC25A13	AK1	BLOC1S1	APEX1	ETFA	LSM10	ADAM15	CAPZB	TMEM50A	AC005224.1	UQCC2	TP73-AS1	BTF3L4	AC004241.3	PARK7	MT-CO1	LDHA	VAMP3	CCT5	TCP1	DCT	NDUFB2	TNFRSF14-AS1
CAPZB	APITD1	H6PD	SLC25A33	MAD2L2	TPRG1L	MARCO	SLC44A3	THAP3	PPIF	AIMP2	TUBGCP5	SPSB1	ADA	KCNAB2	MYCBP2	EPHA2	ST7	AKIRIN1	BLOC1S2	APH1A	ZNF146	MRPS15	ADAMTSL1	MINOS1	LDLRAP1	AC005261.2	COX7A2	SMIM1	MAGOH	AC005154.1	RP11-431K24.1	MT-ND3	EIF3M	PARK7	CCT6A	KIF4A	HSPA2	SSBP1	TNFRSF14
MINOS1	DFFA	CLSTN1	TMEM201	AGTRAP	WRAP73	SAP30	CNN3	DNAJC11	ARPC2	AIP	CDC23	SLC25A33	ADAM12	RPL22	PDK2	SZRD1	CDC27	AKIRIN2	BRIX1	NAXE	NENF	C1orf122	ADAT2	NBL1	MTFR1L	AC005412.2	PSMB1	LRRC47	HSPB11	AC005229.4	ENO1	MT-ND4	NDUFS3	ENO1	CD44	SERP1	THOC7	GSTK1	PRXL2B
NBL1	PEX14	LZIC	CLSTN1	KIAA2013	SMIM1	TTC22	ALG14	CAMTA1	PREB	AK2	RP11-237P21.1	TMEM201	ADAM15	ICMT	GDE1	NECAP2	HCCS	AKR1A1	BRK1	APOD	GTSF1	NDUFS5	ADAT3	CAMK2N1	STMN1	AC005521.1	NDUFA4	CEP104	MRPL37	AC005261.2	SLC25A33	MT-ND1	SELENOH	SPSB1	CD74	ZDHHC22	SQLE	SLC25A6	MMEL1
DDOST	SRM	UBE4B	CTNNBIP1	MIIP	LRRC47	ENO1	VAV3	VAMP3	ACTR1A	AKAP7	SUN1	CLSTN1	ADAM19	GPR153	C19ORF60	RP4-798A10.7	DVL2	AKR1B1	BTF3	APOO	DNAJC9	ZMPSTE24	COQ8A	PINK1	ZNF593	AC005550.2	PGAM2	DFFB	SERBP1	AC005332.9	TMEM201	MT-ATP6	MRPL16	SLC25A33	CD81	THOC7	SEPHS1	PRDX4	ARHGEF16
LYPLA2	EXOSC10	KIF1B	LZIC	KAZN	CEP104	ENO2	PSMA5	UTS2	ARL4A	AKIRIN2	UBAC1	CTNNBIP1	ADAM9	ACOT7	TMEM98	NBPF1	UPF1	ALDH18A1	BTF3L4	APRT	DCTN1	SMAP2	ADCK5	DDOST	SH3BGRL3	AC005833.3	MDH2	C1orf174	RABGGTB	AC005394.2	PIK3CD-AS2	MT-CO3	FTH1	PIK3CD-AS2	CDC42	SEPHS1	PLRG1	NDUFB11	MEGF6
GALE	MTOR	PGD	NMNAT1	CASP9	DFFB	PDSS1	GSTM4	PARK7	DNAL4	AKR1A1	APOL1	LZIC	ADAMTS9	NOL9	ABCC8	RP11-108M9.4	SKAP2	ALDH1B1	BTG3	ARF1	C1QBP	PPCS	ADH5	HP1BP3	HMGN2	AC005840.1	ATP5MF	NPHP4	GNG5	AC005726.2	CTNNBIP1	TGM2	EEF1G	CTNNBIP1	CDK2AP1	TRAIP	GPX4	HSD17B10	TPRG1L
HMGCL	UBIAD1	DFFA	RBP7	AGMAT	C1orf174	CCDC77	LAMTOR5	ERRFI1	LRPPRC	AKR1B1	ZMYM3	NMNAT1	ADCK1	ZBTB48	TMEM132A	RP11-108M9.6	SLC25A5	ALDH4A1	BUD31	ARF5	TCP1	YBX1	ADI1	RAP1GAP	NUDC	AC005943.1	NDUFB2	KCNAB2	SEP15	AC006305.1	LZIC	COX20	POLR2G	LZIC	CES1	ERCC8	RABGGTB	IGBP1	WRAP73
TMEM50A	FBXO2	PEX14	PGD	FAM131C	KCNAB2	FKBP1C	WDR77	RERE	PDIA6	ALAS1	FBXL7	UBE4B	COQ8B	KLHL21	AP2B1	SDHB	CCDC109B	ALDH7A1	SELENOH	ARHGAP22	KIF4A	ELOVL1	ADIPOR1	CDC42	KDF1	AC006011.1	NDUFB11	RPL22	LMO4	AC006504.1	NMNAT1	TMEM256	COX8A	NMNAT1	CFH	GPX4	CDK16	NDUFA1	TP73-AS1
LDLRAP1	FBXO44	CASZ1	APITD1	ARHGEF19	RP1-120G22.11	RMI2	ATP5F1	ENO1	TRAP1	ALDH16A1	FAM199X	KIF1B	ADH5	PHF13	CX3CL1	PADI2	HOXA11	ALDH9A1	C11orf58	ARHGDIA	SERP1	MED8	ADK	KDM1A	TMEM222	AC007068.1	UXT	RNF207	RPL5	AC006511.3	KIF1B	C11ORF31	PPP1R14B	UBE4B	CFI	SDK2	AP2S1	BCAP31	SMIM1
STMN1	MAD2L2	TARDBP	DFFA	SZRD1	RNF207	IQANK1	OLFML3	H6PD	BCAP31	ALDH18A1	TECRP1	PGD	ADI1	THAP3	RALA	EMC1	POLR2J	ALDOA	UQCC3	ARL16	NUP85	HYI	ADPGK	TCEA3	RPA2	AC007182.2	HSD17B10	ICMT	RTCA	AC006548.3	PGD	MT-ND4L	FAU	PGD	CHCHD10	NDUFAF1	TUFM	SSR4	LRRC47
ZNF593	AGTRAP	EXOSC10	PEX14	BX284668.5	ICMT	EPB41L1	BCAS2	SLC25A33	TOB1	ALDH9A1	SEP15	APITD1	ADIPOR1	CAMTA1	ETV1	AKR7A2	DHX33	ALG11	C12orf57	ARL2	DCAF11	ATP6V0B	ADPRHL2	ID3	DNAJC8	AC007238.1	COX7B	GPR153	SARS	AC007066.2	APITD1	CRIP1	CFL1	CENPS	CISD3	AP2S1	TOMM22	UQCRB	CEP104
SH3BGRL3	KIAA2013	MTOR	CASZ1	SDHB	GPR153	PCOLCE2	ATP1A1	TMEM201	G3BP1	ALDOA	PDXDC1	DFFA	ADK	VAMP3	AGK	NBL1	THSD7A	ALG3	C12orf75	ARL6IP4	THOC7	ERI3	ADRA2C	TCEB3-AS1	ATPIF1	AC007318.1	NDUFA1	ACOT7	PSMA5	AC007388.1	DFFA	C17ORF89	BANF1	DFFA	CKMT1A	TUFM	POP4	NDUFB9	DFFB
HMGN2	MFN2	UBIAD1	TARDBP	PADI2	ACOT7	PCNA	CD58	CLSTN1	CEBPZ	ALG3	RPL19	PEX14	ADORA1	PER3	PHTF2	CAMK2N1	LIG3	ALG5	ATP5MPL	ARMC6	SQLE	TMEM53	ADRM1	LYPLA2	TAF12	AC007386.2	SSR4	HES2	LAMTOR5	AC007996.1	CASZ1	TMEM238	PPP1CA	PEX14	CKMT1B	TOMM22	RUVBL2	CYC1	C1orf174
NUDC	MIIP	FBXO6	SRM	RCC2	HES2	ZBTB7A	VTCN1	CTNNBIP1	TRIM28	ALG5	RPAP3	TARDBP	ADPRHL2	PARK7	FARP2	MUL1	RPAP3	ALG8	NDUFAF8	ARPC1A	SEPHS1	UROD	ADSL	PNRC2	MECR	AC007387.1	UQCRB	ESPN	ATP5F1	AC008147.2	TARDBP	TMEM141	GSTP1	TARDBP	CLDN2	POP4	RPL27	NDUFB6	LINC01134
KDF1	LRRC38	AGTRAP	UBIAD1	ACTL8	PLEKHG5	DNPH1	PDZK1	LZIC	ATP6AP2	ALG8	KCNK10	SRM	ADRM1	SLC45A1	GGCT	PINK1	AC004381.6	ALKBH2	C18orf32	ARPC2	PLRG1	PRDX1	ADSS	NIPAL3	SNRNP40	AC007485.2	COX6C	TNFRSF25	RHOC	AC008556.1	SRM	MRPL12	NDUFS8	SRM	CLEC2D	RUVBL2	ABHD14B	PRSS3	AJAP1
TMEM222	PDPN	MTHFR	FBXO6	UBR4	NOL9	ILF3	RBM8A	NMNAT1	LPCAT3	ALKBH2	CDC123	EXOSC10	ADSL	ENO1	DBF4	DDOST	CIAPIN1	ALKBH4	C19orf53	ARPC3	E2F4	AKR1A1	AEN	RCAN3	ZCCHC17	AC007537.1	NDUFB9	PLEKHG5	CD58	AC008735.1	EXOSC10		MRPL21	EXOSC10	CLU	RPL27	PIGT	NINJ1	NPHP4
SYTL1	EFHD2	KIAA2013	MAD2L2	EMC1	ZBTB48	ILF2	SF3B4	UBE4B	SERF2	ALKBH7	NUDT3	RP4-635E18.6	AES	H6PD	COX10	HP1BP3	SPPL2B	ALKBH7	C19orf70	ARPC4	TRAIP	UQCRH	AFF1	TMEM50A	PEF1	AC007683.1	CYC1	NOL9	RBM8A	AC009055.2	UBIAD1		LAMTOR1	MTOR	CMBL	GAL	ALAS1	ANP32B	KCNAB2
IFI6	DNAJC16	MFN2	AGTRAP	MRTO4	THAP3	BOK	ANP32E	KIF1B	CDK2	AMMECR1	ABCC5	MTOR	AFAP1L1	SPSB1	PAF1	ECE1	FAM214B	AMOTL2	C1QBP	ARPC5L	GPX4	ATPAF1	AFG3L2	MTFR1L	KHDRBS1	AC007969.1	NDUFB6	ZBTB48	POLR3GL	AC009118.2	FBXO2		FOLR1	UBIAD1	COPS9	ALAS1	PYURF	TXN	RPL22
RPA2	AGMAT	MIIP	MTHFR	AKR7A2	DNAJC11	PPT1	APH1A	PGD	RCL1	AMZ2	RP11-21A7A.4	UBIAD1	AFG3L2	SLC25A33	VPS41	USP48	COPZ2	AMPH	C1orf122	ART3	CDK16	CYP4A11	AGA	ZNF593	CCDC28B	AC008021.1	DCTN3	KLHL21	SF3B4	AC009812.3	FBXO44		COA4	FBXO2	CORO2A	PPP1R17	CRTAP	SURF1	ICMT
DNAJC8	UQCRHL	VPS13D	KIAA2013	CAPZB	CAMTA1	C20orf27	MRPS21	APITD1	CNIH1	ANAPC11	COMMD8	FBXO44	AGA	TMEM201	ELAC2	CDC42	PRKAR2B	AMZ1	C1orf123	ASMTL	JAGN1	CMPK1	AGK	SH3BGRL3	EIF3I	AC008033.1	TXN	PHF13	ANP32E	AC010435.1	FBXO6		RPS3	FBXO44	COTL1	CBX2	DDX50	SIGIRR	GPR153
ATPIF1	FAM131C	DHRS3	PLOD1	MINOS1	VAMP3	OTULIN	ENSA	DFFA	RBM7	ANAPC13	REC8	FBXO6	AGK	CLSTN1	ARSD	C1QA	MSL3	AMZ2	C1orf61	ASNA1	NDUFAF1	OSBPL9	AGPAT1	HMGN2	HDAC1	AC008038.1	RPL7A	THAP3	APH1A	AC010642.2	MAD2L2		NDUFC2	FBXO6	COX4I1	DDX50	STYXL1	NDUFS3	ACOT7
RCC1	ARHGEF19	PRDM2	MIIP	DDOST	PER3	TGS1	CTSS	PEX14	CDK4	ANAPC15	C1orf56	MAD2L2	AGPAT1	CTNNBIP1	PNPLA4	C1QC	CREBBP	ANAPC11	RAB5IF	ASRGL1	PSMB8	TXNDC12	AGPAT2	SFN	MARCKSL1	AC008074.3	TMEM141	DNAJC11	MRPS21	AC010980.2	AGTRAP		CTSC	MAD2L2	COX5A	BANF1	BLVRB	UBE2L6	AL031848.2
TAF12	SZRD1	KAZN	DHRS3	USP48	PARK7	ZNF121	CERS2	CASZ1	TXNDC9	ANAPC7	WDR6	DRAXIN	AGPAT2	LZIC	ADIPOR2	C1QB	GCFC2	ANAPC13	GATD3A	ATIC	AP2S1	PRPF38A	AGPAT5	NUDC	ZBTB8OS	AC008155.1	PHPT1	CAMTA1	ENSA	AC011840.1	C1orf167		TIMM8B	AGTRAP	COX5B	HMBS	BANF1	SELENOH	PLEKHG5
MECR	RP11-108M9.4	TMEM51	PRDM2	CDC42	ERRFI1	PLTP	ANXA9	TARDBP	ALG3	ANLN	C6orf89	AGTRAP	AGPAT5	NMNAT1	MARK4	RP1-184J9.2	WDR54	ANAPC15	CFAP298	ATOX1	TUFM	ECHDC2	AGTRAP	TMEM222	RBBP4	AC008427.1	EDF1	VAMP3	CDC42SE1	AC012254.2	MTHFR		ATP5MG	PLOD1	COX6A1	NDUFB3	HMBS	UQCC3	NOL9
SNRNP40	MFAP2	EFHD2	KAZN	WNT4	RP11-431K24.1	CDC34	PSMD4	SRM	PRMT3	ANP32A	CHD9	MTHFR	AGT	RBP7	CCDC124	HNRNPR	CROT	ANGPTL2	C2orf80	ATP1B3	TOMM22	SCP2	AHCY	WASF2	HPCA	AC008429.2	POLR2L	PER3	SCNM1	AC012313.1	KIAA2013		RPS25	MFN2	COX6B1	CHTOP	NDUFB3	TMEM179B	TAS1R1
ZCCHC17	ATP13A2	CASP9	EFHD2	C1QA	SLC45A1	CDC37	SELENBP1	EXOSC10	PSME3	ANP32B	GLP1R	CLCN6	AGTRAP	UBE4B	PAFAH1B1	ZNF436	ABCB4	ANP32B	C3orf14	ATP5F1A	POP4	CPT2	AHCYL1	IFI6	AK2	AC008536.3	MRPL17	PARK7	PSMD4	AC012349.1	PLOD1		GAPDH	MIIP	COX6C	SEPT7	CHTOP	COX8A	ZBTB48
PEF1	SDHB	DNAJC16	PLEKHM2	C1QB	RERE	CCNA2	PSMB4	RP4-635E18.6	ADAM10	ANP32E	MVP	KIAA2013	AHCY	KIF1B	NOS2	ID3	KMT2E	ANXA6	C4orf48	ATP5F1B	RUVBL2	C1orf123	AHNAK	FAM76A	PHC2	AC008575.2	RPS13	ERRFI1	PSMB4	AC015689.1	PDPN		C12orf57	KAZN	COX7A2	ARHGDIB	UCKL1	TRMT112	KLHL21
EIF3I	PADI3	DDI2	FBLIM1	EPHB2	ENO1	SKA1	MRPL9	MTOR	CDK5	ANXA11	C14orf119	PLOD1	AHSA1	PGD	KIAA0100	RPL11	RHBDD2	AP1M1	STMP1	ATP5F1C	BAIAP2L2	MAGOH	AHSA1	RPA2	SMIM12	AC008770.1	MDK	AL034417.2	MRPL9	AC019322.4	KAZN		PHB2	TMEM51	COX7B	AK1	HNRNPH1	BANF1	PHF13
HDAC1	RCC2	PLEKHM2	UQCRHL	KDM1A	GPR157	SKA3	S100A16	UBIAD1	MPHOSPH6	ANXA2	SWI5	MFN2	AIF1L	APITD1	GAS7	PITHD1	IBTK	AP1S1	C8orf59	ATP5F1D	ISCA1	DIO1	AIFM1	DNAJC8	NCDN	AC008813.1	NDUFS3	SLC45A1	S100A10	AC020916.1	EFHD2		RPL13AP20	EFHD2	COX7C	INTS7	EIF4E	POLD4	THAP3
MARCKSL1	ALDH4A1	FBLIM1	SPEN	LUZP1	H6PD	SKA2	S100A13	FBXO2	NUTF2	ANXA4	PGBD1	MIIP	AIFM1	DFFA	TRAPPC6A	LYPLA2	ZNF195	AP2B1	CA2	ATP5F1E	RPAP1	TMEM59	AIMP1	ATPIF1	PSMB2	AC009052.1	TMEM258	RERE	S100A11	AC021078.1	CASP9		LDHB	AGMAT	COX8A	COX16	IFT172	PPP1CA	DNAJC11
ZBTB8OS	EMC1	UQCRHL	ZBTB17	HNRNPR	SPSB1	MPHOSPH6	S100A1	MAD2L2	MPZL2	ANXA5	ZNF746	VPS13D	AIG1	PEX14	RPUSD1	PNRC2	MYCBP2	AP2M1	CA3	ATP5F1EP2	RPL27	MRPL37	AIMP2	RCC1	TRAPPC3	AC009133.3	TMEM179B	GPR157	S100A4	AC023157.3	DNAJC16		COX14	ARHGEF19	CPM	EIF4E	COMMD1	CORO1B	CAMTA1
RBBP4	MRTO4	FLJ37453	FAM131C	TCEA3	SLC25A33	ADSS	SNAPIN	AGTRAP	USPL1	ANXA7	NUP188	PDPN	AIMP1	CASZ1	RHBDF1	SRSF10	FBXL3	AP2S1	CACYBP	ATP5PB	GAL	SSBP3	AIP	TRNAU1AP	LSM10	AC009245.1	RARRES3	LNCTAM34A	CHTOP	AC024600.1	PLEKHM2		PFDN5	SZRD1	CPT1A	LMNB1	PRMT5	NDUFS8	VAMP3
AK2	AKR7A2	SPEN	ARHGEF19	RPL11	TMEM201	SAMD4B	ILF2	MTHFR	EIF1	AP1B1	NYAP1	KAZN	AIMP2	TARDBP	LUC7L	STPG1	ITGAL	AP3S1	CALM1	ATP5MC1	RDH11	DHCR24	AK2	TAF12	OSCP1	AC009362.1	COX8A	H6PD	SNAPIN	AC026401.3	UQCRHL		ATP5MC2	NECAP2	CRIP2	CKMT1B	RNF126	COA4	PARK7
SMIM12	PQLC2	C1orf64	SZRD1	ELOA	PIK3CD-AS2	GAS2L3	SLC39A1	KIAA2013	CDK6	AP1M1	H1F0	TMEM51	AIP	RP4-635E18.8	TSR3	NIPAL3	PDK2	APBB1	CALM2	ATP5MC2	PIGT	PLPP3	AK4	EPB41	MRPS15	AC009403.1	FKBP2	SPSB1	ILF2	AC027031.2	FLJ37453		CD63	AL137802.2	CRYZ	COMMD1	CLIC4	NDUFC2	RERE
PSMB2	CAPZB	ARHGEF19	NECAP2	PITHD1	CLSTN1	SOX18	JTB	PLOD1	PSMD14	AP1S1	ANO8	EFHD2	AK2	SRM	PIGQ	RCAN3	ITGA3	APEH	CASP2	ATP5MC3	ALAS1	C8A	AK7	SNRNP40	MEAF6	AC009779.3	TRMT112	SLC25A33	SLC39A1	AC027644.3	RSG1		RPS26	BX284668.5	CTSC	PRMT5	ELP6	CARD16	ENO1
ADPRHL2	MINOS1	FBXO42	CROCC	LYPLA2	CTNNBIP1	CDC42EP4	RAB13	MFN2	CDK7	AP1S2	IFT122	CASP9	AKR1A1	EXOSC10	DNAJC11	CLIC4	ZFX	APEX1	CBR3	ATP5PD	FARS2	C8B	AKAP1	ZCCHC17	DNALI1	AC010343.1	PRDX5	TMEM201	JTB	AC036176.3	SZRD1		RPL41	SDHB	CTSE	PDLIM1	SNHG15	TIMM8B	ENO1-AS1
TRAPPC3	NBL1	SZRD1	MFAP2	FUCA1	LZIC	XRCC5	TPM3	MIIP	TRIB1	AP2M1	FGD5-AS1	DNAJC16	AKR1B1	MTOR	E2F2	SYF2	LAMP2	APH1A	CBX3	ATP5ME	PYURF	FGGY	AKIRIN1	SERINC2	YRDC	AC010615.3	ARL2	PIK3CD	RAB13	AC048347.1	NECAP2		CNPY2	RCC2	CXCL11	ZNF16	KLHDC3	NDUFA9	GPR157
LSM10	TMCO4	NECAP2	ATP13A2	PNRC2	NMNAT1	H2AFY2	C1orf43	TNFRSF1B	MFSD10	AP2S1	DUS4L	PLEKHM2	AKR7A2	UBIAD1	PSMB1	TMEM50A	GDE1	APIP	CCDC152	ATP5PF	TSEN54	CYP2J2	AKR1A1	PTP4A2	C1orf122	AC010642.2	RNASEH2C	CLSTN1	RPS27	AC060780.1	CROCC		ATP5F1B	ALDH4A1	CXCL5	ELP6	SLC25A4	TPI1	LNCTAM34A
MRPS15	CAMK2N1	NBPF1	SDHB	SRSF10	RBP7	MCCC1	HAX1	VPS13D	HNRNPR	AP3S1	SNHG25	FBLIM1	ALAS1	PTCHD2	NADK	LDLRAP1	C19orf60	NAXE	CCDC167	ATP5MF	ZC3H14	NFIA	AKR1B1	TXLNA	SF3A3	AC010969.2	NDUFS8	CTNNBIP1	C1orf43	AC068473.3	ATP13A2		NACA	UBR4	CXCL9	SNHG15	CYB5B	LDHB	H6PD
MEAF6	MUL1	CROCC	PADI2	SRRM1	UBE4B	LHPP	PMVK	DHRS3	SLC35B1	APEX1	ERAP1	ZBTB17	ALDH16A1	FBXO2	ADAM22	RP1-125I3.2	CRLF1	APOD	CCDC28B	ATP5MG	HMGXB4	ANGPTL3	AKR7A2	CCDC28B	UTP11L	AC011447.1	RPS3	LZIC	HAX1	AC068547.1	SDHB		NAP1L1	EMC1	CYB5A	KLHDC3	CPXM1	COX14	SPSB1
SF3A3	CDA	RP11-108M9.4	RCC2	CLIC4	KIF1B	GLT8D1	CKS1B	PRDM2	DCAF7	APEX2	ZKSCAN4	EPHA2	ALDH18A1	FBXO44	SPAG9	STMN1	OSBPL7	APOO	CCDC34	ATP5PO	CBX2	PGM1	AKT1S1	IQCC	NDUFS5	AC011452.1	AAMDC	NMNAT1	PMVK	AC073896.4	PAX7		NDUFA12	MRTO4	CYC1	SLC25A4	MRPL46	ATP5F1B	SLC25A33
MYCBP	PINK1	MFAP2	KLHDC7A	SYF2	PGD	OSR2	EFNA1	TMEM51	AP3S2	APH1A	ABCG1	SZRD1	ALDH1B1	FBXO6	SS18L2	ZNF593	TMEM98	APRT	WASHC3	ATP6V0B	RBMXL1	LEPROT	ALAD	EIF3I	PPIE	AC011455.3	TIMM8B	UBE4B	CKS1B	AC074117.1	EMC1		SNRPF	AKR7A3	CYCS	CPXM1	CCNB2	NDUFA12	TMEM201
NDUFS5	DDOST	ATP13A2	ALDH4A1	TMEM50A	APITD1	BCL9	KRTCAP2	EFHD2	MRPS31	API5	DLAT	NECAP2	ALDH1L1	MAD2L2	MPND	CEP85	MAP3K14	APTX	CCDC80	ATP6V0C	CRTAP	SERBP1	ALAS1	MARCKSL1	TRIT1	AC012065.5	APOA1	KIF1B	ADAM15	AC078846.1	MRTO4		SLC25A3	AKR7A2	DAD1	MRPL46	MTREX	SLC25A3	PIK3CD
PPIE	SH2D5	SDHB	UBR4	LDLRAP1	DFFA	BCL6	MTX1	AGMAT	RABEPK	CENPS	PPIAP21	NBPF1	ALDH4A1	AGTRAP	MAPK8IP2	SH3BGRL3	TMEM132A	ARCN1	CCND2	ATP6V0E1	BLVRB	CRYZ	ALCAM	ZBTB8OS	MYCL	AC012085.1	FXYD2	PGD	SLC50A1	AC080128.2	AKR7A2		RPL6	PQLC2	DBI	PRKD2	ROPN1B	ISCU	PIK3CD-AS2
CAP1	HP1BP3	RCC2	EMC1	MTFR1L	PEX14	HDDC2	GBA	DDI2	TIMM17B	APMAP	RNASEK	ATP13A2	ALDH6A1	MTHFR	MED24	HMGN2	AP2B1	ARF1	CCT2	ATP6V0E2	BANF1	ACADM	ALDH16A1	RBBP4	MFSD2A	AC012146.1	ATP5MG	CENPS-CORT	DPM3	AC083798.2	CAPZB		PEBP1	CAPZB	DDT	CCNB2	SEPT2	PEBP1	CLSTN1
PPT1	EIF4G3	ARHGEF10L	MRTO4	AUNIP	CASZ1	HLA-C	SCAMP3	FBLIM1	RIDA	NAXE	DDAH1	SDHB	ALDH7A1	CLCN6	RHOBTB2	RPS6KA1	ZNF263	ARF4	CCT8	ATP6V1E1	HMBS	RABGGTB	ALDH18A1	S100PBP	CAP1	AC012186.2	CISD1	CENPS	KRTCAP2	AC083799.1	MINOS1		RPLP0	MINOS1	DGUOK	PCNP	CCNB1IP1	RPLP0	CTNNBIP1
ZMPSTE24	ECE1	ALDH4A1	AKR7A2	STMN1	C1orf127	CITED2	FDPS	UQCRHL	POP7	APOBEC3B	CRTC2	RCC2	ALDH9A1	NPPA	CSDE1	NUDC	CX3CL1	ARF5	CD320	ATP6V1F	ACER3	GNG5	ALDH1B1	AK2	PPT1	AC012236.1	NDUFB8	DFFA	MTX1	AC087473.1	NBL1		COX6A1	NBL1	DKK1	SOHLH2	SEC61G	COX6A1	LZIC
NFYC	USP48	UBR4	PQLC2	FAM110D	TARDBP	CITED4	DAP3	SPEN	SPRY2	APOBEC3C	FAM219B	ARHGEF10L	ALDOA	KIAA2013	UBE3C	TMEM222	SPATA20	ARFIP2	CD34	ATP6V1G1	PYM1	SEP15	ALDH4A1	PHC2	RP1-39G22.7	AC012569.1	GSTO1	PEX14	SCAMP3	AC091167.3	UBXN10-AS1		SRSF9	Z98257.1	DMAC1	CCNB1IP1	RBBP7	ARL6IP4	NMNAT1
CTPS1	ZBTB40	RP1-43E13.2	CAPZB	ZNF593	SRM	RIPK2	SSR2	FBXO42	SF3B4	APOO	NDUFS4	ALDH4A1	ALDOC	PLOD1	POMT2	WASF2	TNFRSF12A	ARHGDIA	CD63	ATP5IF1	NDUFB3	RP4-665J23.1	ALDH7A1	SMIM12	ZMPSTE24	AC012618.1	ECHS1	CASZ1	FDPS	AC092069.1	CDA		RAN	MUL1	DMBT1	SEC61G	CDC45	SAP18	RBP7
PPCS	KDM1A	EMC1	MINOS1	SH3BGRL3	EXOSC10	CRABP1	LAMTOR2	SZRD1	CDK2AP2	APRT	MTRF1	UBR4	ALG14	MFN2	VTA1	IFI6	MAP3K9	ARL15	CD9	ATRAID	CHTOP	SLC44A3	ALDH9A1	PSMB2	NFYC	AC013248.2	MRPL51	TARDBP	DAP3	AC092647.5	PINK1		ATP5F1EP2	DDOST	DNAJC10	EIF3J	PPP1CB	OLFM4	UBE4B
PPIH	HNRNPR	MRTO4	TMCO4	UBXN11	RP4-635E18.6	GLIPR2	PMF1	NECAP2	RAMP1	APTX	ARHGEF37	EMC1	ALG3	MIIP	BAZ1B	FAM76A	RALA	ARL2	CDCA7L	AURKAIP1	SEPT7	ALG14	ALDOA	CLSPN	CITED4	AC013470.3	GAPDH	SRM	RIT1	AC092919.2	DDOST		COMMD6	USP48	DNPH1	CCNE2	CCT3	DAD1	KIF1B
YBX1	TCEA3	AKR7A3	MUL1	HMGN2	MTOR	ACTN1	GLMP	RP11-108M9.4	ZMPSTE24	ARF1	GAPDHP69	MRTO4	ALG5	VPS13D	RANBP9	STX12	ETV1	ARL2BP	CENPH	B3GALT6	ARHGDIB	TMEM56	ALG11	ADPRHL2	RIMKLA	AC013489.1	COX14	EXOSC10	SSR2	AC093496.1	HP1BP3		APEX1	EPHB2	EBNA1BP2	CDC45	ZNF121	RPL36AL	PGD
SVBP	TCEB3	AKR7A2	PINK1	SFN	UBIAD1	ACTN4	CCT3	ATP13A2	NET1	ARF3	ZNF248	AKR7A2	ALG8	PDPN	ETV7	RPA2	AGK	ARL4A	CETN2	B4GAT1	INTS7	AGL	ALG14	TRAPPC3	PPCS	AC015911.1	ATP5MC2	MTOR	LAMTOR2	AC093673.1	EIF4G3		DAD1	HNRNPR	ECH1	PPP1CB	MBTPS2	RTRAF	CENPS-CORT
EBNA1BP2	PITHD1	PQLC2	DDOST	GPN2	FBXO2	EZR	APOA1BP	SDHB	SIGMAR1	ARF4	KREMEN1	PQLC2	ALKBH2	KAZN	SPRTN	XKR8	ALDH3B1	ARMC6	CFL1	BABAM1	UCKL1	PSMA5	ALG2	MAP7D1	PPIH	AC015911.3	CD63	UBIAD1	RAB25	AC099063.4	ALPL		PSME1	TCEA3	ECHS1	CCT3	NCL	LGALS3	CENPS
CDC20	LYPLA2	CAPZB	HP1BP3	NUDC	FBXO44	RAB6A	GPATCH4	RCC2	SAP18	ARF5	ATG14	CAPZB	ALKBH7	TMEM51	METTL13	DNAJC8	PHTF2	ARNT2	CHCHD2	BAD	COX16	GSTM4	ALG3	LSM10	YBX1	AC016596.1	MYL6	FBXO2	CCT3	AC107375.1	USP48		PSME2	RPL11	EDARADD	NCL	PSMD10	PSMA3	DFFA
ELOVL1	GALE	MINOS1	EIF4G3	TRNP1	FBXO6	RAB6C	MRPL24	ARHGEF10L	BCAS2	ARFGAP3	ATP1A1-AS1	MINOS1	AMZ2	EFHD2	DYRK4	ATPIF1	CCL26	ARPC1A	CHMP2A	BANF1	THAP4	GSTM3	ALG5	MRPS15	C1orf50	AC016734.1	SNRPF	FBXO44	APOA1BP	AC107463.1	HSPG2		NEDD8	ELOA-AS1	EEF1A1	PSMD10	C5orf30	TMED10	PEX14
MED8	HMGCL	TMCO4	USP48	TMEM222	MAD2L2	GDI1	PRCC	ALDH4A1	EIF1B	ARFIP2	ETNK1	NBL1	ANAPC11	CASP9	ZNF207	TAF12	FARP2	ARPC2	CKB	BAX	ALOX12	LAMTOR5	ALG8	MEAF6	SVBP	AC017083.4	SLC25A3	FBXO6	GPATCH4	AC109322.1	LINC00339		RPS29	PITHD1	EEF1B2	NUDT16L1	NUDT16L1	NDUFB1	C1orf127
HYI	FUCA1	UBXN10-AS1	CDC42	CD164L2	AGTRAP	PBK	IFI16	UBR4	SF3A1	ARHGAP18	TMEM33	TMCO4	ANAPC13	DNAJC16	UQCRC1	RAB42	GGCT	ARPC4	CKLF	BCAN	EIF4E	ATP5F1	ALKBH2	MANEAL	ZNF691	AC018371.2	ISCU	MAD2L2	MRPL24	AC110048.2	CDC42		RPL36AL	LYPLA2	EEF1D	MED21	MED21	ATP5MPL	TARDBP
ATP6V0B	SRSF10	UBXN10	WNT4	WASF2	C1orf167	ADGRL1	APCS	EMC1	DNAJA2	ARHGAP5-AS1	RP11-762L8.6	OTUD3	ANAPC15	DDI2	STARD3NL	RNU11	DBF4	ARPC5	CKS1B	BCAP31	LMNB1	RAP1A	ALKBH3	C1orf122	EBNA1BP2	AC018475.1	ARPC3	AGTRAP	PRCC	AC118758.3	WNT4		RTRAF	GALE	EEF2	SPTBN2	BHLHE40	SIVA1	SRM
DMAP1	NIPAL3	CAMK2N1	EPHA8	IFI6	MTHFR	COX5A	CRP	MRTO4	BCKDK	ARHGDIA	SAMD9	PLA2G5	ANAPC16	PLEKHM2	NCAPD2	YTHDF2	TBXA2R	ARPC5L	CKS2	BCAS1	CKMT1B	RHOC	ALKBH7	SF3A3	ELOVL1	AC018521.1	COX6A1	C1orf167	IFI16	AC122685.1	C1QA		ERH	HMGCL	EI24	DDX21	DDX21	EMC4	EXOSC10
ERI3	TMEM50A	MUL1	EPHB2	RPA2	KIAA2013	TMEM256	DUSP23	AKR7A3	MAEA	ARHGEF2	FASTKD2	CAMK2N1	ANAPC7	UQCRHL	IFFO1	SRSF4	IFRD1	ARSG	CLEC11A	BCAT1	COMMD1	CSDE1	ALPL	NDUFS5	MED8	AC018738.1	DYNLL1	MTHFR	DUSP23	AC124248.1	C1QC		NPC2	FUCA1	EID1	VMO1	TM9SF2	ANXA2	AL109811.2
RNF220	LDLRAP1	PINK1	KDM1A	SMPDL3B	PLOD1	MPC2	TAGLN2	AKR7A2	SNAPC5	ARL16	L3HYPDH	MUL1	ANGPT1	FLJ37453	NISCH	RP5-1125N11.2	COX10	ARV1	CMC1	BCKDHA	NTRK2	ATP1A1	ALYREF	MACF1	DPH2	AC018868.1	SAP18	CLCN6	TAGLN2	AC124319.1	C1QB		SLIRP	SRSF10	EIF2S2	GATD3A	UNC50	PPIB	MTOR
EIF2B3	MTFR1L	DDOST	LUZP1	DNAJC8	MFN2	TSPAN13	IGSF8	PQLC2	ZNF267	ARL2	CHD6	FAM43B	ANO6	ZBTB17	FUZ	SDC3	GTF2IRD1	ASB13	CMC2	BCL11A	PRMT5	PHGDH	AMD1	PPIE	ATP6V0B	AC019205.3	POMP	KIAA2013	TSTD1	AC125257.1	EPHB2		GLRX5	STPG1	EIF3C	TSPAN18	GATD3A	RPL4	ANGPTL7
UROD	AUNIP	HP1BP3	HNRNPR	ATP5IF1	MIIP	MT-ND4	KLHDC9	CAPZB	RTN3	ARL2BP	TCTN3	PINK1	ANP32A	FAM131C	ZNF200	ZCCHC17	PAF1	ASCL1	CNBP	BCS1L	TSKU	HMGCS2	AMDHD2	PPT1	DMAP1	AC020904.2	HMGB1	PLOD1	PFDN2	AC126544.2	KDM1A		EMC4	NCMAP	EIF3CL	MED31	SRPX	CD276	UBIAD1
PRDX1	PAQR7	EIF4G3	TCEA3	RCC1	DHRS3	MMAB	PFDN2	MINOS1	SMYD5	ARL3	APOL3	DDOST	ANP32B	FBXO42	SCMH1	RP11-266K22.2	VPS41	ASH2L	CNPY2	BEX1	PDLIM1	RP11-403I13.5	AMHR2	RP1-39G22.7	ERI3	AC020915.1	PSME1	MFN2	UFC1	AC138207.7	LUZP1		NOP10	SRRM1	EIF3E	LAMTOR4	LAMTOR4	COX5A	FBXO2
AKR1A1	STMN1	ECE1	TCEB3	SNHG12	PRDM2	PTPN11	NIT1	NBL1	AKR1A1	ARL4A	AKTIP	HP1BP3	ANP32E	SZRD1	FYN	FABP3	ELAC2	ASMTL	COMMD3	BID	KRTCAP3	PDZK1	AMPD2	COL9A2	RNF220	AC020917.1	PSME2	MIIP	B4GALT3	AC244153.1	HNRNPR		SRP14	SYF2	EIF3G	EIF1AY	NOL7	MRPS34	FBXO44
TMEM69	PAFAH2	NBPF3	PITHD1	TAF12	KAZN	KLHL12	UFC1	TMCO4	EMC8	ARL6IP4	RP11-138B4.1	EIF4G3	ANXA1	NECAP2	TCEB3	PEF1	SCIN	ASNA1	COMMD6	BIRC5	RNF126	POLR3GL	AMZ2	SMAP2	TMEM53	AC021074.1	NEDD8	VPS13D	NDUFS2	AC245060.6	TCEA3		SERF2	TMEM50A	EIF3K	RAPGEF5	EIF1AY	NDUFB10	FBXO6
POMGNT1	ZNF593	USP48	LYPLA2	GMEB1	TMEM51	KLHL18	B4GALT3	UBXN10	CDKN3	ARMC6	CASP3	ECE1	ANXA2	RP4-798A10.7	LYPLA2	ADGRB2	ARSD	ASNS	COPS6	BLOC1S1	ELP6	HFE2	ANAPC10	EXO5	RPS8	AC021723.1	EAPP	DHRS3	SDHC	ACACA	E2F2		GTF2A2	SELENON	EIF4B	CHP1	RAPGEF5	ELOB	MAD2L2
LRRC41	SH3BGRL3	LINC00339	GALE	YTHDF2	EFHD2	PHYH	NDUFS2	MUL1	CNPY2	ARPC1A	MRPL42	USP48	ANXA5	CROCC	TSPAN9	PTP4A2	PNPLA4	ASRGL1	COPZ1	BLVRA	SNHG15	FMO5	ANAPC11	NFYC	EIF2B3	AC022149.1	RPL36AL	PDPN	MGST3	ACAD9	TCEB3		CIAO2A	MTFR1L	EIF4H	NONO	PTGFRN	NDUFAB1	AGTRAP
UQCRH	DHDDS	CDC42	HMGCL	EPB41	CASP9	AZIN1	SDHC	DDOST	B3GNT3	ARPC1B	NT5C	LINC00339	ANXA6	RP11-108M9.4	MKS1	KHDRBS1	ADIPOR2	ATCAY	COQ9	BMP4	KLHDC3	SF3B4	ANAPC13	CTPS1	UROD	AC022167.2	ERH	PRDM2	CREG1	ACADM	TCEB3-AS1		PPIB	STMN1	EIF5A	SOSTDC1	CHCHD6	TUFM	C1orf167
MKNK1	HMGN2	KDM1A	FUCA1	MECR	DNAJC16	NOTCH1	ATF6	HP1BP3	TFG	ARPC2	USMG5P1	CDC42	ANXA7	RP11-108M9.6	AKAP8L	CCDC28B	CDKL3	ATF4	COX14	BNIP1	IPPK	APH1A	ANAPC15	RIMKLA	HPDL	AC022431.1	SLIRP	KAZN	MPC2	ACADSB	PITHD1		RPL4	PAFAH2	EIF5AL1	HRC	NONO	CDH5	MTHFR
ATPAF1	RPS6KA1	LUZP1	PNRC2	SNRNP40	AGMAT	NOTCH2	MGST3	EIF4G3	WARS2	ARPC3	NPAT	ZBTB40	AP1B1	ATP13A2	MBTD1	EIF3I	MARK4	ATG3	COX16	BNIP3	CYB5B	MRPS21	ANAPC5	PPCS	PRDX1	AC023055.1	NDUFB1	TMEM51	TIPRL	ACADVL	LYPLA2		RPLP1	ZNF593	ENO1	NDUFA12	RPP25	COX4I1	CLCN6
CMPK1	PIGV	HNRNPR	SRSF10	ZCCHC17	DDI2	SNRPD2	TMCO1	ECE1	NPM3	ARPC4	SLC30A9	EPHB2	AP1M1	SDHB	UTP18	MARCKSL1	PROM1	ATIC	COX17	BOLA2	MRPL46	ENSA	ANAPC7	PPIH	AKR1A1	AC023157.1	IFI27L2	EFHD2	PRDX6	ACAP2	GALE		COX5A	SH3BGRL3	EPSTI1	SRM	SOSTDC1	CYBA	KIAA2013
TXNDC12	GPN2	ZNF436	STPG1	TINAGL1	PLEKHM2	SNRPD1	CREG1	RAP1GAP	TUBA1B	ARPC5	CYP20A1	KDM1A	AP1S1	RCC2	TTC19	FAM229A	CCDC124	ATOX1	COX20	BOLA2B	MAPKAPK3	CERS2	ANKRD46	SVBP	TMEM69	AC023886.2	ATP5MPL	CASP9	MRPS14	ACAT1	HMGCL		SEC11A	UBXN11	ERGIC3	HDAC1	DOK5	APRT	PLOD1
BTF3L4	GPATCH3	TCEA3	RCAN3	PEF1	FBLIM1	GPR89B	MPZL1	USP48	BPNT1	ARPC5L	UQCC3	LUZP1	AP1S2	ARHGEF10L	PTBP1	ZBTB8A	PAFAH1B1	ATP1B3	COX4I1	BOLA3	CCNB2	ANXA9	ANKRD55	EBNA1BP2	LRRC41	AC024293.1	SCG5	DNAJC16	NPL	ACAT2	PNRC2		MRPS34	DHDDS	ESD	WARS2	PTRH2	AC103702.2	MFN2
GPX7	NUDC	TCEB3	SRRM1	PTP4A2	UQCRHL	GPR89A	MPC2	HSPG2	TUBB4B	ARV1	ALDH7A1P1	HNRNPR	AP2A1	IGSF21	DPF1	RBBP4	DNAH9	ATP5F1A	COX5A	BOP1	PCNP	PSMD4	ANKRD65	CDC20	UQCRH	AC024940.2	NOP10	AGMAT	ARPC5	ACBD3	SRSF10		NDUFB10	HMGN2	ETFB	SNRPB2	NDUFA12	PHB	MIIP
SCP2	KDF1	TCEB3-AS1	CLIC4	KHDRBS1	FLJ37453	LGMN	DCAF6	CDC42	MYL12B	ASCC2	FKBP1C	ZNF436	AP2M1	ALDH4A1	LARS2	SYNC	KIAA0100	ATP5F1B	COX5B	BRD7	MTREX	SELENBP1	ANO2	ELOVL1	ATPAF1	AC025423.2	SRP14	DDI2	GLRX2	ACBD6	NIPAL3		RPS2	ARID1A	ETHE1	HAUS7	SRM	MRPL12	TNFRSF1B
C1orf123	TRNP1	PITHD1	SYF2	TMEM39B	SPEN	ADIPOR2	TIPRL	C1QA	ANAPC10	ASF1B	CCNL1	ASAP3	AP2S1	IFFO2	PIK3C2A	KIAA1522	GAS7	ATP5F1C	COX6A1	BRIX1	CDT1	PSMB4	ANP32A	HYI	CMPK1	AC025857.2	PHGR1	PLEKHM2	CDC73	ACER3	RCAN3		ECI1	PIGV	F5	KIF22	SNX8	ANAPC11	VPS13D
MAGOH	TMEM222	LYPLA2	TMEM50A	TXLNA	ZBTB17	ADIPOR1	NME7	EPHB2	RACK1	ASH2L	XRN1	ID3	AP3S1	UBR4	ANLN	HPCA	TRAPPC6A	ATP5F1D	COX6B1	BRK1	SEPT2	MRPL9	ANP32B	PTPRF	CDKN2C	AC026271.1	B2M	FBLIM1	TMEM9	ACIN1	RP4-594I10.3		ELOB	SFN	FABP5	GSE1	HDAC1	NDUFV2	PDPN
YIPF1	SYTL1	GALE	RHCE	CCDC28B	C1orf64	TPD52L2	F5	KDM1A	PEMT	ASNA1	SMU1	TCEB3	AP3S2	RP1-43E13.2	WIZ	TMEM54	ST7L	ATP5F1E	COX6C	BSG	AGL	SNAPIN	ANP32E	ATP6V0B	TXNDC12	AC026271.2	SCG3	SPEN	TIMM17A	ACKR3	SRRM1		RPS15A	GPN2	FAM120A	SFXN4	WARS2	SCAND1	PRDM2
HSPB11	MAP3K6	HMGCL	TMEM57	TMEM234	FAM131C	ACTR3B	KIFAP3	LUZP1	IFITM3	ASNS	CHST15	PITHD1	APCDD1	EMC1	RABGAP1	RNF19B	PAX6	ATP5F1EP2	COX7A2	BTF3	SEC61G	ILF2	ANXA11	ERI3	BTF3L4	AC026271.4	RPS27L	ZBTB17	TMEM183A	ACLY	RUNX3		NDUFAB1	GPATCH3	FAU	MYL6B	TOMM40	PIGT	KAZN
TMEM59	PPP1R8	FUCA1	SEPN1	EIF3I	ARHGEF19	LDLRAD3	PRRX1	HNRNPR	NSA2	ATG3	NOP16	LYPLA2	APEH	MRTO4	DCN	RP1-117O3.2	RPUSD1	ATP5PB	COX7A2L	BUD31	EIF3J	SLC39A1	ANXA2	RNF220	GPX7	AC026362.1	COX5A	EPHA2	SNRPE	ACO1	SYF2		TUFM	NUDC	FBL	OST4	SNRPB2	PSMA7	TMEM51
MRPL37	RPA2	PNRC2	MTFR1L	FAM167B	FBXO42	CGAS	PRRC2C	TCEA3	PRMT5	ATIC	LARP7	GALE	APEX1	AKR7A2	PPP5C	AK2	RHBDF1	ATP5MC1	COX7B	BYSL	ACSL1	JTB	ANXA4	EIF2B3	SCP2	AC026366.1	NDUFB10	ARHGEF19	NUCKS1	ACO2	RSRP1		ALDOA	NR0B2	FCGBP	WDR83	HAUS7	ADRM1	EFHD2
DHCR24	XKR8	SRSF10	STMN1	HDAC1	SZRD1	CRCP	PIGC	E2F2	CD2BP2	ATOX1	SHFM1	HMGCL	APEX2	PQLC2	CEP68	AZIN2	LUC7L	ATP5MC2	COX7C	BZW2	ABCC5	RAB13	ANXA5	UROD	C1orf123	AC026401.3	ELOB	FBXO42	LAMB3	ACOT11	TMEM50A		KARS	KDF1	FKBP1A	MTX2	RPN2	NDUFS7	CASP9
PGM1	EYA3	STPG1	PAFAH2	MARCKSL1	NECAP2	SLC25A35	PRDX6	ID3	CDIPT	ATP1A1	MAPK3	FUCA1	APH1A	CAPZB	GABRA3	RP11-415J8.3	CACNA2D2	ATP5MC3	COX8A	C11orf24	RBBP7	TPM3	ANXA6	HPDL	MAGOH	AC026403.1	SMIM22	SZRD1	RRP15	ACOT13	TMEM57		COX4I1	TMEM222	FKBP1C	HINT1	NINJ1	LSM7	DNAJC16
LEPROT	DNAJC8	NIPAL3	EXTL1	ZBTB8B	RP4-798A10.7	SLC25A36	CACYBP	TCEB3	TMEM147	ATP1B3	MKKS	NIPAL3	API5	MINOS1	BRCA1	ZMYM4	TSR3	ATP5PD	CREB5	SELENOH	TXNRD1	C1orf43	ANXA7	PRDX1	HSPB11	AC026436.1	PLA2G10	NECAP2	IARS2	ACOT8	LDLRAP1		APRT	SYTL1	FKBP2	CHCHD2	SFXN4	NDUFA11	AGMAT
IL12RB2	ATPIF1	SRRM1	ZNF593	ZBTB8OS	CROCC	SLC25A33	MRPS14	TCEB3-AS1	LYPLA1	ATP5F1A	ORC3	RCAN3	APIP	NBL1	ERCC1	ZMYM4-AS1	PIGQ	ATP5ME	CREM	LBHD1	CCNE2	HAX1	AP1M1	AKR1A1	LRRC42	AC026462.1	NDUFAB1	NBPF1	DEGS1	ACOX1	MTFR1L		RPL13	CD164L2	FXYD3	RPL38	OST4	PET100	DDI2
SERBP1	MED18	SYF2	SH3BGRL3	RBBP4	RP11-108M9.4	SLC25A39	TOR3A	PITHD1	EMG1	ATP5F1B	CCDC120	CLIC4	CENPS	OTUD3	MBTPS2	NCDN	CRAMP1	ATP5PF	CRYL1	HIKESHI	CDC45	PMVK	AP2M1	POMGNT1	TMEM59	AC026979.1	MT1E	CROCC	CNIH4	ACP1	PAQR7		EMC6	WASF2	G6PD	RIDA	VAMP7	RAB11B	PLEKHM2
HHLA3	RCC1	RSRP1	UBXN11	YARS	MFAP2	SLC25A38	ACBD6	LYPLA2	C1D	ATP5F1C	CHST12	TMEM50A	CENPS-CORT	CAMK2N1	EXTL3	PSMB2	DNAJC11	ATP5MF	CRYZ	UQCC3	ARF5	CKS1B	AP2S1	LRRC41	MRPL37	AC027309.2	MT1F	BX284668.5	SRP9	ACP2	STMN1		PSMB6	STX12	GABRP	LAPTM4B	SLC13A3	CALR	FBLIM1
CRYZ	TRNAU1AP	TMEM50A	DHDDS	TMEM54	ATP13A2	FAM102A	ARPC5	GALE	TIMM17A	ATP5F1D	FBXO38	LDLRAP1	APLP2	MUL1	ELOVL5	C1orf216	E2F2	ATP5MG	CUEDC2	C12orf10	CCT3	SLC50A1	AP3S1	UQCRH	TM2D1	AC034236.1	CKLF	ATP13A2	PARP1	ACP5	PAFAH2		PFN1	PPP1R8	GAPDH	TMEM147	SBDSP1	REX1BD	UQCRHL
TYW3	TAF12	TMEM57	HMGN2	AK2	SDHB	SSRP1	TSEN15	HMGCL	FAM3C	ATP5F1E	IL6ST	RP11-70P17.1	APMAP	PINK1	UBR7	CLSPN	PSMB1	ATP5PO	CWC15	C12orf45	SLC3A2	DPM3	AP4M1	FAAH	ITGB3BP	AC036214.3	COX4I1	SDHB	ARF1	ACSF3	PDIK1L		TXNDC17	RPA2	GATM	SHMT2	SLIT2	NDUFA13	FLJ37453
ACADM	RP11-442N24--B.1	LDLRAP1	RPS6KA1	PHC2	PADI2	PSMD14	GLRX2	FUCA1	ACAA2	ATP5F1EP2	RP11-680F8.1	MAN1C1	NAXE	DDOST	MAP4K5	RP4-665N4.8	SYN1	ATP5S	LINC01546	C12orf57	RAD50	KRTCAP2	APCDD1L	ATPAF1	ACADM	AC040162.3	PSMB6	PADI3	C1orf35	ACSL3	ZNF593		TMEM256	SMPDL3B	GBP1	UQCRH	MON1A	COX6B1	SPEN
RABGGTB	MECR	MAN1C1	ARID1A	CSMD2	RCC2	PSMD11	CDC73	PNRC2	PPIE	ATP5PB	NFATC3	RP1-187B23.1	APOBEC3C	HP1BP3	EHD3	TRAPPC3	JARID2	DMAC2	CYC1	C12orf75	MVK	MTX1	APCDD1L-DT	CMPK1	RABGGTB	AC044787.1	PFN1	RCC2	MRPL55	ACSS1	CNKSR1		RPL26	DNAJC8	GC	SDHA	C2orf88	PSMD8	ZBTB17
IFI44	SNRNP40	SEPN1	PIGV	SMIM12	IGSF21	PQLC1	CFH	SRSF10	TOMM40	ATP5MC1	NSUN3	SEPN1	APOD	EIF4G3	PSMC4	MAP7D1	CDKL5	ATP6AP1	CYCS	ERG28	NCL	SCAMP3	APEH	CDKN2C	RPF1	AC064799.1	NAA38	ARHGEF10L	GUK1	ACSS2	SH3BGRL3		RPL23A	ATP5IF1	GGH	DRG2	WDR83	FBL	HSPB7
PRKACB	ZCCHC17	MTFR1L	ZDHHC18	GJB5	ALDH4A1	KIAA1522	TMEM9	IL22RA1	HAX1	ATP5MC2	HAUS6	MTFR1L	APOO	ECE1	SLC25A39	EVA1B	CDK11A	ATP6AP2	DAD1	RTRAF	PSMD10	FDPS	APEX1	TTC39A	GNG5	AC067942.1	UBB	KLHDC7A	HIST3H2A	ACTA2	UBXN11		RPL23	MED18	GJB1	SAFB	CASP4	EXOSC5	CLCNKB
GNG5	SERINC2	PAQR7	SFN	DLGAP3	UBR4	AC009041.2	SHISA4	STPG1	MAD2L2	ATP5MC3	ZBED5	PAFAH2	APOPT1	RAP1GAP	MVP	LSM10	NADK	ATP6V0B	DBI	ATP5MPL	NUDT16L1	DAP3	APEX2	BTF3L4	SEP15	AC068137.1	PSMB3	ALDH4A1	RAB4A	ACTL6A	DHDDS		RPL19	RCC1	GMDS	CCDC51	MTX2	RABAC1	FAM131C
CTBS	TINAGL1	PAFAH2	GPN2	ZMYM1	EMC1	HMGB2	TIMM17A	NIPAL3	PPIH	ATP5PD	ZNF223	ZNF593	APRT	USP48	NUB1	MRPS15	CYTH3	ATP6V0D1	DDIT3	C15orf61	IST1	SSR2	APH1A	GPX7	GTF2B	AC068228.1	COA3	UBR4	COA6	ACTN1	HMGN2		RPL27	TAF12	GOT2	ESPL1	BRD3	NOSIP	EPHA2
SEP15	PEF1	PDIK1L	GPATCH3	ZMYM4	MRTO4	CHP1	UBE2T	SRRM1	COG5	ATP5ME	LRRC26	SH3BGRL3	AQP4	LINC00339	PGM3	MEAF6	ADAM22	ATP6V0E1	DDT	METTL26	MTO1	LAMTOR2	APIP	ECHDC2	CCBL2	AC068547.1	ATP5MC1	EMC1	TOMM20	ACTN4	RPS6KA1		ATP5MC1	YTHDF2	GP2	EIF4EBP2	HINT1	CHMP2A	ARHGEF19
GBP2	COL16A1	ZNF593	NUDC	PSMB2	AKR7A3	MND1	CYB5R1	SYF2	ZNHIT1	ATP5PF	STAG3L3	UBXN11	ARAF	CDC42	RWDD2A	CDCA8	SYPL1	ATP6V0E2	DDX47	C16orf45	TM9SF2	LMNA	CENPS	SCP2	GFI1	AC068631.2	ATP5PD	MRTO4	SDCCAG8	ACTR10	PIGV		PHB	SRSF4	GPI	AIFM1	CHCHD2	UFD1	CPLANE2
DR1	KHDRBS1	CNKSR1	KDF1	CLSPN	AKR7A2	C5orf46	SNRPE	RSRP1	HMGN4	ATP5MF	CLK1	DHDDS	ARF1	ZBTB40	POLR3B	YRDC	CYB561	ATP6V1B2	DDX5	CFAP20	UNC50	PMF1	APMAP	C1orf123	RPL5	AC068631.3	TTR	AKR7A3	ADSS	ACTR1A	SFN		MRPL27	MECR	GPX2	MRPL4	LAPTM4B	SDF2L1	FBXO42
DNTTIP2	TMEM39B	SH3BGRL3	TRNP1	ADPRHL2	PQLC2	PFN2	NUCKS1	TMEM50A	ATP5H	ATP5MG	ZMAT1	ARID1A	ARF4	EPHB2	ANGEL1	C1orf122	SPAG9	ATP6V1D	DGUOK	C17orf49	GATD3A	GLMP	NAXE	HSPB11	SLC44A3	AC068724.1	MRPS26	AKR7A2	COX20	ACTR1B	GPN2		NME1	SNRNP40	GSTO1	CLGN	TMEM147	UQCR10	SZRD1
GCLM	TXLNA	UBXN11	FAM46B	COL8A2	CAPZB	TRIM2	RAB29	TMEM57	UBE2E3	ATP5PO	ZBTB14	PIGV	ARF5	KDM1A	RNF14	FHL3	CELSR3	ATP6V1E1	DLD	NDUFAF8	BABAM2	CCT3	APOBEC2	TMEM59	CNN3	AC068775.1	DYNLRB1	PQLC2	SCCPDH	ACTR2	GPATCH3		NACA2	ZCCHC17	GSTP1	MUSK	RCN2	TXN2	NECAP2
ALG14	CCDC28B	DHDDS	TMEM222	TRAPPC3	MINOS1	AC109322.1	EIF2D	LDLRAP1	SLC25A17	DMAC2	SENP3	ZDHHC18	ARFRP1	HNRNPR	DDX11	UTP11L	AASS	ATP6V1F	DNAJB6	C18orf32	TMEM218	APOA1BP	APOC1	TCEANC2	ALG14	AC068870.1	ROMO1	CAPZB	ACP1	ACTR3	NUDC		RPL38	PEF1	H3F3A	SLX1B	STARD7	SNU13	CROCC
RWDD3	TMEM234	HMGN2	SYTL1	THRAP3	NBL1	RAB10	PIGR	RP11-70P17.1	EIF3M	ATP6AP1	OPHN1	GPN2	ARHGAP25	ZNF436	TACC3	RRAGC	SS18L2	ATP6V1G1	DNAJC19	TYMSOS	RPUSD2	GPATCH4	APOE	MRPL37	DPH5	AC069503.2	SCAND1	MINOS1	ADI1	ACTR6	KDF1		ATP5PD	PTP4A2	H3F3C	RGS16	SHMT2	NDUFA6	BX284668.5
DPYD	EIF3I	ARID1A	CD164L2	EVA1B	TMCO4	NFYC	C4BPB	SEPN1	SEC23B	ATP6V0A4	SLC25A28	GPATCH3	ARHGAP5-AS1	ZNF436-AS1	POLA2	MYCBP	MPND	ATP6V1G2	DNAJC8	MYDGF	ZSCAN31	MRPL24	APOO	DHCR24	PRMT6	AC073465.1	PSMA7	NBL1	RPS7	ACVR1	TRNP1		SNHG16	KHDRBS1	HABP2	RPS23	UQCRH	SCO2	MFAP2
RTCA	HDAC1	PIGV	WASF2	STK40	OTUD3	NFYA	C4BPA	MTFR1L	CAP1	ATP6V0B	BOLA2B	NUDC	ARHGDIA	ASAP3	ZC3H3	RHBDL2	MGST1	ATP6V1H	DPCD	TRIR	LAMTOR4	APCS	APOPT1	FGGY	HENMT1	AC073465.2	NDUFS7	TMCO4	ITGB1BP1	ACVR1B	SLC9A1		SYNGR2	TMEM39B	HACD3	ZNF581	SDHA	ATP5PF	ATP13A2
DPH5	ZBTB8OS	ZDHHC18	AHDC1	LSM10	PLA2G2A	RAB1A	CD46	STMN1	CREB3	ATP6V0D1	HNRNPLP2	TRNP1	ARHGEF26	ID3	CAPN1	AKIRIN1	CRY1	ATP5IF1	DPM1	C19orf48	SLFN11	CRP	APRT	USP1	SPATA42	AC073611.1	NDUFA11	RNF186	IAH1	ACVR2A	WDTC1		LGALS3BP	KPNA6	HADHB	SKP1	NCLN	SOD1	SDHB
VAV3	RBBP4	GPN2	IFI6	OSCP1	UBXN10-AS1	DPH2	HSD11B1	PAFAH2	LRRC41	ATP6V0E1	DHX40	SLC9A1	ARHGEF6	RPL11	MDH1	NDUFS5	NFIX	ATXN10	DPM3	C19orf53	NOL7	DUSP23	APTX	ITGB3BP	SARS	AC073861.1	ALKBH7	OTUD3	YWHAQ	ACYP1	TMEM222		NDUFAF8	TXLNA	HDAC1	PLTP	SAFB	CSTB	PADI2
SLC25A24	SYNC	GPATCH3	STX12	MRPS15	UBXN10	DPH3	LINC00467	ZNF593	VTI1B	ATP6V0E2	CREB3	WDTC1	ARL1	TCEB3	SLC30A9	PABPC4	ST3GAL1	AURKAIP1	DUT	REX1BD	BRMS1L	TAGLN2	AQP1	RAVER2	PSMA5	AC074032.1	PET100	Z98257.1	PDIA6	ADAM10	SYTL1		OXLD1	CCDC28B	HIGD2A	EZH2	CCDC51	MT-ND5	RCC2
HENMT1	YARS	NUDC	PPP1R8	MEAF6	CAMK2N1	ARCN1	PPP2R5A	SH3BGRL3	CRTAP	ATP6V1A	TECR	TMEM222	ARL16	TCEB3-AS1	COX15	HPCAL4	IL32	AVL9	DYNLT1	C19orf70	PANK2	IGSF8	ARAF	AK4	GSTM3	AC074033.1	UBL5	UBXN10-AS1	SF3B6	ADAM12	CD164L2		MRPL12	TMEM234	HINT1	MRPL33	ERGIC1		ARHGEF10L
GPSM2	TMEM54	KDF1	RPA2	GNL2	MUL1	AEN	NSL1	DHDDS	SYNCRIP	ATP6V1B2	FICD	MAP3K6	ARL2	PITHD1	YAF2	CAP1	PKD1	AZIN1	EBNA1BP2	C1QBP	EIF1AY	PEX19	ARAP1	LEPROT	LAMTOR5	AC078814.1	WDR83OS	UBXN10	PTRHD1	ADAM15	WASF2		P4HB	EIF3I	HIST1H4C	RNASEK	AIFM1		AL080251.1
PSMA5	AK2	SLC9A1	SMPDL3B	C1orf109	CDA	EIF4EBP1	PROX1	HMGN2	CIB1	ATP6V1D	HSDL2	GPR3	ARL2BP	LYPLA2	ZMYND11	PPT1	MAPK8IP2	B3GAT3	ECH1	C1orf122	CDCA2	F11R	ARF1	ZRANB2	WDR77	AC078817.1	PRDX2	CAMK2N1	RAB10	ADAM17	IFI6		ANAPC11	HDAC1	HLA-DMA	ARMC1	MRPL4		ALDH4A1
GSTM4	ZNF362	WDTC1	XKR8	CDCA8	PINK1	MRPS17	SMYD2	RPS6KA1	HYOU1	ATP6V1E1	TMEM150C	WASF2	ARL3	GALE	BID	RP1-39G22.7	MED24	B4GAT1	ECHS1	C1orf123	PTGFRN	TSTD1	ARF4	TYW3	ATP5F1	AC078819.1	GADD45GIP1	MUL1	HADHA	ADAM23	FAM76A		MYL12A	MARCKSL1	HLA-DMB	MRPL12	CCDC12		IFFO2
GSTM1	SMIM12	TMEM222	EYA3	MANEAL	DDOST	MRPS14	KCTD3	ARID1A	NOP56	ATP6V1F	FLYWCH1	IFI6	ARL4A	HMGCL	STMN4	ZMPSTE24	RHOBTB2	BAALC	ECI2	C1orf43	CHCHD6	UFC1	ARF5	ACADM	RP3-522D1.1	AC078927.1	NDUFB7	CDA	HADHB	ADAM9	STX12		MYL12B	ZBTB8OS	HLA-DPA1	DDAH1	RAB5IF		UBR4
LAMTOR5	GJB5	SYTL1	DNAJC8	YRDC	HP1BP3	LYPD5	GPATCH2	SFN	SSSCA1	ATP6V1G1	RP11-579D7.4	FAM76A	ARL6IP4	FUCA1	IL20RA	CITED4	HEATR5B	BABAM1	EDF1	C1orf53	NONO	NDUFS2	ARFGAP2	TTLL7	BCAS2	AC079089.1	NDUFA13	PINK1	OST4	ADAMTS1	PPP1R8		NDUFV2	RBBP4	HLA-DPB1	CCDC137	RGS16		AL035413.1
DENND2D	ZMYM6	MAP3K6	ATPIF1	C1orf122	EIF4G3	RGS2	RRP15	GPN2	RNASEH2A	ATP6V1H	PMS2P1	STX12	ARL6IP5	PNRC2	GLT8D1	FOXJ3	SEC62	BAD	EEF1A1	C1orf61	RPP25	SDHC	ARFIP2	RP11-486G15.2	RP11-14N7.2	AC079140.2	PDCD5	DDOST	ATRAID	ADAR	THEMIS2		CYB5A	YARS	HLA-DQB1	COMMD7	CA14		EMC1
CHI3L2	SFPQ	WASF2	PHACTR4	SF3A3	ECE1	CDK2AP1	LYPLAL1	NUDC	UBD	ATP5IF1	C5orf58	PPP1R8	ARL6IP6	SRSF10	ATP2C1	PPCS	CSDE1	BAG1	EEF1B2	SHLD1	SOSTDC1	RGS5	ARHGAP10	GNG5	PEX11B	AC079203.1	FXYD3	HP1BP3	SNX17	ADCK2	RPA2		TXNL4A	TMEM54	HLA-DRA	PIH1D1	RPS23		MRTO4
WDR77	ZMYM4	AHDC1	RCC1	FHL3	RAP1GAP	CDK2AP2	EPRS	NR0B2	GLRX3	ATRAID	APOM	RPA2	ARMC6	NIPAL3	RALBP1	YBX1	UBE3C	BANF1	EID1	RAB5IF	PTRH2	MGST3	ARHGAP15	SEP15	RBM8A	AC079250.1	COX6B1	EIF4G3	PPM1G	ADCY3	SMPDL3B		ATP5F1D	AK2	HLA-DRB1	EFTUD2	NUP93		AKR7A3
ATP5F1	NCDN	FAM76A	TRNAU1AP	UTP11	USP48	MRPS9	BPNT1	KDF1	ANP32B	ATXN10	CUEDC2	XKR8	ARMCX2	RCAN3	RUFY3	SVBP	REV3L	BCAN	EIF1	C20orf27	NDUFA12	ALDH9A1	ARHGAP18	GCLM	POLR3GL	AC079328.1	PRODH2	ECE1	NRBP1	ADD1	XKR8		NDUFS7	SMIM12	HLA-DRB5	HSPB11	ZNF581		AKR7A2
CAPZA1	PSMB2	STX12	TAF12	RRAGC	LINC00339	MRPS2	IARS2	TRNP1	LAMTOR5	AURKAIP1	TUBB	DNAJC8	ARMCX6	SRRM1	CNTN1	SLC2A1	TENM1	BCAP31	EIF3F	URB1-AS1	SRM	TMCO1	ARHGAP20	DPH5	BOLA1	AC087190.1	POLR2I	ALPL	MRPL33	ADD2	EYA3		RPS15	GJB5	HMGA1	MED10	PLTP		PQLC2
RHOC	C1orf216	PPP1R8	YTHDF2	MYCBP	CDC42	NKIRAS2	MARC2	TMEM222	TM9SF1	B3GAT3	KLHDC10	ATPIF1	ARPC1A	CLIC4	AGPS	EBNA1BP2	MASP2	BCAS1	EIF3I	GATD3A	HDAC1	CREG1	ARHGAP28	HENMT1	SF3B4	AC087190.4	TBCB	RAP1GAP	WDR43	ADD3	DNAJC8		UQCR11	AC114490.2	HMGB1	EHMT2	MRPL33		CAPZB
VANGL1	AGO1	RPA2	EPB41	RHBDL2	C1QA	COL27A1	MIA3	SYTL1	PRDX4	B4GALT1	PGRMC2	MED18	ARPC1B	SYF2	ATP1A2	TMEM125	FAM76A	BCCIP	ESD	CFAP298	ASF1A	MPC2	ARHGAP32	CELSR2	PLEKHO1	AC087289.3	EIF3K	USP48	DPY30	ADGRA3	ATPIF1		LSM7	SFPQ	HMGN3	UFD1	RNASEK		MINOS1
CD58	ADPRHL2	SMPDL3B	SRSF4	AKIRIN1	EPHB2	LSM6	AIDA	WASF2	ARL6IP5	B4GALT3	BMP1	PHACTR4	ARPC2	TMEM50A	ZNF582	CDC20	POMT2	BCKDK	EXOSC1	HPF1	TOMM40	FMO3	ARHGAP4	SORT1	APH1A	AC087343.1	LGALS4	HSPG2	CEBPZOS	ADGRG1	PHACTR4		TIMM13	NCDN	HNRNPA1	NDUFAF6	PELO		NBL1
PHGDH	COL8A2	XKR8	MECR	NDUFS5	KDM1A	LSM1	BROX	IFI6	AGR2	BABAM1	CHPF	RCC1	ARPC3	TMEM57	PHLDB1	ELOVL1	VTA1	BCL7B	FABP5	C4orf48	SNRPB2	PRDX6	ARHGAP5-AS1	PSMA5	MRPS21	AC087632.1	BLVRB	LINC00339	COX7A2L	ADGRL1	RCC1		RPL36	PSMB2	HNRNPA2B1	GAGE12J	ARMC1		TMCO4
RP11-14N7.2	TRAPPC3	DNAJC8	SDC3	PABPC4	LUZP1	LSM2	DEGS1	STX12	ARPC1A	BAD	KATNB1	TRNAU1AP	ARPC4	LDLRAP1	SNAI2	MED8	BAZ1B	BCS1L	FABP7	C6orf203	HAUS7	MRPS14	ARHGAP9	GSTM3	ENSA	AC090227.1	SNRPD2	CDC42	CRIPT	ADGRV1	TRNAU1AP		NDUFA11	CLSPN	HNRNPA3	TMEM230	P3H1		OTUD3
PEX11B	THRAP3	ATPIF1	PUM1	PPIE	HNRNPR	AKR7A2	NVL	PPP1R8	HTATIP2	BANF1	COPS6	TAF12	ARPC5	SEPN1	ZFP64	HYI	RANBP9	BECN1	FAM104B	C6orf226	PKP3	TOR3A	ARHGDIG	AHCYL1	CERS2	AC090360.1	AP2S1	ZBTB40	CALM2	ADH5	SNHG12		ALKBH7	ADPRHL2	HNRNPC	PSMC6	MRPL12		UBXN10-AS1
RBM8A	LSM10	MED18	SNRNP40	BMP8B	ZNF436-AS1	DDA1	CNIH4	RPA2	AGPAT1	BAX	IP6K3	YTHDF2	ARPC5L	MTFR1L	MNAT1	KDM4A-AS1	ETV7	BEX1	FAM133B	SDHAF4	RPN2	GLUL	ARID5B	LAMTOR5	MLLT11	AC090498.1	RPL18	C1QA	ERLEC1	ADH7	TAF12		RPS28	TRAPPC3	HNRNPM	GAGE12C	PLPP2		UBXN10
POLR3GL	OSCP1	PHACTR4	ZCCHC17	TRIT1	TCEA3	HIST1H1D	CNIH3	SMPDL3B	AGPAT2	BCAP31	SYNGR1	SRSF4	ARSG	PAQR7	MRE11A	IPO13	SPRTN	BEX4	FAM162A	C7orf50	TERF1	TSEN15	ARIH2	WDR77	SCNM1	AC090617.3	ETFB	C1QB	RPS27A	ADI1	RAB42		UBL5	THRAP3	HSD17B10	PAGE2B	CDK2AP2		CAMK2N1
TXNIP	MRPS15	RCC1	SERINC2	CAP1	ASAP3	HIST1H1A	DNAH14	XKR8	RPP30	BCAS2	OSGEP	MECR	ARSJ	STMN1	PLEKHB1	DPH2	METTL13	BEX5	FAM204A	FMC1	KIF22	CFH	ARL1	ATP5F1	VPS72	AC090897.1	RPS5	EPHB2	CCDC88A	ADIPOR1	YTHDF2		EIF3G	LSM10	HSPA8	CIP2A	COMMD7		MUL1
NBPF14	LINC01137	TRNAU1AP	TINAGL1	PPT1	E2F2	HIST1H1C	LBR	EYA3	RPP38	BCCIP	NLRP1	SDC3	ARV1	PAFAH2	SPAST	ATP6V0B	DYRK4	BHLHE40	CIAO2B	LUC7L2	SFXN4	CFHR1	ARL14EP	CAPZA1	PSMD4	AC091180.1	CHMP2A	KDM1A	CCT4	ADIPOR2	EPB41		TMEM205	OSCP1	HSPD1	HDGFL3	PIH1D1		FAM43B
BOLA1	MEAF6	SNHG12	PEF1	AL050341.2	TCEB3	GTF2H5	ENAH	DNAJC8	SPTLC1	BCL7C	GRIPAP1	PUM1	ASAH1	PDIK1L	CPS1	B4GALT2	ZNF207	BID	FAU	STMP1	OST4	F13B	ARL2	SLC16A1	PSMB4	AC091429.1	MIF	LUZP1	COMMD1	ADIRF	SRSF4		WDR83OS	MRPS15	HSPE1	CRYBA2	EFTUD2		PINK1
SF3B4	GNL2	TAF12	PTP4A2	ZMPSTE24	TCEB3-AS1	ALDH1B1	SRP9	ATPIF1	SLC35A1	BCS1L	PLA2G5	SNRNP40	ASB13	ZNF593	FHL1	RNF220	UQCRC1	BIN1	FDFT1	PAXX	GALNS	C1orf53	ARL2BP	VANGL1	TUFT1	AC091982.1	GSTT2B	HNRNPR	MDH1	ADK	MECR		PRDX2	LINC01137	ID1	DLG4	HSPB11		DDOST
APH1A	C1orf109	GMEB1	KHDRBS1	SMAP2	PITHD1	SMARCC1	EPHX1	MED18	RABAC1	BECN1	SUMO3	ZCCHC17	ASCC2	SH3BGRL3	RTFDC1	RPS8	STARD3NL	BIVM	FDPS	C9orf16	CASP4	TMEM9	ARL4A	ATP1A1	MRPL9	AC092017.1	UQCR10	ZNF436	RAB1A	ADM	LAPTM5		CALR	MEAF6	IDH1	CPSF3	NDUFAF6		KIF17
MRPS21	YRDC	YTHDF2	TMEM39B	EXO5	LYPLA2	BLOC1S6	PYCR2	PHACTR4	SLU7	BIRC5	NDUFA12	SERINC2	ASF1B	UBXN11	GRAMD1B	UROD	CD9	BLCAP	FKBP1A	ARRDC1-AS1	MTX2	CSRP1	ARL6	PHGDH	SPRR1A	AC092017.2	TXN2	TCEA3	C1D	ADM5	PUM1		GADD45GIP1	DNALI1	IFI35	MYH3	SMC1A		SH2D5
ENSA	C1orf122	OPRD1	KPNA6	ZNF684	GALE	SLC38A1	SDE2	RCC1	SIVA1	BLMH	UBE2F	PEF1	ASH2L	CD52	RNH1	TESK2	NCAPD2	BLMH	FKBP3	CA12	HINT1	TIMM17A	ARL6IP4	RP11-14N7.2	SNAPIN	AC092670.1	RBX1	ASAP3	NFU1	ADNP	SNRNP40		C19orf53	GNL2	IFI6	SULT1A1	TMEM230		HP1BP3
CERS2	MTF1	EPB41	TXLNA	RIMS3	HMGCL	STIP1	H3F3A	TRNAU1AP	MRPL28	BLOC1S1	MYNN	COL16A1	ASL	DHDDS	NDUFS1	CCDC163P	IFFO1	BLOC1S1	FMOD	CACYBP	CHCHD2	RNPEP	ARL6IP6	PIAS3	ILF2	AC092718.4	NDUFA6	E2F2	AAK1	ADNP2	ZCCHC17		NDUFB7	C1orf109	IFITM1	SPON1	KHK		EIF4G3
CDC42SE1	SF3A3	TMEM200B	CCDC28B	NFYC	FUCA1	CDIPT	PARP1	TAF12	CCT7	BLOC1S2	DNAJC2	SPOCD1	ASMTL	HMGN2	RB1CC1	PRDX1	PHF7	BLOC1S2	FUNDC2	CAHM	RPL38	ADIPOR1	ARL8B	PEX11B	CREB3L4	AC092809.3	ATP5PF	ID3	ANXA4	ADO	PEF1		FAM32A	CDCA8	IFITM2	MAP2K2	PSMC6		ECE1
MLLT11	FHL3	SRSF4	TMEM234	KCNQ4	PNRC2	NCOA6	SNAP47	GMEB1	CCT4	BLVRA	CFL2	PTP4A2	ASNA1	ARID1A	ERP44	AKR1A1	NISCH	BLVRA	FXYD6	CALM2	RIDA	CYB5R1	ARMC12	POLR3GL	JTB	AC093157.1	SOD1	ELOA	SNRNP27	ADORA2B	PTP4A2		RPL18A	MANEAL	IFITM3	LDHA	HDGFL3		NBPF3
SCNM1	UTP11L	MECR	EIF3I	CITED4	SRSF10	NCOA5	JMJD4	YTHDF2	CCT2	BLVRB	RAB24	KHDRBS1	ASRGL1	PIGV	ALAS1	NASP	FUZ	BMP4	GABARAP	CALM3	PHKB	TMEM183A	ARMC6	TXNIP	RAB13	AC093768.1	TFF3	PITHD1	SNRPG	ADPRHL2	KHDRBS1		LSM4	YRDC	IL18BP	MRPL20	OXCT1		ALPL
VPS72	MYCBP	SDC3	FAM167B	CTPS1	STPG1	CISH	ARF1	EPB41	NPC2	BNIP1	ADAMTS4	TMEM39B	INTS13	ZDHHC18	AKAP11	GPBP1L1	IDS	BNIP1	GABARAPL2	CALU	LAPTM4B	CHI3L1	ARMC7	HIST2H2BE	RPS27	AC093827.1		LYPLA2	FAM136A	ADRA2C	TMEM39B		UBA52	C1orf122	IL1RN	PARPBP	GTF2F2		RAP1GAP
PSMD4	NDUFS5	PUM1	LCK	SCMH1	NIPAL3	ZNF496	C1orf35	SRSF4	MTHFS	BNIP3	NUDT21	KPNA6	ATAD2	GPN2	GLRX2	PIK3R3	PRSS3	BNIP3	GADD45GIP1	CAMLG	TMEM147	SNRPE	ARPC1A	BOLA1	TPM3	AC096919.1		GALE	NAGK	ADRM1	KPNA6		NDUFA13	SF3A3	IQGAP2	CRISPLD1	PPHLN1		USP48
PSMB4	PABPC4	SNRNP40	HDAC1	FOXO6	RCAN3	ERH	MRPL55	MECR	DRAP1	BOLA2	SNHG12	TXLNA	ATG3	GPATCH3	DERA	POMGNT1	ZNF200	BOLA2	GAPDH	CAMTA1	APOC1	ETNK2	ARPC2	SV2A	C1orf43	AC097263.1		HMGCL	CCT7	ADSL	TXLNA		PDCD5	UTP11	IRAK1	PLD5	CPSF3		HSPG2
MRPL9	PPIE	ZCCHC17	MARCKSL1	PPCS	NCMAP	MTRNR2L1	RNF187	SDC3	DNPH1	BOLA2B	CCDC169	CCDC28B	ATIC	NUDC	STRAP	UQCRH	LRRC23	BOLA2B	GCSH	CAPNS1	SLC38A11	GOLT1A	ARPC3	VPS45	HAX1	AC098590.1		FUCA1	TPRKB	ADSS	TMEM234		GPI	MYCBP	ITPA	FBXO5	MAP2K2		LINC01635
S100A11	TRIT1	SERINC2	FAM229A	PPIH	SRRM1	IDI1	RAB4A	PUM1	SMC2	BOLA3	MMP14	TMEM234	ATL3	WDTC1	PLEKHO1	FAAH	HFE	BOLA3	GGCT	CBLL1	RCN2	NUCKS1	ARPC4	PLEKHO1	UBE2Q1	AC098591.2		PNRC2	DGUOK	ADSSL1	EIF3I		TMEM147	RHBDL2	JPT1	HK1	LDHA		LINC00339
S100A6	MFSD2A	PEF1	BSDC1	YBX1	CLIC4	HIGD2A	AGT	SNRNP40	AHSA1	BOP1	RP11-797A18.6	EIF3I	ATOX1	TMEM222	DEPDC1	ATPAF1	SCMH1	BOP1	GHITM	CBR1	STARD7	C4BPB	ARPC5	ANP32E	PMVK	AC099329.1		SRSF10	BOLA3	AEBP2	HDAC1		COX6B1	AKIRIN1	KCNE3	MRPL35	MRPL20		CDC42
SNAPIN	CAP1	ADGRB2	ZBTB8A	C1orf50	SYF2	ELOB	C1orf198	ZCCHC17	PAIP1	BPGM	ARPC5L	HDAC1	ATP13A4	AHDC1	RRAGD	EFCAB14	FYN	BPGM	GLRX3	CCDC107	SHMT2	C4BPA	ARPC5L	APH1A	SHC1	AC099340.1		IFNLR1	MOB1A	AF165147.1	MARCKSL1		CAPNS1	NDUFS5	KRT17	TUB	MPZL1		WNT4
ILF2	PPT1	PTP4A2	ZBTB8OS	ZNF691	RSRP1	ELOA	ARV1	SERINC2	PAICS	BPHL	HSPA13	MARCKSL1	ATP1A1	IFI6	HSF2	STIL	HIVEP2	BPHL	GMPS	MCUB	UQCRH	CD46	ARRDC1	MRPS21	FLAD1	AC099789.1		STPG1	MTHFD2	AF274855.1	FAM229A		SPINT2	PPIE	KRT18	CDCA7	CRISPLD1		ZBTB40
SLC39A1	ZMPSTE24	KHDRBS1	RBBP4	EBNA1BP2	TMEM50A	FANCB	FAM89A	TINAGL1	ERLIN1	BABAM2	CTPS2	FAM229A	ATP1A2	FAM76A	PHF20	CMPK1	TCEB3	BRAT1	RACK1	CCDC124	SDHA	HSD11B1	ARSG	TARS2	EFNA1	AC100756.2		NIPAL3	AUP1	AFDN	BSDC1		C19orf33	TRIT1	KRT7	RPL13AP5	MAD1L1		EPHA8
CREB3L4	SMAP2	TMEM39B	KIAA1522	TMEM125	RHCE	HNRNPAB	C1orf131	PEF1	RBCK1	BRIX1	CIPC	ZBTB8OS	ATP1B2	STX12	NCAPH2	LINC01389	LYPLA2	BRIX1	GNG10	CCDC127	NCLN	LINC00467	ART3	ECM1	SLC50A1	AC100861.1		RCAN3	POLE4	AFF4	ZBTB8A		PSMD8	PPT1	KRT8	CSE1L	HK1		EPHB2
JTB	ZFP69	KPNA6	YARS	C1orf210	TMEM57	TAPT1-AS1	GNPAT	PTP4A2	POLR3F	BRK1	RP11-98G7.1	RBBP4	ATP1B3	PPP1R8	TOMM34	SLC5A9	CLCN6	BRK1	GNG11	CCDC167	DRG2	TATDN3	ARV1	ENSA	DPM3	AC104117.2		SRRM1	SUCLG1	AFG3L2	ZBTB8OS		EIF3K	AL050341.2	LAD1	MRPL50	ARRB1		KDM1A
TPM3	EXO5	TXLNA	TMEM54	CDC20	LDLRAP1	CEP57	TSNAX	KHDRBS1	TRIM16	BRMS1	GYS1	YARS	ATP5F1A	RPA2	SEC63	SPATA6	MRC2	BRMS1	GNG5	CCDC169	SAFB	PROX1	ASAP1	CERS2	KRTCAP2	AC104297.1		CLIC4	TGOLN2	AFMID	RBBP4		RPS16	ZMPSTE24	LAP3	CINP	CDCA7		LUZP1
C1orf43	NFYC	CCDC28B	RNF19B	ELOVL1	RP11-70P17.1	SCRIB	SIPA1L2	TMEM39B	MYL12A	BSCL2	PDHX	S100PBP	ATP5F1B	EYA3	KPNA6	DMRTA2	TSPAN9	BSG	GPX1	CCDC25	LBR	LYPLAL1	ASB13	MLLT11	MTX1	AC104339.1		SYF2	CAPG	AFTPH	SYNC		FBL	ZNF684	LAPTM4B	VCX	CAMP		HNRNPR
HAX1	CITED4	IQCC	AK2	MED8	SEPN1	TYMS	NTPCR	KPNA6	ATP5L	BSG	BLOC1S5	TMEM54	ATP5F1C	DNAJC8	FAS	FAF1	BTBD7	BTBD1	GPX4	CCDC28B	CCDC51	MARC2	ASCC2	SEMA6C	SCAMP3	AC104581.5		TMEM50A	RNF181	AGAP2-AS1	YARS		PSMC4	NFYC	LDHA	PFKM	RPL13AP5		TCEA3
IL6R	CTPS1	EIF3I	ZNF362	HYI	MTFR1L	CTSA	COA6	TXLNA	MTX2	BST2	TMED4	AK2	ATP5F1D	ATPIF1	RNASET2	RP5-850O15.3	APBA3	BTF3	GRHPR	WASHC3	GMPR2	CNIH4	ASCL1	SCNM1	FDPS	AC104699.1		RHCE	CHMP3	AGAP3	S100PBP		BLVRB	CITED4	LDHB	MRPS26	CSE1L		ASAP3
PMVK	SCMH1	HDAC1	PHC2	IPO13	AUNIP	CTSD	ARID4B	TMEM234	SPINT2	BTF3	PXMP4	ZNF362	ATP5F1E	MED18	AGPAT4	CDKN2C	MKS1	BTF3L4	GRIK1	CCDC85B	AIFM1	SRP9	ASF1B	VPS72	DAP3	AC104971.1		MACO1	LINC00152	AGGF1	TMEM54		RPS19	CTPS1	LGALS2	RFC4	MRPL50		E2F2
PYGO2	PPCS	MARCKSL1	C1orf94	DPH2	STMN1	AMMECR1	GPR137B	EIF3I	PMVK	BUB1	NOMO1	PHC2	ATP5F1EP2	PHACTR4	MIPEP	RNF11	ABHD5	BUB3	GSTO1	CCDC86	MRPL4	EPHX1	ASH2L	PSMD4	SSR2	AC105250.1		LDLRAP1	RPIA	AGK	AK2		SNRPD2	RIMKLA	LGALS3BP	SULT4A1	CINP		ID3
SHC1	PPIH	BSDC1	SMIM12	ATP6V0B	PAFAH2	PDPR	FH	LCK	KHDRBS1	BUB3	ITPKC	C1orf94	ATP5PB	RCC1	B4GALT7	EPS15	ANOS1	BUD31	GSTP1	CCK	CCDC12	H3F3A	ASIC2	RFX5	LAMTOR2	AC106795.1		SELENON	MRPS5	AGL	SMIM12		NOP53	ZMYND12	LGALS4	CNOT9	VCX		RPL11
CKS1B	YBX1	ZBTB8A	GJB5	B4GALT2	PDIK1L	PDP2	ADSS	HDAC1	FARS2	BUD31	RIPK2	SMIM12	ATP5MC1	TRNAU1AP	VRK2	OSBPL9	AKAP8L	BYSL	GTF2A2	CCNK	RAB5IF	PARP1	ASMTL	RP11-126K1.6	RAB25	AC106820.1		MTFR1L	COX5B	AGO1	ZMYM1		RPL18	PPCS	LGALS9C	GTF3C2	PFKM		ELOA
FLAD1	P3H1	ZBTB8OS	SFPQ	SLC6A9	ZNF593	UBA1	DESI2	MARCKSL1	DCTN6	BYSL	FMO5	GJB3	ATP5MC2	SNHG12	VEZT	NRDC	MBTD1	BZW2	GTF3A	CCT3	MSN	PSEN2	ASNA1	SELENBP1	CCT3	AC106872.7		AUNIP	EIF5B	AGO2	SFPQ		FTL	PPIH	LMNA	DIMT1	MRPS26		ELOA-AS1
ADAM15	C1orf50	RBBP4	ZMYM4	DMAP1	CNKSR1	PWP1	COX20	ZBTB8OS	B3GNT2	BZW1	KAT2A	ZMYM1	ATP5MC3	TAF12	BRD9	TXNDC12	UTP18	TWNK	GTF3C6	CCT4	EPDR1	SNAP47	ASNSD1	PSMB4	APOA1BP	AC106897.1		PAQR7	PDCL3	AGO3	ZMYM4		RPL13A	YBX1	LRPPRC	CNOT10	MFSD14A		PITHD1
EFNA4	SVBP	SYNC	PSMB2	ERI3	CEP85	PNO1	HNRNPU	RBBP4	EBP	BZW2	TTC4	SFPQ	ATP5PD	GMEB1	SNX1	BTF3L4	RNF216	C11orf1	GTPBP4	CCT5	SLX1B	ARF1	ASPH	MRPL9	GPATCH4	AC107032.1		PAFAH2	RPL31	AGO4	KIAA0319L		RPS11	C1orf50	LSM7	ACTN2	PPT1		LYPLA2
SLC50A1	ZNF691	KIAA1522	C1orf216	RNF220	SH3BGRL3	JARID2	EFCAB2	KIAA1522	CETN2	C10orf90	BMS1P14	ZMYM4	ATP5ME	YTHDF2	TBPL1	PRPF38A	TTC19	C11orf24	GYPC	CCT6A	AKR1B10	C1orf35	ASPM	THEM4	MRPL24	AC107075.1		PDIK1L	LINC00116	AGPAT1	NCDN		C19orf48	SVBP	LY6E	GATB	SLC35C2		GALE
DPM3	FAM183A	YARS	CLSPN	RPS8	UBXN11	PRUNE1	SMYD3	YARS	CCT8	C11orf1	IFRD1	KIAA0319L	ATP5PF	EPB41	BCLAF1	GPX7	PTBP1	SELENOH	H2AFZ	CCT7	MOB3C	MRPL55	ASPSCR1	S100A10	HDGF	AC107871.1		ZNF593	CHCHD5	AGPAT2	PSMB2		NDUFA3	EBNA1BP2	LYPD6B	HMGB2	RFC4		HMGCL
KRTCAP2	EBNA1BP2	S100PBP	ADPRHL2	PTCH2	AIM1L	CXorf56	TFB2M	TMEM54	CNPY3	C11orf24	PFKL	NCDN	ATP5MF	SRSF4	TFB1M	COA7	DPF1	LBHD1	H3F3A	CCT8	RPS23	RAB4A	ASS1	S100A6	PRCC	AC107956.1		CNKSR1	ACTR3	AGPAT3	C1orf216		RPS9	TMEM125	LYRM4	POLR2D	CCDC130		FUCA1
MTX1	CFAP57	TMEM54	TRAPPC3	EIF2B3	DHDDS	IP6K2	SCCPDH	RNF19B	CETN3	SELENOH	NDUFB11	PSMB2	ATP5MG	MECR	RABEP1	ZYG11B	LARS2	C11orf49	H3F3B	CD320	SMAD3	AGT	INTS13	S100A4	CADM3	AC107983.1		CEP85	DDX18	AGPAT5	CLSPN		TMEM238	C1orf210	MALL	SPOUT1	CNOT9		PNRC2
GBA	ELOVL1	AK2	THRAP3	UROD	HMGN2	NFKBIB	ACP1	AK2	USP39	LBHD1	BZW1	C1orf216	ATP5PO	RP5-1125N11.2	HMGB3	SCP2	PIK3C2A	C11orf71	HAT1	CD63	NUP93	ARV1	ATAD2	S100A13	DUSP23	AC108161.1		SH3BGRL3	DBI	AGPS	AGO3		RPL28	AL139289.2	MCRIP2	RNF165	GTF3C2		SRSF10
SCAMP3	MED8	TRIM62	EVA1B	HPDL	RPS6KA1	PRSS33	ADI1	PHC2	CFL1	C11orf58	CRIM1	CLSPN	ATP5S	SDC3	BAK1	CPT2	PLAUR	HIKESHI	HAUS1	CD70	ATP6V0B	TSNAX	ATAD3A	CHTOP	TAGLN2	AC109327.2		UBXN11	RALB	AGRN	ADPRHL2		RPS5	CDC20	MDH1	MVB12B	DIMT1		IFNLR1
FDPS	HYI	ZNF362	STK40	MUTYH	ARID1A	LINP1	RNASEH1	SMIM12	NUDC	HIKESHI	AIFM1	AGO1	DMAC2	NKAIN1	GRN	C1orf123	ANLN	C11orf74	HES1	CD9	SKP1	COA6	ATF4	SNAPIN	IGSF8	AC109826.1		CD52	NIFK	AGTRAP	TRAPPC3		RPS7	ELOVL1	MDH2	SKA3	TCAIM		STPG1
RUSC1	KDM4A	PHC2	LSM10	TOE1	PIGV	MIR4435-2HG	ID2	GJB5	PTGES3	C11orf74	TUB	ADPRHL2	ATP6AP1	SNRNP40	ARHGAP31	MAGOH	WIZ	UQCC3	HES6	CDC123	PLTP	TOMM20	ATF6	SLC39A1	PEX19	AC110994.2		CRYBG2	MZT2B	AHCTF1	THRAP3		PTRHD1	MED8	METTL7A	PTMA	RAP2B		NIPAL3
SSR2	ST3GAL3	SMIM12	OSCP1	PRDX1	ZDHHC18	PYGO2	ITGB1BP1	GJB3	CTSC	UQCC3	MED25	COL8A2	ATP6AP2	ZCCHC17	RANBP3	NDC1	RABGAP1	C12orf10	HEXB	CDC20	SLC25A1	FH	ATG3	JTB	NCSTN	AC112191.2		DHDDS	IMP4	AHCY	EVA1B		HADHA	HYI	MFSD2B	NAPA	NSDHL		RCAN3
LAMTOR2	ARTN	ZMYM6NB	MRPS15	AKR1A1	GPN2	CRNKL1	YWHAQ	ZMYM1	TRAF3IP2	C12orf10	C17orf80	TRAPPC3	ATP6V0B	PEF1	ARID4A	DIO1	QPCTL	C12orf45	HIGD2A	CDC26	EZH2	SDCCAG8	ATG9A	RAB13	NHLH1	AC113347.1		HMGN2	MZT2A	AHCYL1	LSM10		OST4	ST3GAL3	MGST1	TUBA4A	POLR2D		AL445686.2
RAB25	IPO13	ZMYM1	CSF3R	NASP	GPATCH3	CRKL	PDIA6	SFPQ	HBS1L	ATG101	DNAJC30	MAP7D1	ATP6V0D1	ADGRB2	TSSC1	HSPB11	PPP5C	C12orf57	HINT1	CDC42	MRPL33	SCCPDH	PGGHG	TPM3	TSTD1	AC113398.1		RPS6KA1	UBXN4	AHDC1	OSCP1		RPS27A	DPH2	MGST2	GADD45G	SCLY		SRRM1
TMEM79	DPH2	SFPQ	MEAF6	TMEM69	NUDC	UBAC1	DDX1	KIAA0319L	AHCYL1	C12orf45	CDC6	THRAP3	ATP6V0E1	PTP4A2	ALG1	TMEM59	CEP68	ERG28	HINT2	CDCA7	PELO	ACP1	ATIC	C1orf43	PFDN2	AC113412.1		ARID1A	DARS	AHNAK	MRPS15		ACTR2	ATP6V0B	MGST3	ANAPC11	PDIA5		CLIC4
GLMP	ATP6V0B	ZMYM4	SNIP1	PIK3R3	KDF1	SUPT5H	RDH14	PSMB2	ZMYND11	TIGAR	ICT1	EVA1B	ATP6V0E2	KHDRBS1	ABCF2	TTC22	MAP4K3	RTRAF	HIST1H4C	CDH6	SARAF	ADI1	ATOX1	HAX1	NIT1	AC113935.1		PIGV	KYNU	AHNAK2	ZC3H12A		SUCLG1	B4GALT2	MINOS1	CAPZA1	NAPA		RUNX3
CCT3	B4GALT2	KIAA0319L	GNL2	POMGNT1	TMEM222	RNASEH1-AS1	LAPTM4A	CLSPN	POP4	C12orf57	PIGV	STK40	ATP6V1D	TMEM39B	CHPF2	DHCR24	TMEM159	ATP5MPL	HMGB1	CDK1	BORA	ID2	ATP11C	SHE	DEDD	AC114491.1		ZDHHC18	MMADHC	AHR	MEAF6		RNF181	CCDC24	MMP28	GLRX3	EEF2		AL445471.2
APOA1BP	SLC6A9	NCDN	C1orf109	RAD54L	SYTL1	RHBDD2	APOB	AGO3	ARPP19	C12orf75	C1QTNF1	LSM10	ATP6V1E1	KPNA6	FUT8	DAB1	BRCA1	ARPIN	HMGB2	CDK16	MRPL12	YWHAQ	ATP1B3	UBE2Q1	UFC1	AC115223.1		SFN	NMI	AHSA1	SNIP1		COX5B	DMAP1	MMP7	EPB41L4A-AS1	EPHA3		SYF2
GPATCH4	DMAP1	PSMB2	MANEAL	LRRC41	GPR3	CHCHD2	SF3B6	ADPRHL2	NEK6	C14orf119	CNPY2	OSCP1	ATP6V1F	TXLNA	SLC4A7	MYSM1	ERCC1	CCDC32	HMGCS1	CDK2AP1	CCDC137	PDIA6	ATP2C1	ADAR	PPOX	AC116347.1		GPN2	PSMD14	AIDA	DNALI1		RPL31	ERI3	MORF4L1	OTULINL	H2AFJ		TMEM50A
MRPL24	ERI3	C1orf216	YRDC	UQCRH	WASF2	CHCHD3	PTRHD1	TRAPPC3	NCKAP1	GON7	GBP2	MRPS15	ATP6V1G1	CCDC28B	APBA2	JUN	SEMA3B	C15orf61	HMGN1	CDK4	ESRG	VSNL1	ATP5F1A	PMVK	B4GALT3	AC116533.1		GPATCH3	SSB	AIFM1	GNL2		MZT2B	TMEM53	MORN2	TOMM6	EDIL3		MACO1
PRCC	RNF220	AGO1	C1orf122	NSUN4	AHDC1	CHCHD4	RAB10	MAP7D1	MTHFD2	RTRAF	SH3YL1	LINC01137	ATP6V1H	IQCC	MAP2K3	FGGY	MBTPS2	METTL26	HMGN2	CDK5	PDE6D	LAPTM4A	ATP5F1B	SHC1	NDUFS2	AC117409.1		NUDC	METTL5	AIG1	C1orf109		ATP5MC3	KIF2C	MPC2	MSL3P1	DEDD		LDLRAP1
SH2D2A	TMEM53	AGO3	SF3A3	FAAH	IFI6	ZNF511	HADHA	THRAP3	RPP40	ATP5MPL	SLC25A5	MEAF6	ATPAF2	TMEM234	GABARAPL2	CYP2J2	EXTL3	C16orf45	HMGN5	CDKN2AIPNL	SPRTN	SDC1	ATP5F1C	CKS1B	SDHC	AC120036.1		TRNP1	GORASP2	AIMP1	CDCA8		C2orf88	RPS8	MRPL11	B3GALNT1	IFITM3		AL606491.1
IFI16	PLK3	ADPRHL2	FHL3	MKNK1	FAM76A	TSPYL5	HADHB	STK40	UTP14A	C15orf61	HIST1H2BG	DNALI1	ATP5IF1	EIF3I	SH3YL1	NFIA	ELOVL5	CFAP20	JPT1	CDKN3	PLPP2	SF3B6	ATP5F1D	FLAD1	MGST3	AC120057.3		SLC9A1	OLA1	AIMP2	EPHA10		EEF1B2	EIF2B3	MRPL12	COX6B1	ANAPC11		MAN1C1
DUSP23	EIF2B3	TRAPPC3	UTP11L	ATPAF1	STX12	AC241585.2	OST4	LSM10	RUVBL2	METTL26	PHYH	GNL2	ATRAID	HDAC1	FAM136A	NFIA-AS2	CALCOCO1	C17orf49	HNRNPA1	HDHD5	GNG10	PTRHD1	ATP5F1E	ADAM15	ALDH9A1	AC120114.5		WDTC1	ATP5G3	AJUBA	MANEAL		RPL37A	UROD	MRPL20	NTMT1	CAPZA1		SELENON
TAGLN2	HECTD3	MAP7D1	RRAGC	CMPK1	PPP1R8	GSTA4	CGREF1	OSCP1	PGRMC1	TEDC2	CCHCR1	C1orf109	ATXN10	MARCKSL1	DEPDC1B	TM2D1	UBR7	NDUFAF8	HOXB7	CEND1	RAB14	HADHA	ATP5F1EP2	SLC50A1	TMCO1	AC124312.1		TMEM222	HNRNPA3	AK1	YRDC		NCL	HPDL	MRPL24	NUDT11	GLRX3		MTFR1L
IGSF8	UROD	THRAP3	MYCBP	FAF1	RPA2	DYNLT1	PREB	MRPS15	MRPS30	CFAP20	ATP6V1G1	MANEAL	AUP1	FAM229A	ADSS	INADL	MAP4K5	C18orf32	HSBP1	CENPF	CDK2AP2	HADHB	ATP5PB	DPM3	MPC2	AC125807.1		SYTL1	PRKRA	AK2	C1orf122		NDUFA10	MUTYH	MRPL3	NUBP1	PGRMC1		AUNIP
PEA15	HPDL	SH3D21	RHBDL2	CDKN2C	SMPDL3B	STRAP	ATRAID	ZC3H12A	WDR3	C16orf91	ZNF230	YRDC	AURKAIP1	BSDC1	TIMP2	USP1	EHD3	MYDGF	HSD17B10	CENPH	HDDC3	OST4	ATP5MC1	KRTCAP2	NME7	AC127070.1		MAP3K6	ZC3H15	AK3	MTF1		COPS9	TOE1	MRPL52	FAM136A	EPB41L4A-AS1		PAQR7
PEX19	MUTYH	EVA1B	AKIRIN1	TTC39A	XKR8	PSMA6	MPV17	MEAF6	RAB10	C17orf49	TRAPPC9	C1orf122	B2M	ZBTB8A	RFC1	ATG4C	PSMC4	TRIR	HSP90B1	CENPK	COMMD7	KHK	ATP5MC2	MUC1	PIGC	AC130472.1		WASF2	ORMDL1	AK4	SF3A3		MKKS	MMACHC	MRPS21	HSPA9	TOMM6		STMN1
NCSTN	TOE1	STK40	NDUFS5	OSBPL9	EYA3	PLA2G12A	SNX17	DNALI1	YIF1A	NDUFAF8	DNTTIP2	MTF1	B3GALNT1	ZBTB8OS	CUL3	FOXD3-AS1	MAN2B2	C19orf53	HSPB1	CETN2	VSNL1	SLC5A6	ATP5MC3	MTX1	PRDX6	AC131235.1		AHDC1	STAT1	AK6	UTP11L		AHCY	PRDX1	MRPS34	LSM5	B3GALNT1		PAFAH2
TSTD1	MMACHC	LSM10	MACF1	TXNDC12	DNAJC8	HSBP1L1	PPM1G	GNL2	JTB	C18orf21	CARD16	SF3A3	B3GLCT	RBBP4	CYP46A1	ALG6	SLC7A14	C19orf70	HSPB11	CFDP1	PIH1D1	ATRAID	ATP5PD	GBA	CACYBP	AC133555.4		FAM76A	NDUFB3	AKAP1	MYCBP		ROMO1	AKR1A1	MSMB	GTF2F1	COX6B1		SLC30A2
PFDN2	PRDX1	OSCP1	PABPC4	KTI12	ATPIF1	LYRM1	KRTCAP3	C1orf109	DHRS4	C18orf32	KARS	FHL3	B3GAT3	SYNC	SLC18A1	ITGB3BP	CLDN11	C1QBP	HSPB6	CFL1	EFTUD2	MPV17	ATP5ME	FDPS	MRPS14	AC134669.2		STX12	SUMO1	AKAP17A	RHBDL2		SLPI	NASP	MT-ATP6	RPS15A	DNASE2		TRIM63
UFC1	AKR1A1	MRPS15	PPIE	BTF3L4	RP5-1092A3.4	CNBP	MRPL33	CDCA8	BLCAP	TYMSOS	HOOK3	UTP11L	B4GAT1	YARS	TUBG2	EFCAB7	SLC25A39	C1QL1	HSPD1	CHCHD1	HSPB11	SNX17	ATP5PF	RUSC1	TOR3A	AC135068.6		PPP1R8	EEF1B2	AKAP8	NDUFS5		PSMA7	TMEM69	MT-ATP8	PUS7	NTMT1		PDIK1L
B4GALT3	NASP	LINC01137	TRIT1	ORC1	MED18	INTS12	RBKS	MANEAL	TXNL4A	MYDGF	PHF21B	RRAGC	B3GNTL1	S100PBP	RPL26L1	PGM1	MVP	C1orf122	HSPE1	CHCHD2	MED10	MRPL33	ATP5MF	SSR2	ACBD6	AC135178.6		THEMIS2	IDH1	AKAP9	MACF1		RPS21	PIK3R3	MT-CO1	KCNQ2	PYGL		ZNF593
NDUFS2	TMEM69	ZC3H12A	MYCL	PRPF38A	PHACTR4	TXN2	BRE	YRDC	SUGT1	C19orf24	TMEM8A	MYCBP	B4GALT7	TMEM54	NSUN2	ROR1	NUB1	OBSCN-AS1	IDI1	CHCHD3	UFD1	YPEL5	ATP5MG	LAMTOR2	GLUL	AC136632.1		RPA2	XRCC5	AKIP1	RP11-69E11.4		PPDPF	POMGNT1	MT-CO2	SLC43A1	NUBP1		CEP85
SDHC	IPP	MEAF6	CAP1	TUT4	RCC1	AGAP1	WDR43	C1orf122	PAPOLA	C19orf48	ARL10	RHBDL2	B9D1	RNF19B	METTL1	JAK1	PGM3	C1orf43	IER3IP1	CHCHD5	NDUFAF6	XDH	ATP5PO	RAB25	RGS16	AC139530.2		SMPDL3B	ARPC2	AKIRIN1	PABPC4		ATP5PF	LRRC41	MT-CO3	DPH2	FAM136A		SH3BGRL3
MGST3	MAST2	DNALI1	PPT1	GPX7	TRNAU1AP	C6orf106	YPEL5	SF3A3	MAGED2	C19orf53	ARHGEF9	AKIRIN1	BAALC	AK2	AGA	AK4	RWDD2A	SHLD1	IFT57	CHCHD6	ARMC8	DPY30	ATP5S	LMNA	ARPC5	AC144548.1		XKR8	AAMP	AKR1A1	PPIE		SOD1	UQCRH	MT-CYB	RRM2	HSPA9		UBXN11
ALDH9A1	TSPAN1	GNL2	ZMPSTE24	COA7	TAF12	YWHAQ	DPY30	UTP11L	COPS8	REX1BD	INPP4A	NDUFS5	BABAM1	AZIN2	VCAN	DNAJC6	CLK1	LKAAEAR1	IGSF21	CHID1	SLC47A1	GALM	DMAC2	PMF1	TSEN15	AC145207.5		EYA3	MFF	AKR1B1	TRIT1		ATP5PO	ATPAF1	MT-ND1	LRRC30	LSM5		DHDDS
TMCO1	POMGNT1	C1orf109	COL9A2	CPT2	RAB42	YWHAH	YIPF4	RRAGC	RNPS1	C19orf70	NIPSNAP1	MACF1	BAD	TRIM62	SKIV2L2	RP5-1044H5.1	POLR3B	RAB5IF	IL13RA2	CHMP2A	DHRS13	COX7A2L	ATP6V0B	APOA1BP	GLRX2	AC147651.3		PTAFR	PSMD1	AKR1B10	MFSD2A		CBR1	LINC00853	MT-ND3	COPS8	GTF2F1		HMGN2
UCK2	LRRC41	C1orf122	SMAP2	C1orf123	GMEB1	YWHAG	GEMIN6	MYCBP	SUB1	C1D	ALPK3	PABPC4	BANF1	ZNF362	ZFYVE16	MIER1	ANGEL1	C20orf27	ILF2	CHP1	SMC1A	HAAO	ATP6V0E1	GPATCH4	C1orf53	AC233279.1		DNAJC8	NCL	AKR1C1	CAP1		GATD3A	CMPK1	MT-ND4	NCBP2	RPS15A		RPS6KA1
CREG1	UQCRH	MTF1	EXO5	MAGOH	YTHDF2	ROCK1	MORN2	AKIRIN1	DBF4	C1QBP	GOT2	PPIE	BAX	PHC2	PNKP	SLC35D1	RNF14	GATD3A	IMMP1L	CIAPIN1	SMYD5	EPAS1	ATP6V1B2	MRPL24	TMEM9	AC242843.1		ATP5IF1	EIF4E2	AKR1C2	PPT1		CHCHD10	FAF1	MT-ND4L	CBWD3	PUS7		ARID1A
MPZL1	NSUN4	SF3A3	ZNF684	LRP8	EPB41	ROCK2	COX7A2L	NDUFS5	SPIN1	C1orf122	BAG6	BMP8B	BBOX1	CSMD2	SPDL1	SERBP1	DNASE1L1	C22orf39	INSIG1	CISD1	TUSC2	MCFD2	ATP6V1D	HDGF	LAD1	AC245033.1		MED18	ARL4C	AKR1C3	RP1-39G22.7		MIF	CDKN2C	MT-ND5	SNRPN	TUBB6		PIGV
MPC2	MOB3C	UTP11L	NFYC	GLIS1	SRSF4	RFNG	CRIPT	MACF1	MORF4L1	C1orf123	CHRAC1	MFSD2A	BBS2	C1orf94	STAU2	GADD45A	DDX11	C2orf27A	ISCU	CKB	ATP2C1	CALM2	ATP6V1E1	DUSP23	PHLDA3	AC245060.4		PHACTR4	COPS8	AKR1C4	ZMPSTE24		DDT	RNF11	MT-ND6	ALX4	SLC43A1		ZDHHC18
TIPRL	ATPAF1	RRAGC	CITED4	NDC1	MECR	RRP1	EFEMP1	PABPC4	PRDX3	C1orf131	TRMO	CAP1	BCAN	SMIM12	CTNS	GNG12	HEBP1	C2orf74	JAM2	CKS1B	TMEM230	ERLEC1	ATP6V1F	TAGLN2	CSRP1	AC246787.1		RCC1	UBE2F	AKR1E2	EXO5		UQCR10	TTC39A	MT1E	ASNS	DPH2		GPN2
PRDX6	EFCAB14	RP5-864K19.4	CTPS1	YIPF1	PUM1	FAM98B	C2orf74	PPIE	C11ORF58	C1orf43	GIPR	PPT1	BCAP29	ZMYM6	RTN4R	GNG12-AS1	MAMLD1	C2orf80	JTB	CKS2	KHK	RTN4	ATP6V1G1	IGSF8	TIMM17A	ACAA1		TRNAU1AP	NDUFA10	AKR7A2	RIMS3		TXN2	OSBPL9	MT1G	POLR1D	FCGR2C		GPATCH3
CACYBP	PDZK1IP1	MYCBP	SCMH1	HSPB11	NKAIN1	SMIM14	CCT4	TRIT1	KDELR1	CIART	MZT1	RP1-39G22.7	BCAP31	ZMYM1	PHF23	LRRC40	TACC3	C3orf14	KCNE5	CLEC11A	CD58	COMMD1	ATP6V1G3	NCSTN	ARL8A	ACAA2		SNHG12	MYEOV2	AKT1	NFYC		EIF3L	NRDC	MT1X	BEX1	SLC4A1AP		NUDC
MRPS14	CMPK1	RHBDL2	FOXO6	LRRC42	SNRNP40	DBR1	COMMD1	MYCL	SF3A3	C1orf54	HPCAL1	ZMPSTE24	BCAS4	ZMYM4	CDH10	ANKRD13C	UFL1	HPF1	KIF9	CLNS1A	PSMC6	MDH1	ATP6V1H	TSTD1	UBE2T	ACAD9		TAF12	PPP1R7	AKT1S1	CTPS1		POLR2F	TXNDC12	MT2A	PKMYT1	COPS8		TRNP1
TOR3A	FAF1	AKIRIN1	EDN2	TMEM59	ZCCHC17	PPIF	MDH1	MFSD2A	AP3M2	C20orf27	C17orf97	NFYC	BCAT1	KIAA0319L	PSMA4	ZRANB2-AS1	POLA2	C4orf48	KLHL23	CLPB	TMPO	UGP2	ATP8A1	PFDN2	PCAT6	ACADM		RAB42	TADA3	AKT2	SCMH1		RPL3	KTI12	MTRNR2L1	SLC25A19	NCBP2		SLC9A1
ACBD6	NRDC	NDUFS5	HIVEP3	MRPL37	FABP3	PPIC	UGP2	CAP1	SEC61B	URB1-AS1	SLC44A1	CTPS1	BCCIP	NCDN	LSG1	CRYZ	ZC3H3	SMIM29	KRT10	CLPP	CIP2A	RAB1A	ATPAF2	NIT1	RABIF	ACADVL		GMEB1	ARPC4	AL009031.1	EDN2		NDUFA6	BTF3L4	MTRNR2L12	FAM162A	SIL1		WDTC1
GLUL	TXNDC12	MACF1	ZMYND12	SSBP3	SERINC2	CFDP1	RAB1A	PPT1	TOMM34	GATD3A	N4BP1	HIVEP3	BCHE	PSMB2	TDP1	TYW3	CAPN1	C6orf48	LAMTOR2	CLPTM1L	OXCT1	C1D	ATP5IF1	UFC1	ADIPOR1	ACAP1		YTHDF2	JAGN1	AL021368.2	HIVEP3		CYB5R3	PRPF38A	MTRNR2L8	PEMT	ASNS		TMEM222
NPL	KTI12	PABPC4	PPCS	ACOT11	TINAGL1	PDE7A	C1D	RP1-39G22.7	SERINC3	CFAP298	NAA30	FOXJ3	BCKDK	C1orf216	AP2S1	ACADM	ACPP	C7orf50	LDHA	CLTA	EYA1	NFU1	ATRAID	NDUFS2	CYB5R1	ACAP2		EPB41	EMC3	AL022322.2	PPCS		TSPO	GPX7	MTX1	RAB11A	POLR1D		SYTL1
ARPC5	BTF3L4	PPIE	PPIH	TTC4	PEF1	ANKRD50	PNO1	ZMPSTE24	OS9	LDAH	INTS4	RIMKLA	BCL7C	AGO4	DCUN1D1	RABGGTB	MDH1	FMC1	LDHB	CLTB	PPHLN1	ANXA4	ATXN10	SDHC	TMEM183A	ACAT1		TMEM200B	BRK1	AL033397.1	PPIH		SEC13	COA7	MUC5AC	NDUFA3	FAH		MAP3K6
TSEN15	ZFYVE9	CAP1	YBX1	PARS2	PTP4A2	RBM22	NFU1	COL9A2	TMED2	C2orf76	bP-21201H5.1	PPCS	BCS1L	AGO1	ZIC2	ST6GALNAC3	SLC30A9	LUC7L2	LIMA1	CMC1	CPSF3	PCBP1	AUP1	RGS4	SNRPE	ACAT2		SRSF4	SEC13	AL035258.1	YBX1		RPL32	ECHDC2	MUC5B	TSR1	MRPL40		CD164L2
C1orf21	PRPF38A	PPT1	C1orf50	TTC22	KHDRBS1	AL136304.1	ANXA4	SMAP2	LMAN2	C3orf14	TMEM184C	PPIH	BDH2	AGO3	CTNNA1	PIGK	MTMR11	STMP1	MTLN	CMC2	TMEM14A	PCYOX1	AURKAIP1	RGS5	ETNK2	ACBD3		MECR	RPL32	AL035661.1	P3H1		RPL15	SCP2	MYADM	AURKC	PKMYT1		GPR3
UCHL5	GPX7	RP1-39G22.7	SVBP	TACSTD2	RP11-277A4.4	COL9A3	PCYOX1	ZNF684	ERP29	HPF1	C2orf49	YBX1	BECN1	ADPRHL2	CNTLN	AK5	COX15	BAALC-AS2	OLMALINC	CMSS1	SULT1A1	SNRPG	AURKB	PBX1	EIF2D	ACBD5		PTPRU	LSM3	AL049555.1	C1orf50		CRTAP	CPT2	MZT2A	UNC119	SLC25A19		WASF2
GLRX2	COA7	ZMPSTE24	ZNF691	HOOK1	TMEM39B	ARL9	SNRPG	NFYC	STIP1	C4orf48	AC240274.1	C1orf50	BET1L	TRAPPC3	HSPA5	ZZZ3	CCDC88C	C8orf59	LINC00467	CMTM5	PLA2G4A	FAM136A	AUTS2	MGST3	TMEM206	ACBD6		LAPTM5	MRPS25	AL049840.4	SVBP		RPSA	C1orf123	MZT2B	EIF2S2	FLRT2		AHDC1
TMEM9	ZYG11B	COL9A2	FAM183A	TM2D1	KPNA6	ARL1	SPR	CTPS1	ACOT2	SMIM29	NDRG2	ERMAP	BID	MAP7D1	DSG2	USP33	YAF2	C9orf16	SMIM26	CNIH4	ARHGEF35	NAGK	AVPI1	ALDH9A1	NENF	ACD		PUM1	DPH3	AL109976.1	RP11-342M1.3		RPL14	MAGOH	NAA10	SMIM15	FAM210A		IFI6
CSRP1	ECHDC2	SMAP2	EBNA1BP2	PATJ	TXLNA	RRM2	PRADC1	SCMH1	EBNA1BP2	C6orf203	DDIT4	RP11-342M1.3	BIRC5	THRAP3	GEMIN8	FAM73A	ZMYND11	C9orf78	LRRIQ1	CNP	LDHA	MCEE	B2M	TMCO1	NSL1	ACER3		SNRNP40	UBE2E1	AL117332.1	ZNF691		TMA7	NDC1	NAA38	RARS	MAP9		FAM76A
TIMM17A	SCP2	NFYC	TMEM125	KANK4	CCDC28B	TSR1	CCT7	HIVEP3	YWHAQ	ARMT1	PLEC	ZNF691	BLMH	EVA1B	GPM6B	NEXN	BID	CA10	LSM10	CNPY2	MRPL20	SPR	B3GALNT2	UCK2	SMYD2	ACIN1		ZCCHC17	RPL15	AL121972.2	FAM183A		QARS	YIPF1	NACA	PPP1R14C	SLC39A3		STX12
RNPEP	CPT2	CTPS1	C1orf210	USP1	IQCC	TSR3	TPRKB	GUCA2A	TMED10	CYREN	FARSA	EBNA1BP2	BLOC1S1	STK40	YTHDC2	FUBP1	MATR3	CACNA2D3	LSM3	COA3	PHF19	PRADC1	B3GALT6	POGK	LYPLAL1	ACLY		SERINC2	CMC1	AL136295.7	EBNA1BP2		GPX1	HSPB11	NACA2	DSN1	C3orf18		PPP1R8
PTPN7	C1orf123	HIVEP3	ELOVL1	DOCK7	TMEM234	TSR2	STAMBP	FOXJ3	UQCR11	C7orf50	CALHM2	CDC20	BLVRA	LSM10	ATP6V1H	GIPC2	XYLT2	CADM4	LSM4	COA4	TTC5	CCT7	B3GLCT	MPC2	BPNT1	ACO2		TINAGL1	CRTAP	AL139005.1	TMEM125		RPL29	LRRC42	NBEAL1	HDGF	DGCR6L		THEMIS2
UBE2T	MAGOH	FOXJ3	MED8	ATG4C	EIF3I	SRSF11	BOLA3	RIMKLA	CLP1	STMP1	ACOX1	ELOVL1	BLVRB	OSCP1	TPR	RP11-386I14.4	NUDCD3	CALM3	LSM5	COA6	PPP2R5C	NAT8	B3GAT3	TIPRL	RP11-452F19.3	ACOT13		PEF1	RPSA	AL139220.2	C1orf210		RPL24	TMEM59	NCL	KIF21B	FAM162A		RPA2
ADIPOR1	LRP8	RIMKLA	HYI	FOXD3	FAM167B	MRPS25	MRPL53	PPCS	COPS6	BAALC-AS2	SELE	MED8	BNIP1	MRPS15	KIAA0556	IFI44L	CHDH	CALU	LSM7	COBL	CAPG	TPRKB	B4GAT1	ATP1B1	CNIH4	ACOT7		PTP4A2	RPL14	AL161431.1	CDC20		NDUFB4	CYB5RL	NDRG2	DLAT	CIB1		SMPDL3B
CYB5R1	NDC1	PPCS	PTPRF	ALG6	HDAC1	UBALD2	AUP1	PPIH	CCNI	C8orf59	CLRN1	SZT2	BNIP3	GRIK3	DTNBP1	ADGRL2	IL20RA	CAMK1	NAA38	COMMD6	MPZL1	DGUOK	B4GALT2	KIFAP3	SRP9	ACOT8		KHDRBS1	SS18L2	AL161669.3	ELOVL1		CNBP	MRPL37	NDUFA1	PPA1	PEMT		XKR8
TMEM183A	YIPF1	PPIH	KDM4A	ITGB3BP	MARCKSL1	GFM2	POLE4	YBX1	COPS5	C8orf76	NAGPA	HYI	BOLA1	MEAF6	ARHGAP6	LINC01362	GLT8D1	CAMK2B	LUZP2	COMT	PARPBP	BOLA3	B4GALT3	PIGC	EPHX1	ACOT9		TMEM39B	HIGD1A	AL353997.6	MED8		MRPL3	PARS2	NDUFA10	POPDC3	REX1BD		EYA3
SNRPE	HSPB11	YBX1	ST3GAL3	EFCAB7	BSDC1	DCTN1	MRPL19	C1orf50	METAP2	PAXX	SDHAF4	PTPRF	BOLA2	SNIP1	GOPC	RP11-475O6.1	ATP2C1	CAMLG	LYPLA1	COPE	MAD1L1	RTKN	B4GALT7	PRDX6	H3F3A	ACOX1		KPNA6	ZDHHC3	AL355306.2	HYI		SSR3	DHCR24	NDUFA11	PDHB	C7orf25		DNAJC8
IKBKE	LRRC42	C1orf50	ARTN	PGM1	ZBTB8A	DCTN4	SUCLG1	SVBP	IMMT	C9orf16	RP11-475J5.4	KDM4A	BOLA2B	DNALI1	TSPAN17	TTLL7	SLC38A5	CAPNS1	MALSU1	COPRS	MTCH1	AUP1	B9D1	DARS2	ADCK3	ACP1		TXLNA	TMA7	AL355472.1	DPH2		AP2M1	PCSK9	NDUFA13	CLPP	SETD7		ATP5IF1
CD55	TMEM59	SVBP	IPO13	RAVER2	ZBTB8OS	DCTN5	GGCX	SLC2A1	ILVBL	C9orf78	CTB-12O2.1	ST3GAL3	BOLA3	GNL2	NOP16	PRKACB	RALBP1	CAPRIN1	MANF	COPS3	HK1	HTRA2	B9D2	MRPS14	SNAP47	ACSF3		CCDC28B	SHISA5	AL355488.1	ATP6V0B		RPL35A	OMA1	NDUFA2	PAM16	NDUFA3		SESN2
NENF	TCEANC2	ERMAP	DPH2	JAK1	RBBP4	KCMF1	VAMP8	EBNA1BP2	SLC27A2	CARD19	IMMP2L	IPO13	BOP1	C1orf109	CC2D2A	SAMD13	RUFY3	CARS	MDH1	COPS6	CDC26	POLE4	BABAM1	FAM20B	JMJD4	ACSL3		IQCC	UQCRC1	AL357874.2	B4GALT2		ATP5ME	FGGY	NDUFA3	ANP32B	SHARPIN		MED18
NSL1	MRPL37	ZNF691	ATP6V0B	PDE4B	SYNC	BROX	VAMP5	TMEM125	KDELR2	CA14	RP11-234P3.4	DPH2	BABAM2	MANEAL	SNX29	RPF1	CNTN1	CASP9	MDH2	COPZ1	MRPL35	EVA1A	BAD	TOR3A	ARF1	ACSL4		TMEM234	NDUFAF3	AL365226.2	CCDC24		RPL9	HOOK1	NDUFA4	PGD	UGP2		PHACTR4
SMYD2	TTC4	EBNA1BP2	B4GALT2	MIER1	KIAA1522	RAN	RNF181	C1orf210	KDELR3	CA2	ZNF12	ATP6V0B	BRIX1	YRDC	LMO3	GNG5	WWTR1	CBL	MDK	COQ4	AQR	MRPL19	BAG1	ACBD6	MRPL55	ACSL5		EIF3I	IMPDH2	AL390195.1	SLC6A9		OCIAD2	NFIA	NDUFA6	CDKN3	TSR1		RCC1
RRP15	PARS2	TMEM125	CCDC24	SLC35D1	YARS	EXT1	ST3GAL5	CDC20	SNRNP27	CAAP1	AHNAK	B4GALT2	BRK1	C1orf122	MRPS10	CTBS	AGPS	CBLL1	METTL5	COQ9	CDCA7	SUCLG1	BAK1	GLUL	GUK1	ACSS1		HDAC1	IFRD2	AL392172.1	DMAP1		PAICS	TM2D1	NDUFA9	HEYL	EIF2S2		TRNAU1AP
LYPLAL1	TTC22	C1orf210	DMAP1	IL12RB2	S100PBP	TCTA	MRPL35	ELOVL1	TMED1	CACNG5	U2AF2	CCDC24	BRMS1	MTF1	RSF1	SSX2IP	CXorf56	CBX3	METTL7B	COX10	CSE1L	GGCX	BANF1	ARPC5	HIST3H2A	ACTB		MARCKSL1	TUSC2	AL445524.1	ERI3		RPL34	USP1	NDUFB1	MRM2	SMIM15		SNHG12
RP11-452F19.3	DHCR24	ELOVL1	ERI3	SERBP1	TMEM54	RNASEH2A	PLGLB2	MED8	LIAS	CACYBP	ASRGL1	SLC6A9	BSCL2	SF3A3	CELF2	MCOLN2	TTC27	SGF29	METTL9	COX14	MRPL50	VAMP8	BARD1	TSEN15	RNF187	ACTBP2		FAM229A	MAPKAPK3	AL512506.2	RNF220		SNHG8	ATG4C	NDUFB10	EIF3G	CCDC22		TAF12
CAPN2	PCSK9	MED8	RNF220	DEPDC1	AK2	RNASEH2C	MRPS5	HYI	IFT27	CALD1	THAP5	RP5-1198O20.4	BSG	FHL3	FAM120A	WDR63	ZNF582	CCDC107	MFF	COX16	CINP	VAMP5	BAX	C1orf21	RAB4A	ACTG1		BSDC1	TEX264	AL590094.1	TMEM53		NDUFC1	FOXD3-AS1	NDUFB11	IGF2BP1	RARS		RAB42
DEGS1	PLPP3	HYI	TMEM53	LRRC40	ZNF362	BAIAP2L1	LMAN2L	PTPRF	DSTN	CALM2	CKMT2-AS1	DMAP1	BST2	UTP11L	R3HDM1	C1orf52	PHLDB1	CCDC115	MGP	COX17	MARCH7	RNF181	BBS4	UCHL5	ARV1	ACTG1P10		ZBTB8A	RPL29	AL590132.1	KIF2C		RPS3A	ALG6	NDUFB2	UBE2J2	CNIH3		GMEB1
CNIH4	OMA1	PTPRF	EIF2B3	SRSF11	PHC2	TMED8	COX5B	KDM4A	RCC1	CALR	NDRG4	ERI3	BTBD1	RRAGC	COL9A2	BCL10	SNAI2	CCDC12	MGST3	COX4I1	PFKM	TMEM150A	BCAP31	GLRX2	C1orf131	ACTL6A		ZBTB8OS	TWF2	AL590666.3	PLK3		NDUFS6	ITGB3BP	NDUFB3	GNL2	DLAT		YTHDF2
SRP9	TACSTD2	KDM4A	UROD	HHLA3	SMIM12	GADD45A	ACTR1B	IPO13	B4GAT1	CALU	FDX1	RNF220	BTBD2	RP5-864K19.4	KITLG	CYR61	ZRANB1	CCDC124	MIEN1	COX5A	CCDC190	IMMT	BCAS2	C1orf53	NTPCR	ACTN4		RBBP4	SMIM4	AL591686.1	PTCH2		RPL37	PGM1	NDUFB4	PRR3	PPA1		OPRD1
PYCR2	FGGY	IPO13	HPDL	ZRANB2	GJB5	GADD45B	COA5	DPH2	SLC35D2	CAMTA1	CHMP3	TMEM53	BTBD3	MYCBP	ERCC8	ZNHIT6	NCDN	CCDC167	MINOS1	COX5B	MRPS26	PLGLB1	BCAS4	TMEM9	COA6	ACTR10		SYNC	SPCS1	AL645937.6	EIF2B3		NDUFS4	AK4	NDUFB6	POLR2G	ACOX2		EPB41
H3F3A	TM2D1	DPH2	MUTYH	FPGT	GJB3	ZYG11A	UNC50	ATP6V0B	ADRM1	CAP1	MTCO2P12	EIF2B3	BTF3	RHBDL2	ADAMTS6	CLCA4	ZFP64	CCDC28B	MIPEP	COX6A1	MFSD14A	FABP1	BCAT1	PHLDA3	GGPS1	ACTR1A		KIAA1522	TKT	ALAD	HECTD3		BTF3	LEPROT	NDUFB8	CNBP	PDHB		TMEM200B
PARP1	USP1	ATP6V0B	MMACHC	CRYZ	DLGAP3	AC078795.1	MITD1	B4GALT2	NUDT21	CAP2	BEST1	HECTD3	BUB3	AKIRIN1	RCN1	SH3GLB1	MNAT1	CCDC51	MLF1	COX6B1	PPT1	MRPS5	BCAT2	CSRP1	GNG4	ACTR2		YARS	THOC7	ALAS1	UROD		NSA2	SLC35D1	NDUFB9	SNHG16	CLPP		SRSF4
SNAP47	DOCK7	B4GALT2	PRDX1	TYW3	ZMYM1	AAR2	TXNDC9	CCDC24	CPSF6	CAPN3	CTB-111H14.1	UROD	BUD31	NDUFS5	RFC2	SEP15	SAMD4A	CCDC85B	MLLT11	COX6C	SLC35C2	FAHD2A	BCCIP	IPO9	FH	ACTR3		S100PBP	PSMD6	ALCAM	MUTYH		RPS23	SERBP1	NDUFC2	G3BP1	PAM16		MECR
JMJD4	ATG4C	CCDC24	AKR1A1	LHX8	SFPQ	LRP6	PDCL3	DMAP1	DDX52	CAPNS1	DNMT3A	PRDX1	BYSL	MACF1	CLPTM1L	HS2ST1	MRE11A	CCDC86	MNS1	COX7A2	RFC4	FAHD2B	BCKDHA	TIMM17A	EFCAB2	ACTR6		TMEM54	CLDND1	ALDH16A1	TOE1		COX7C	GADD45A	NDUFS3	UBB	ATP1B3		PTPRU
ARF1	ALG6	DMAP1	NASP	ACADM	ZMYM4	MAP7	IL1R2	ERI3	UBE2C	CAPZA1	RP11-792A8.4	AKR1A1	BZW2	RP11-69E11.4	HEXB	LMO4	PLEKHB1	CCDC90B	MOB4	COX7A2L	CNOT9	COX5B	BCKDK	RNPEP	SCCPDH	ACTR8		RNF19B	TFG	ALDH18A1	MMACHC		HINT1	DEPDC1	NDUFS6	SLC38A5	PGD		MATN1-AS1
MRPL55	ITGB3BP	ERI3	GPBP1L1	RABGGTB	KIAA0319L	TEAD2	MRPS9	RNF220	CYB561D2	CAPZA2	TMEM80	GPBP1L1	FAM241B	PPIE	JKAMP	PKN2	SERPINB1	YJU2	MORN2	COX7B	HOXA7	COA5	BCL11A	ARL8A	ZNF672	ACY1		AK2	TRMT10C	ALDH1A1	PRDX1		UQCRQ	LRRC40	NDUFS7	UBE2F-SCLY	CDKN3		SDC3
GUK1	EFCAB7	RNF220	TMEM69	PIGK	NCDN	FAM180A	SULT1C4	TMEM53	TMEM115	CAPZB	RP11-61J19.5	TMEM69	C11orf1	BMP8B	DKK3	GTF2B	SPAST	CCNB1IP1	MPV17	COX7C	GTF3C2	UNC50	BCL11B	UBE2T	ACP1	ACY3		ZNF362	PCNP	ALDH1B1	AKR1A1		NDUFA2	HHLA3	NDUFS8	B3GAT1	MPG		PUM1
ARV1	PGM1	TMEM53	IPP	AC118549.1	RP4-728D4.2	PLEKHF2	CHCHD5	KIF2C	DUSP14	CARD16	ARMC6	IPP	C11orf24	TRIT1	NFE2L3	CCBL2	OSBPL5	CCND1	MRPL57	COX8A	DIMT1	TXNDC9	BCL2L1	RABIF	TMEM18	ACYP2		PHC2	RPL24	ALDH2	NASP		RPS14	CTH	NDUFV1	SUSD2	MRM2		NKAIN1
C1orf131	LEPROT	EIF2B3	PIK3R3	FUBP1	PSMB2	MTPN	DBI	PLK3	RER1	CARS	RP11-421L21.3	POMGNT1	SELENOH	MYCL	MCUR1	GBP1	AQR	CCND3	MRPL13	CPNE4	ATL3	LINC00116	BCL2L12	ADIPOR1	TSSC1	AD000671.1		SMIM12	ATG3	ALDH3A1	GPBP1L1		ATOX1	ZRANB2	NDUFV2	OAZ2	DAPL1		SNRNP40
RP11-295G20.2	SERBP1	HECTD3	POMGNT1	AC103591.3	C1orf216	HK2	TMEM37	EIF2B3	WDR5	CASP1	BAAT	LURAP1	LBHD1	MFSD2A	LIMA1	LRRC8B	CPS1	CCNG1	MRPL15	CPS1	GATB	CHCHD5	BCL7B	CYB5R1	ADI1	ADA		GJB5	TIMMDC1	ALDH3A2	TMEM69		MRPL22	NEGR1	NFIC	NOC4L	EIF3G		ZCCHC17
NTPCR	GNG12	UROD	LRRC41	IFI44L	CLSPN	HK1	SCTR	HECTD3	KRR1	CAST	PKMYT1	LRRC41	C11orf49	CAP1	MAPK9	FLJ27354	FHL1	CCNK	MRPL20	CRABP1	RPL36AL	DDX18	BCO1	BTG2	RNASEH1	ADAM10		GJB3	COX17	ALDH3B2	IPP		NPM1	LRRIQ3	NHP2	SAAL1	SLC18B1		FABP3
COA6	LRRC40	MUTYH	UQCRH	IFI44	AGO1	MAPKAPK3	TMEM177	UROD	HIBADH	CBWD1	NECAB2	UQCRH	HIKESHI	PPT1	BCAR1	LRRC8D	RTFDC1	CCT2	MRPL22	CRELD2	HMGB2	DBI	BCS1L	NUCKS1	RPS7	ADAM17		ZMYM6	NDUFB4	ALDH4A1	TSPAN1		HIGD2A	FPGT	NLRP2	KPNA2	RASSF1		SERINC2
TBCE	HHLA3	TOE1	NSUN4	AL359504.2	AGO3	MAPKAPK2	GYPC	HPDL	ZWINT	CBWD2	FTH1P4	NSUN4	C11orf74	RP1-39G22.7	HOMER3	ZNF326	NLRP2	CCT3	MRPL23	CRIP2	NSDHL	TMEM37	BDH1	RAB29	ITGB1BP1	ADAM19		ZMYM1	CSTA	ALDH5A1	POMGNT1		PRELID1	CRYZ	NME1	DSCC1	GNL2		TINAGL1
EDARADD	CTH	PRDX1	FAAH	RPF1	ADPRHL2	TMEM38A	BIN1	MUTYH	CDC42EP1	CBX1	WDR55	ATPAF1	DDIAS	ZMPSTE24	RAD51	RP4-665J23.1	SLC45A4	CCT4	MRPL27	CRNDE	POLR2D	PROC	BDH2	MAPKAPK2	CPSF3	ADAR		SFPQ	FAM162A	ALDH6A1	LRRC41		TMED9	TYW3	NOMO1	BIRC5	LRMDA		PEF1
FH	ZRANB2	AKR1A1	MKNK1	GNG5	TRAPPC3	PDIA4	PROC	TOE1	PWP1	CBX3	FECH	EFCAB14	UQCC3	COL9A2	POLQ	ZNF644	RNF10	CCT5	MRPL3	CS	SPOUT1	MZT2B	BECN1	NENF	IAH1	ADAT1		ZMYM4	SEC61A1	ALDH7A1	UQCRH		NHP2	ACADM	NOMO2	CCDC124	SLC35B4		ADGRB2
SDCCAG8	FPGT	NASP	ATPAF1	SSX2IP	MAP7D1	FAM111B	CCDC74B	MMACHC	PLA2G16	KYAT3	TLE1	CMPK1	C12orf10	EXO5	THOC3	SETSIP	ZNF839	CCT6A	MRPL33	CSNK2B	CASP3	IMP4	BET1	NSL1	YWHAQ	ADCK1		KIAA0319L	RAB7A	ALDH9A1	DMBX1		RACK1	RABGGTB	NOMO3	GTF3C3	CBR1		SPOCD1
ADSS	CRYZ	GPBP1L1	EFCAB14	MCOLN2	THRAP3	FAHD2B	IMP4	PRDX1	LSM6	CFAP36	TUT1	RP5-1024N4.4	C12orf29	ZNF684	HEBP2	EVI5	ZDHHC6	CCT7	MRPL41	CSPG4	SCLY	MZT2A	BET1L	FLVCR1-AS1	HPCAL1	ADCY3		NCDN	CNBP	ALDOA	MKNK1		TMEM14C	PIGK	NPM1	DNAJC5	RAB2A		PTP4A2
COX20	TYW3	TMEM69	PDZK1IP1	MCOLN3	EVA1B	FGFR1OP2	TMEM163	AKR1A1	C14ORF1	CCDC12	B4GALT2	SPATA6	ATG101	RIMS3	MPHOSPH9	RPL5	RNH1	CCT8	MRPL42	CST3	PDIA5	ACMSD	BEX1	SMYD2	ODC1	ADD1		PSMB2	NUDT16	ALDOC	ATPAF1		TUBB	AK5	NQO1	POLE3	POLR2G		KHDRBS1
SCCPDH	ACADM	IPP	CMPK1	C1orf52	STK40	KDM2A	ACMSD	NASP	NUDT5	CCDC124	PKM	DMRTA2	C12orf45	NFYC	PLEKHA5	TMED5	NDUFS1	CCZ1	MRPL43	CSTB	SKA3	UBXN4	BEX2	LYPLAL1	DDX1	ADD3		C1orf216	MRPL3	ALG1	EFCAB14		CSNK2B	AC118549.1	NUCKS1	NELFE	SNHG16		TMEM39B
FAM110C	RABGGTB	MAST2	FAF1	DDAH1	LSM10	SIRPA	UBXN4	GPBP1L1	NUDT3	CCDC137	TMEM14C	FAF1	C12orf57	CITED4	FNIP2	CCDC18	RB1CC1	CD151	MRPL47	CTPS1	NAPA	HNMT	BEX4	CNIH4	RDH14	ADGRE5		CLSPN	CDV3	ALG12	LINC00853		LSM2	MIGA1	OXA1L	HNRNPR	G3BP1		KPNA6
ACP1	PIGK	PIK3R3	CDKN2C	ZNHIT6	OSCP1	TRAPPC3	KYNU	TMEM69	STRAP	CCDC167	MAF1	CDKN2C	C12orf75	CTPS1	TTC17	DR1	ERP44	CD24	MRPL51	CTTN	TUBA4A	MMADHC	BFAR	ENAH	TTC32	ADGRG5		AGO4	COPB2	ALG13	PDZK1IP1		C6orf48	FUBP1	PAICS	ADI1	ARL2		TXLNA
TSSC1	ZZZ3	TSPAN1	RNF11	SH3GLB1	MRPS15	TRAPPC5	MMADHC	MAST2	SEC23IP	SVBP	HMGN2	RNF11	ERG28	SCMH1	AKR7A2	FNBP1L	ALAS1	CD2BP2	MRPL52	CUEDC2	RBM12	PRPF40A	BGN	SRP9	LAPTM4A	ADH5		AGO1	RNF7	ALG1L	CMPK1		RPS18	DNAJB4	PARK7	BUD23	OAZ2		CCDC28B
ADI1	FUBP1	POMGNT1	TTC39A	SELENOF	LINC01137	HNRNPUL2-BSCL2	NMI	TSPAN1	SUPT16H	CCDC25	EIF4B	TTC39A	C14orf119	HIVEP3	MRTO4	DNTTIP2	BIRC3	CD320	MRPS11	CUTA	SERGEF	CD302	BHLHE40	PYCR2	SF3B6	ADH5P4		AGO3	ATP1B3	ALG1L9P	SPATA6		CUTA	GIPC2	PDCD5	INTS13	NOC4L		IQCC
ITGB1BP1	GIPC2	LRRC41	OSBPL9	HS2ST1	MEAF6	PSMG3	ARL5A	POMGNT1	ANXA10	CCDC28B	SNX24	EPS15	GON7	FOXJ3	USE1	ABCD3	AKAP11	CD82	MRPS14	CWC15	IFITM3	PSMD14	BHMT	PARP1	PTRHD1	ADI1		ADPRHL2	U2SURP	ALG2	FAF1		UQCC2	SAMD13	PDHA1	RACGAP1	FADS1		TMEM234
IAH1	RP11-386I14.4	UQCRH	NRDC	LMO4	DNALI1	FAHD1	PSMD14	RAD54L	PROSC	CCDC34	RP11-130L8.3	OSBPL9	RTRAF	PPCS	MCF2L2	F3	GLRX2	CDC123	MRPS16	CWC27	ANAPC11	PPIG	BID	ADCK3	HADHA	ADIPOR1		TRAPPC3	PLSCR1	ALG3	CDKN2C		SNRPC	RPF1	PDLIM1	TMEM200A	SAAL1		EIF3I
YWHAQ	PTGFR	NSUN4	TXNDC12	PKN2	GNL2	GLTP	GCA	LRRC41	MRPL3	CCDC43	MTA1	TXNDC12	ATP5MPL	CCDC30	AP5M1	CNN3	SNAPC1	CDC37	MRPS23	CYB5A	ATP6V1B2	METTL5	BIN3	SNAP47	HADHB	ADIPOR2		MAP7D1	GYG1	ALG5	TTC39A		RPL10A	GNG5	PEBP1	EIF3M	USE1		FAM167B
HPCAL1	RPF1	FAAH	KTI12	GTF2B	C1orf109	JRKL	SSB	UQCRH	RPL35	WASHC3	FKBP10	KTI12	ARPIN	PPIH	TRAPPC3	ALG14	DERA	CDC42SE1	MRPS24	CYB5R3	CAPZA1	OLA1	BIRC5	ARF1	C2orf70	ADK		THRAP3	TM4SF1	ALG8	OSBPL9		DNPH1	CTBS	PET100	GPR19	PALLD		HDAC1
ODC1	GNG5	MKNK1	BTF3L4	KYAT3	CDCA8	CDCA4	METTL5	NSUN4	PDCD10	CCDC58	TCP1	BTF3L4	C15orf38-AP3S2	YBX1	THRAP3	PTBP2	STRAP	CDCA7	MRPS33	CYC1	GLRX3	ATP5G3	BLM	C1orf35	AGBL5	ADM		EVA1B	RNF13	ALKBH3	NRDC		MRPL14	SSX2IP	PFN1	ACTC1	KPNA2		MARCKSL1
PDIA6	SSX2IP	ATPAF1	ORC1	RBMXL1	MANEAL	CDCA5	DYNC1I2	FAAH	RNF139	CCDC85B	ZNF616	PRPF38A	C15orf61	P3H1	PHPT1	DPYD	PLEKHO1	CDH13	MRPS35	CYCS	PGRMC1	MTX2	BLMH	MRPL55	OST4	ADNP		STK40	SERP1	ALKBH5	TXNDC12		EEF1A1	LPAR3	PGAM1	CNTFR	TMCO3		FAM229A
DDX1	ZNHIT6	EFCAB14	PRPF38A	GBP1	YRDC	RSF1	HAT1	MKNK1	PMF1	CCDC86	POLR2J	ZCCHC11	METTL26	C1orf50	ARID4B	DPYD-AS1	GCLM	CDH3	MRPS36	CYP26A1	MYOM2	UBE2E3	BLOC1S1	GUK1	KHK	ADPGK		LSM10	EIF2A	ALKBH7	KTI12		COX7A2	C1orf52	PGD	ZBTB18	DSCC1		BSDC1
SMC6	CLCA2	CYP4B1	GPX7	LRRC8B	C1orf122	RELA	OLA1	ATPAF1	GTF3C6	CCDC90B	HOGA1	GPX7	C16orf45	SVBP	KIF1B	AGL	UBR2	CDHR1	MRPS6	DAD1	TOMM6	TFPI	BLOC1S5	RNF187	PREB	ADPRHL2		OSCP1	SELT	ALYREF	BTF3L4		SNHG5	ZNHIT6	PHB	LSM12	BIRC5		ZBTB8A
TTC32	SEP15	LINC00853	COA7	LRRC8D	MTF1	HDGF	ATP5G3	EFCAB14	DCTN3	CCM2	EN1	ZYG11B	TEDC2	ERMAP	SYNE2	SLC35A3	EHD2	CDK2AP2	MRPS7	DANCR	COX6B1	SLC40A1	BLVRA	RAB4A	ATRAID	ADRM1		MRPS15	DHX36	AMD1	CC2D1B		RPS12	SH3GLB1	PHB2	COLEC11	KATNB1		ZBTB8OS
LAPTM4A	LMO4	PDZK1IP1	ZYG11B	ZNF326	INPP5B	CRISPLD1	MTX2	PDZK1IP1	XPOT	CCNB1	RRAGD	ECHDC2	C16orf91	ZNF691	FAM168A	MFSD14A	DEPDC1	CDK4	MSMO1	DAP3	NTMT1	HIBCH	BLVRB	ARV1	MPV17	ADSL		CSF3R	SSR3	AMER1	PRPF38A		SF3B5	SELENOF	PIGR	MGST1	CCDC124		RBBP4
SF3B6	CCBL2	CMPK1	ECHDC2	AL590094.1	SF3A3	UBE2R2	HNRNPA3	STIL	CHP1	CCNC	ZDHHC5	SCP2	C17orf49	SLC2A1	RELT	RP4-714D9.2	CCDC28A	CDK5	MSMP	DAZAP2	PYGL	C2orf47	BMF	RP11-295G20.2	SNX17	ADSS		LINC01137	NMD3	AMFR	ZCCHC11		RPS18P9	HS2ST1	PIK3AP1	NUAK1	GTF3C3		SYNC
TP53I3	RBMXL1	SPATA6	SCP2	CDC7	UTP11L	KLK5	ZC3H15	CMPK1	CMTM7	CCND3	R3HDM4	CPT2	NDUFAF8	EBNA1BP2	NOP58	TRMT13	RRAGD	CDKN2AIPNL	MT3	DBI	NUBP1	NDUFB3	BMP2	TSNAX	PPM1G	AEBP2		ZC3H12A	PDCD10	AMIGO2	GPX7		PSMB1	LMO4	PKM	CCL26	POLE3		KIAA1522
PTRHD1	GBP3	RNF11	CPT2	TGFBR3	RRAGC	KLK6	SLC40A1	FAF1	DUSP12	CCNG1	SKA3	C1orf123	C18orf32	TMEM125	SZRD1	RTCA	HSF2	CDV3	MTHFD2L	DCAF13	FAM136A	STRADB	BMP4	NTPCR	NRBP1	AEN		MEAF6	GOLIM4	AMMECR1L	COA7		NDUFA4	GTF2B	PLEC	MTHFD1	NELFE		YARS
RAB10	GBP6	TTC39A	C1orf123	EPHX4	MYCBP	COPS9	STAT1	TTC39A	NRM	CCNI	PIGW	MAGOH	TYMSOS	ELOVL1	KCNH2	EXTL2	PHF20	HDHD5	MTIF3	DCAKD	HSPA9	SUMO1	BMPER	PCNXL2	GPN1	AES		SNIP1	SEC62	AMN1	ZYG11B		TOMM7	KYAT3	PLLP	PAFAH1B3	HYOU1		S100PBP
HADHB	LRRC8B	TTC39A-AS1	MAGOH	GLMN	RHBDL2	COPS2	MYO1B	EPS15	IFT43	CCT2	MYBBP1A	LRP8	MYDGF	MED8	CUL1	RP4-549L20.3	HSD17B6	CELF5	MTRNR2L1	DCPS	SURF1	NDUFS1	BMPR1B	COA6	MRPL33	AF279873.1		DNALI1	RPL22L1	AMOT	ECHDC2		CYCS	RBMXL1	PLP2	GRWD1	HNRNPR		TMEM54
SLC35F6	LRRC8D	EPS15	LRP8	RPAP2	AKIRIN1	COPS6	COQ10B	OSBPL9	B4GALT7	CCT3	CTIF	NDC1	C19orf24	HYI	FAM114A2	SLC30A7	TYMP	CEND1	MYCBP	DCTN3	LSM5	EEF1B2	BNIP1	ACTN2	TRMT61B	AFAP1-AS1		GNL2	TBL1XR1	AMOTL1	SCP2		CBX3	LRRC8B	PMPCA	BCKDK	SERPING1		RNF19B
TMEM214	RP4-665J23.1	NRDC	GLIS1	RPL5	NDUFS5	RCC1L	HSPD1	NRDC	MED8	CCT4	CAPN7	YIPF1	C19orf25	PTPRF	CYFIP2	RP11-24P14.1	NCAPH2	CENPP	COPS9	DCTN6	RPS15A	IDH1	BNIP3	FH	DPY30	AFF1		C1orf109	MRPL47	AMPD2	SLC1A7		PPIA	CDC7	POLR2L	SIRT2	ADI1		AK2
OST4	ZNF644	RAB3B	NDC1	MTF2	MACF1	ATP5F1B	HSPE1	TXNDC12	KTI12	CCT5	PWP2	HSPB11	TRIR	KDM4A	GINM1	PRMT6	TOMM34	CERS4	MYL12A	DCTPP1	UTP3	CPS1	BOD1	SDCCAG8	MORN2	AFF4		EPHA10	NDUFB5	AMZ2	CPT2		SEC61G	EPHX4	POTEE	CTAG1A	BUD23		TRIM62
PREB	CDC7	TXNDC12	YIPF1	TMED5	PABPC4	DDRGK1	MOB4	KTI12	LYPLA2	CCT6A	RPUSD3	LRRC42	C19orf48	ST3GAL3	EIF2AK2	NTNG1	SEC63	CETN2	MYL12B	DCXR	CKLF	PECR	BOLA1	COX20	COX7A2L	AFG3L2		MANEAL	FXR1	ANAPC1	C1orf123		CHCHD2	RPAP2	POTEI	PGAM1	INTS13		ZNF362
SLC5A6	EPHX4	BTF3L4	HSPB11	CCDC18	PPIE	FAM168B	C2orf47	BTF3L4	PARK7	CCT7	AC009005.2	TMEM59	C19orf53	IPO13	PUM2	VAV3	KPNA6	CFDP1	MYL6	DDT	NUP160	XRCC5	BOLA2	EFCAB2	DYNC2LI1	AFMID		YRDC	DNAJC19	ANAPC10	MAGOH		MDH2	RPL5	PPA1	BEX3	RACGAP1		PHC2
ATRAID	GLMN	PRPF38A	LRRC42	DR1	TRIT1	ZNF33A	NIF3L1	PRPF38A	COPE	CCT8	FAM120B	TCEANC2	REX1BD	DPH2	MRPL43	STXBP3	FAS	CFL1	MYL6B	DDX39A	FIGNL1	ARPC2	BOLA2B	SMYD3	PIGF	AFTPH		C1orf122	B3GNT5	ANAPC11	LRP8		PDAP1	TMED5	PPA2	CACNA1H	EIF3M		SMIM12
MPV17	RPAP2	COA7	TMEM59	DNTTIP2	MYCL	PATL1	NDUFB3	COA7	SAAL1	CD151	DBN1	CYB5RL	C19orf70	ATP6V0B	HPF1	AKNAD1	RNASET2	CFL2	MZT2A	DDX49	ERG28	AAMP	BOLA3	SCCPDH	CRIPT	AGA		MTF1	KLHL24	ANAPC13	NDC1		COPS6	CCDC18	PPIA	ERCC1	MICU1		DLGAP3
SNX17	EVI5	ZYG11B	TCEANC2	GCLM	CAP1	SNRNP48	STRADB	ECHDC2	GPN1	CD164	MICAL1	MRPL37	C1GALT1C1	B4GALT2	ZFR	RP11-475E11.9	CD44	CGREF1	MZT2B	DECR1	PUS7	PNKD	BOP1	ZNF672	CALM2	AGBL5		INPP5B	PARL	ANAPC15	YIPF1		LAMTOR4	DR1	PPIB	FAM3B	PRSS21		TMEM35B
PPM1G	RPL5	ECHDC2	MRPL37	ABCD3	PPT1	DYNLL1	SUMO1	SCP2	C12ORF57	CD276	MAD1L1	SSBP3	C1QBP	CCDC24	RC3H2	GPSM2	KCNG1	CHCHD1	EEF1AKMT1	DEDD	TUBB6	CYP27A1	BRAT1	ACP1	EPCAM	AGFG1		SF3A3	AP2M1	ANAPC16	HSPB11		FIS1	AL109613.1	PPP1CA	PARK7	LSM12		ZMYM6
NRBP1	DNTTIP2	SCP2	SSBP3	CNN3	RP1-39G22.7	DYNLL2	NOP58	CPT2	FKBP9	CD320	VPS37B	PARS2	PCOTH	SLC6A9	IL17RB	WDR47	AGPAT4	CHCHD2	NACA	DEF8	CT45A10	MRPL44	BRD7	TMEM18	ACYP2	AGGF1		FHL3	ALG3	ANAPC5	LRRC42		AC007683.1	DNTTIP2	PRDX1	COQ5	ARL2BP		ZMYM1
KRTCAP3	GCLM	CPT2	PARS2	ALG14	ZMPSTE24	KHDC4	WDR12	C1orf123	PHB2	CD59	AHSA1	DHCR24	C1R	RP5-1198O20.4	TRAF3IP2	TAF13	BTN3A1	CHCHD3	NACA4P	DGCR2	DPH2	MFF	BRF2	TRAPPC12	RPS27A	AGK		UTP11	PSMD2	ANAPC7	TMEM59		ATP6V1F	GCLM	PRDX2	RARS2	CD99		SFPQ
GPN1	ALG14	C1orf123	DHCR24	TMEM56	SMAP2	GPS1	FASTKD2	MAGOH	ACOT7	CD63	RMDN1	RP11-67L3.4	C1orf122	DMAP1	GYG2	TMEM167B	MIPEP	CHCHD4	NDUFA1	DGCR6L	RRM2	PSMD1	BRIX1	ADI1	CFAP36	AGMAT		RRAGC	EIF4G1	ANGEL1	TCEANC2		NDUFB2	ARHGAP29	PRDX3	MEMO1	GLA		ZMYM4
MRPL33	DPYD	MAGOH	TMEM61	SNX7	ZFP69B	OTUD6B-AS1	IDH1	LRP8	PDAP1	CD9	MIR6723	USP24	C1orf123	ERI3	GDI2	SARS	IFNGR1	CHCHD5	NDUFA11	DGUOK	COPS8	EIF4E2	BRK1	AC142528.1	FANCL	AGO1		MYCBP	POLR2H	ANK3	CYB5RL		TMEM139	ABCD3	PRDX6	LMAN2L	TMED9		KIAA0319L
DPY30	SNX7	NDC1	PLPP3	PALMD	ZFP69	AL512631.2	ATIC	NDC1	TUSC2	ADGRE5	CCDC115	OMA1	C1orf43	RNF220	ATG5	CELSR2	B4GALT7	CHCHD6	NDUFA12	DHCR24	NCBP2	MROH2A	BRMS1	RNASEH1	C2orf74	AGO2		RHBDL2	DNAJB11	ANKFY1	MRPL37		RPS20	SLC44A3	PRELID1	HYPK	MGST1		NCDN
CEBPZOS	PALMD	YIPF1	OMA1	AGL	EXO5	GLO1	FN1	YIPF1	CBX3	CD99	POLR1C	MYSM1	C1orf53	TMEM53	TMCC3	PSRC1	SH2D2A	CHGA	NDUFA13	DHFR	SIL1	MLPH	BRMS1L	ITGB1BP1	CCT4	AGPAT1		AKIRIN1	ACAP2	ANKHD1	SSBP3		SNHG6	CNN3	PROM2	NELFCD	SEPT3		PSMB2
QPCT	AGL	HSPB11	TACSTD2	SASS6	ZNF684	SLC31A1	PECR	HSPB11	GABARAP	CDC123	MTMR11	FGGY	C1orf61	C1orf228	PITHD1	SORT1	VRK2	CHGB	NDUFA2	DHPS	CEBPG	RAB17	BSG	IAH1	COMMD1	AGPAT3		NDUFS5	TFRC	ANKIB1	TTC22		RPL7	ALG14	PSMA1	COX7B	IFI16		C1orf216
GEMIN6	SLC35A3	LRRC42	JUN	TRMT13	RIMS3	ZFP91	XRCC5	LRRC42	EXOSC8	CDC20	RBM6	TM2D1	RAB5IF	RPS8	MTA3	PSMA5	VEZT	CHID1	NDUFA3	DIMT1	BAG2	NDUFA10	BST2	YWHAQ	MDH1	AGPAT5		MACF1	PAK2	ANKLE1	RP11-67L3.4		TPD52	TMEM56	PSMA3	TRAPPC5	MTHFD1		CLSPN
MORN2	MFSD14A	TMEM59	FGGY	RTCA	NFYC	FBXO45	ARPC2	TMEM59	SFT2D1	CDC26	CENPQ	USP1	C20orf27	EIF2B3	USP13	AMIGO1	BRD9	CHMP2A	NDUFA4	DIO2	MRPL49	MYEOV2	BTC	RRM2	C1D	AGPS		PABPC4	NCBP2	ANKLE2	TMEM61		UQCRB	DPYD	PSMA4	C6orf48	PAFAH1B3		AGO1
PIGF	SASS6	MRPL37	HOOK1	CDC14A	KCNQ4	FBXO43	AAMP	CYB5RL	TEX261	CDC42	LINC00116	DOCK7	C20orf96	HECTD3	CDK14	GNAI3	SNX1	CHMP3	NDUFA5	DKK3	ASNS	PPP1R7	BTF3	HPCAL1	PNO1	AGTPBP1		PPIE	FYTTD1	ANKMY2	USP24		LAPTM4B	SNX7	PSMA5	MARCH3	GRWD1		ADPRHL2
CRIPT	TRMT13	SSBP3	CYP2J2	EXTL2	CITED4	ATAD5	CYP27A1	MRPL37	RNF13	CDC42EP3	CWC25	ATG4C	URB1-AS1	UROD	SEC61A1	GSTM4	TBPL1	CHMP4A	NDUFA6	DLD	PC	HDLBP	BTF3L4	PDIA6	NFU1	AGXT		TRIT1	RPL35A	ANKRA2	RP4-710M16.2		RPL30	PALMD	PSMB1	EXOSC3	BCKDK		COL8A2
CALM2	DBT	TTC4	NFIA	DPH5	CTPS1	JAGN1	GMPPA	SSBP3	TWF2	CDC42SE1	TMEM161A	ALG6	GATD3A	ZSWIM5	PPP1R12A	GSTM5	ARNTL2	CHMP5	AC010323.1	DNAJA1	FAH	THAP4	BTG2	DDX1	SNRNP27	AHCTF1		MYCL	ATP5I	ANKRD10	PLPP3		COX6C	AGL	PSMB2	POP7	SIRT2		TRAPPC3
CHAC2	RTCA	DHCR24	TM2D1	AC093157.1	SCMH1	EIF1B	OBSL1	ACOT11	SMIM12	CDC45	SDR39U1	ITGB3BP	CFAP298	MUTYH	CAMK2B	GSTM3	BCLAF1	CHURC1	NDUFA8	DNAJA3	TMEM116	NEU4	BTN3A3	TTC32	PCBP1	AHCY		MFSD2A	LRPAP1	ANKRD11	C1orf168		EIF3E	MFSD14A	PSMB4	SYT7	PGAM1		MAP7D1
ACYP2	EXTL2	PRKAA2	KANK4	PRMT6	HIVEP3	WBP1	MRPL44	PARS2	GABARAPL2	CDC6	ITIH1	PGM1	C22orf39	TOE1	POLR3E	SLC16A4	SLC39A9	CHURC1-FNTB	NDUFA9	DNAJC19	MRPL40	RPUSD3	BTNL9	SDC1	SNRPG	AHCYP2		CAP1	LYAR	ANKRD16	OMA1		EIF3H	SASS6	PSMB5	GLOD4	BEX3		THRAP3
PNPT1	DPH5	C1orf168	USP1	SLC25A24	RIMKLA	TMA16	MFF	DHCR24	SLC35A4	CDCA5	ZNF324	ROR1	C2orf40	TESK2	RIOK2	LAMTOR5	ANK1	CIAPIN1	NDUFAB1	DNAJC8	PKMYT1	JAGN1	BUB1B	UBXN2A	FAM136A	AHNAK		PPT1	MRFAP1	ANKRD17	MYSM1		MRPL13	TRMT13	PSMB8	PRMT1	ERCC1		SH3D21
VRK2	RP11-421L21.3	OMA1	ATG4C	HENMT1	PPCS	MRPL10	PID1	PCSK9	WBSCR22	CDH6	RTKN	CACHD1	C2orf74	CCDC163P	YIPF1	LRIF1	TFB1M	CIDECP	NDUFAF1	DNPH1	MAP2	EMC3	BUB3	SF3B6	VAX2	AHSA1		RLF	GRPEL1	ANKRD29	JUN		NDUFB9	RTCA	PSMB9	RAPSN	FAM3B		EVA1B
COMMD1	PRMT6	TACSTD2	ALG6	PRPF38B	CCDC30	MRPL11	ITM2C	USP24	MAL2	CDK1	CHCHD2P1	RAVER2	HPF1	MMACHC	NDC1	CEPT1	RABEP1	CINP	NDUFAF2	DOLPP1	SLC25A19	BRK1	BUD31	PTRHD1	NAGK	AIFM1		AL050341.2	WDR1	ANKRD39	FGGY		LY6E	EXTL2	PSMC4	DERL2	PARK7		STK40
MDH1	VAV3	JUN	ITGB3BP	STXBP3	PPIH	MRPL12	PSMD1	PLPP3	TMEM123	CDK10	ZCCHC17	JAK1	C4orf3	PRDX1	DGKG	CHI3L2	HMGB3	UTP4	NDUFAF3	DPH5	SDF2	SEC13	BYSL	CENPA	MCEE	AIFM2		ZMPSTE24	FAM200B	ANKRD40	HOOK1		EEF1D	DPH5	PSMC5	ARPC1A	COQ5		LSM10
NFU1	SLC25A24	HOOK1	PGM1	SARS	YBX1	MRPL13	NCL	OMA1	EPB41L4A-AS1	CDK16	GSPT2	AK4	C4orf48	AKR1A1	TBXAS1	PIFO	NUP160	CISD1	NDUFB1	DPM2	AKT1S1	SLC6A1	BZW1	MAPRE3	SPR	AIG1		COL9A2	MED28	ANKRD46	TM2D1		CYC1	AC093157.1	PSME1	CHST2	TUBA1A		OSCP1
ANXA4	HENMT1	TM2D1	RAVER2	PSRC1	P3H1	MRPL14	EIF4E2	TACSTD2	SMIM19	CDK18	ATR	DNAJC6	C5orf15	NASP	PARP12	WDR77	BAK1	CKAP2	NDUFB10	DPM3	TMX1	CHCHD4	BZW2	OST4	PRADC1	AIM2		SMAP2	SMIM20	ANKRD50	INADL		SLC39A4	PRMT6	PSME2	ACAA2	MEMO1		MRPS15
SNRPG	GPSM2	INADL	JAK1	PSMA5	C1orf50	MRPL15	C2orf82	MYSM1	MRFAP1L1	CDK2	TRMT5	LEPROT	SMIM29	TMEM69	ALDH18A1	ATP5F1	IKZF2	CKB	NDUFB11	DPY30	WDR76	LSM3	DEPP1	KHK	CCT7	AIMP1		ZFP69B	RPL9	ANKRD6	USP1		RPL8	SLC25A24	PTMA	NUF2	LMAN2L		GRIK3
FAM136A	CLCC1	USP1	AK4	GNAI3	SVBP	MRPL16	NGEF	JUN	PTPMT1	CDK2AP1	BRAF	PDE4B	C6orf15	IPP	TARBP1	TMIGD3	GRN	CKMT1A	NDUFB2	DRAP1	DGCR6	MRPS25	TWNK	PREB	TPRKB	AIMP2		EXO5	UGDH	ANKRD65	DOCK7		DMAC1	HENMT1	PTMS	RCC1	DPP7		LINC01137
NAGK	TAF13	ALG6	LEPROT	AMPD2	ERMAP	MRPL17	COPS8	FGGY	NT5C3B	CDK2AP2	PXDC1	MIER1	C6orf203	MAST2	GATB	RAP1A	FAM13B	CKMT1B	NDUFB3	DRG1	SLC39A3	BTD	C11orf1	ATRAID	DGUOK	AK2		ZNF684	UBE2K	ANKRD9	ITGB3BP		RPS6	GPSM2	PTP4A1	CALM2	PPOX		ZC3H12A
SFXN5	SARS	ITGB3BP	WDR78	GSTM4	RP11-342M1.3	MRPL19	ILKAP	HOOK1	CCDC124	CDK4	MLLT6	SLC35D1	C6orf226	PIK3R3	WNK1	CTTNBP2NL	ARHGAP31	CKS1B	NDUFB4	DSTN	C1orf226	CMC1	SELENOH	MPV17	BOLA3	AK3		NFYC	OCIAD2	ANKS1A	PGM1		NDUFB6	CLCC1	PTRHD1	MSTO1	CYREN		MEAF6
PRADC1	PSMA5	EFCAB7	MIER1	GSTM3	ZNF691	NFKB1	HES6	CYP2J2	HAUS1	CDK5	LSM5	SERBP1	C6orf48	POMGNT1	CCAR1	CAPZA1	CENPQ	CLDND1	NDUFB5	DTD1	DGCR6L	ACAA1	C11orf45	SNX17	WDR54	AK6		CTPS1	PAICS	ANKS3	CACHD1		TOMM5	TAF13	QARS	PTTG1	PTGS2		SNIP1
CCT7	AMPD2	PGM1	SLC35D1	CSF1	SLC2A1	SIAH2	NDUFA10	RP11-776H12.1	CKB	CDK6	MXD1	GADD45A	SDHAF4	LURAP1	OGFR	RHOC	SARS	CLNS1A	NDUFB6	DTYMK	TSPAN6	RPSA	LBHD1	PPM1G	WBP1	AKAP1		SCMH1	SRP72	ANKS6	RAVER2		SEC61B	TMEM167B	RACK1	MRFAP1	NELFCD		DNALI1
TPRKB	GSTM3	JAK1	SERBP1	LAMTOR5	SLC2A1-AS1	PDZRN3	MYEOV2	NFIA	SLC25A26	CDK7	CLTB	GNG12	CYREN	LRRC41	SNRNP40	SLC16A1	RANBP3	CLPB	NDUFB7	DUSP12	MATN2	EIF1B	C11orf49	MRPL33	AUP1	AKAP10		HIVEP3	ENOPH1	ANLN	JAK1		ATP6V1G1	SARS	RARRES3	NME4	COX7B		GNL2
DGUOK	ALX3	LEPROT	GADD45A	DRAM2	FAM183A	HSPBP1	PPP1R7	TM2D1	PCMTD1	CDKN2AIPNL	DHCR7	DIRAS3	C7orf50	UQCRH	COL11A1	DCLRE1B	ARID4A	CLPP	NDUFB8	DUT	FAM162A	SS18L2	C11orf54	DPY30	HTRA2	AKAP11		FOXJ3	MRPS18C	ANO6	AK4		RPL35	PSRC1	RGS2	GCDH	ATP6V1A		C1orf109
BOLA3	KCNC4	WDR78	GNG12	CHI3L2	EBNA1BP2	RMDN1	DTYMK	INADL	MALSU1	CDKN3	KLC2	WLS	FMC1	NSUN4	QSER1	HIPK1	TSSC1	CLPTM1L	NDUFB9	DYNLL1	FGFBP2	HIGD1A	C11orf71	FEZ2	LOXL3	AKAP2		PPCS	SPP1	ANO9	LEPROT		RPL12	PSMA5	RNF128	ZNF215	TRAPPC5		CDCA8
DCTN1	LAMTOR5	MIER1	DIRAS3	WDR77	TMEM125	ZCCHC17	THUMPD3	USP1	TBCB	HDHD5	ZNF267	RPE65	LUC7L2	FAAH	MPC1	BCAS2	PNPLA6	CLTA	NDUFC1	DYNLRB1	CIB1	CYP8B1	HIKESHI	EIF2AK2	POLE4	AKAP8		CCDC30	PYURF	ANOS1	MIER1		RPL7A	GNAI3	RNPEP	CCT7	C6orf48		MANEAL
WDR54	LRIF1	SLC35D1	DEPDC1	ATP5PB	C1orf210	IFRD1	CAMK1	DOCK7	CKMT1B	CENPF	RAB5B	DEPDC1	STMP1	ATPAF1	ACAA1	AMPD1	IFT88	CLTB	NDUFC2	DYNLT1	SNORD17	RTP3	C11orf74	CEBPZOS	MRPL19	AKAP9		PPIH	H2AFZ	ANP32A	SLC35D1		EDF1	AMPD2	ROMO1	UCHL3	CTSK		YRDC
WBP1	DRAM2	SERBP1	LRRC40	RAP1A	RP1-92O14.3	VPS9D1-AS1	JAGN1	ATG4C	TSR3	CENPH	CCAR1	SRSF11	C8orf33	EFCAB14	BCAT1	NRAS	ALG1	CMC1	NDUFS2	DYRK4	CTNNAL1	ELP6	UQCC3	GEMIN6	SUCLG1	AKIP1		C1orf50	CISD2	ANP32B	SERBP1		SSNA1	GSTM4	RPL10	DBP	POP7		C1orf122
MRPL53	CEPT1	GNG12	SRSF11	DDX20	CDC20	IMPAD1	EMC3	ALG6	DNTTIP1	CENPK	NCMAP	ANKRD13C	BAALC-AS2	CMPK1	NCKAP1	CSDE1	ZCCHC8	CMC2	NDUFS3	EBF3	DRAP1	TMA7	C11orf96	MORN2	RNF181	AKIRIN1		ERMAP	PPA2	ANP32E	GADD45A		SLC25A6	GSTM3	RPL10A	PAGE1	GLOD4		MTF1
AUP1	DENND2D	SRSF11	ANKRD13C	ST7L	ELOVL1	MRI1	SEC13	ITGB3BP	ERCC8	CENPM	BCL7C	HHLA3	C8orf59	SPATA6	MRPS35	SIKE1	ABCF2	CMSS1	NDUFS4	EBNA1BP2	PEMT	UQCRC1	C12orf10	EML4	USP39	AKIRIN2		ZNF691	AIMP1	ANTXR1	GNG12		TMSB4X	LAMTOR5	RPL10L	H3F3A	PRMT1		INPP5B
HTRA2	CHI3L2	HHLA3	HHLA3	CAPZA1	MED8	PDAP1	LSM3	PGM1	KLHDC3	CENPN	RP11-977G19.11	ZRANB2	C8orf76	BEND5	GUCY1B3	SLC22A15	CHPF2	CNDP2	NDUFS5	EBP	RAB11A	DALRD3	TMEM263	COX7A2L	MRPL35	AKNA		SLC2A1	PAPSS1	ANXA1	DIRAS3		PRDX4	LRIF1	RPL11	RABIF	TNFRSF19		SF3A3
POLE4	WDR77	LRRIQ3	FPGT	RHOC	SZT2	CENPBD1	MRPS25	RAVER2	FAM210B	CENPW	CRYZL1	FPGT	PAXX	FAF1	SFSWAP	ATP1A1	FUT8	CNIH4	NDUFS6	ECH1	REX1BD	NDUFAF3	C12orf29	LRPPRC	KRCC1	AKR1A1		SLC2A1-AS1	OSTC	ANXA2	WLS		EIF2S3	DRAM2	RPL12	PFAS	PLCXD3		FHL3
MRPL19	ATP5F1	FPGT	CRYZ	PPM1J	HYI	ZNF81	CMC1	JAK1	ZMYND19	CEP152	PHTF1	CRYZ	C9orf16	CDKN2C	TNK2	CD58	UBA6	CNN2	NDUFS7	ECHDC1	C7orf25	IMPDH2	ATG101	PIGF	THNSL2	AKR1B1		EBNA1BP2	CCDC109B	ANXA4	DEPDC1		NDUFB11	DENND2D	RPL13	RPLP0	CIAO3		UTP11
SUCLG1	DDX20	CRYZ	TYW3	FAM19A3	PTPRF	ZNF85	EIF1B	AK4	COX20	CERS2	RP11-513I15.6	TYW3	ARRDC1-AS1	RNF11	DGAT2	PTGFRN	ATP6V0A1	CNN3	NDUFS8	ECHS1	CHAF1B	QARS	C12orf45	CRIPT	MRPS5	AKT1S1		TMEM125	C4orf3	ANXA5	LRRC40		RBM3	PIFO	RPL13A	HNRNPD	ACOT9		POU3F1
TMSB10	KCND3	TYW3	ACADM	SLC16A1	KDM4A	FAM57A	EXOSC7	LEPROT	CKS1B	CETN2	UNC13B	ACADM	CARD19	EPS15	CS	MAN1A2	PIAS1	CNOT8	NDUFV2	ECI1	NDUFA3	GPX1	C12orf57	MCFD2	FAHD2A	AKT2		C1orf210	NDUFC1	ANXA7	SRSF11		PQBP1	WDR77	RPL14	MTFR2	GEMIN4		AL139158.2
CAPG	CAPZA1	ACADM	RABGGTB	SLC16A1-AS1	KDM4A-AS1	PFN1	NDUFAF3	LEPR	CKS2	CETN3	THAP4	RABGGTB	CA2	OSBPL9	ELMO2	TBX15	SLC4A7	CNP	NDUFV3	ECSIT	SHARPIN	RHOA	C12orf73	CALM2	RP11-440D17.3	AL009174.1		AL139289.2	MGST2	AOAH	ANKRD13C		MAGED1	ATP5PB	RPL15	CMSS1	CTU2		RRAGC
VAMP8	RHOC	RABGGTB	PIGK	RSBN1	ARTN	CAPZA1	UBA7	MIER1	TOP1MT	CFDP1	RIC8A	ST6GALNAC5	CACYBP	NRDC	WAPL	WARS2	APBA2	CNRIP1	NEDD8	EDF1	UGP2	TCTA	C12orf75	EPCAM	ANKRD39	AL021546.1		ELOVL1	ABCE1	AP000525.1	HHLA3		HSD17B10	RAP1A	RPL18	EMC2	SLC19A1		AL139260.1
RNF181	FAM19A3	PIGK	ZZZ3	AP4B1	RP11-7O11.3	HLA-B	IFRD2	SLC35D1	TSEN15	CFH	LINC00463	PIGK	CAD	TXNDC12	APPBP2	PHGDH	MAP2K3	COA4	NENF	EEF1A1	VPS52	APEH	ERG28	KCNK12	FAHD2B	AL031710.1		MED8	LSM6	AP001453.2	CTH		MAGED2	ST7L	RPL18A	NUPL2	DERL2		MYCBP
USP39	RP3-522D1.1	ZZZ3	USP33	DCLRE1B	IPO13	AP2B1	HYAL1	SERBP1	MRPL54	CFL1	OSTM1	ZZZ3	CAHM	KTI12	SEZ6	SEC22B	ASTE1	COA5	NFIB	EEF1B2	TSR1	SLC38A3	C14orf119	ACYP2	COX5B	AL031727.1		SZT2	RPS3A	AP002360.2	ZRANB2		RPS4X	RHOC	RPL19	DNM3OS	ARPC1A		RHBDL2
MRPL35	SLC16A1	USP33	FAM73A	OLFML3	DPH2	RRBP1	CYB561D2	GADD45A	SNAP47	CFL2	SLC11A2	USP33	CALM1	BTF3L4	CA11	AC253572.1	RNF19A	COBL	BEX3	EEF1D	EIF2S2	GNAI2	GON7	RTN4	COA5	AL031729.1		HYI	PPID	AP002884.3	FPGT		COX7B	SLC16A1	RPL22	FRG1	TXNDC12		AKIRIN1
CHMP3	SLC16A1-AS1	FAM73A	FUBP1	BCAS2	ATP6V0B	PPP1R14B	MANF	GNG12	SLC18B1	CHAF1B	SH3GL2	FAM73A	CALM2	ZFYVE9	ISOC2	RP11-439A17.10	PEX3	COG4	NHP2	EEF1E1	KRT5	IFRD2	DGLUCY	CFAP36	UNC50	AL033519.2		PTPRF	HMGB2	AP006621.3	CRYZ		PGK1	SLC16A1-AS1	RPL23	SDHAF2	PLOD2		NDUFS5
KRCC1	PHTF1	FUBP1	IFI44	NRAS	B4GALT2	PPP1R14C	ABHD14A	WLS	TADA1	CHCHD1	E2F6	NEXN	CALM3	CC2D1B	U2AF2	SRGAP2C	GABARAPL2	COL20A1	NINJ2	EEF1G	RARS	HYAL1	RTRAF	RP11-554J4.1	TSGA10	AL035258.1		KDM4A	SPCS3	AP1B1	TYW3		TCEAL4	BCL2L15	RPL23A	FSCN1	ZFAND6		MACF1
MRPS5	AP4B1	PRKACB	RPF1	CSDE1	CCDC24	FAM219A	SPCS1	DEPDC1	SSX2IP	CHCHD2	BRI3BP	TTLL7	CALR	PRPF38A	EPN1	SRGAP2-AS1	SH3YL1	COMMD3	NMB	EFTUD2	DSN1	HYAL2	ATP5MPL	FANCL	TXNDC9	AL035458.1		KDM4A-AS1	DCTD	AP1G1	ACADM		SLC25A5	BCAS2	RPL24	BNIP1	RCC1		PABPC4
RP11-440D17.3	DCLRE1B	SAMD13	GNG5	SIKE1	SLC6A9	TRIM14	ITIH1	LRRC40	AP2M1	CHCHD3	ABCF1	RP11-486G15.2	CALU	GPX7	MED29	RP11-289H16.1	FAM136A	COMMD4	NME1	EID1	HACD4	NPRL2	C14orf93	C2orf74	PDCL3	AL049779.2		ST3GAL3	FRG1	AP1M1	RABGGTB		NDUFA1	NRAS	RPL26	POU6F2	INTS12		HEYL
ANKRD39	BCAS2	RPF1	CTBS	VTCN1	RP5-1198O20.4	CHERP	ITIH3	SRSF11	AP1S1	CHCHD5	SNX12	PRKACB	CAMK2B	COA7	GPC1	CH17-373J23.1	VCL	COMMD5	NME2	EID2	HDGF	CYB561D2	C15orf61	COMMD1	RPL31	AL049795.2		IPO13	PDCD6	AP1M2	PIGK		AIFM1	CSDE1	RPL27	ELOC	CHD1L		PPIE
FAHD2B	SIKE1	GNG5	SSX2IP	MAN1A2	DMAP1	MYADM	TKT	ANKRD13C	AP2S1	CHCHD6	YTHDF3-AS1	SAMD13	CAMK2D	ZYG11B	ADCK1	GPR89A	DEPDC1B	COMMD6	NME1-NME2	EIF2B3	DLAT	MANF	METTL26	TMEM17	CNOT11	AL049872.1		DPH2	MRPL36	AP1S1	USP33		SSR4	SIKE1	RPL27A	TAX1BP3	MSTO1		BMP8B
COX5B	NGF	CTBS	C1orf52	WDR3	ERI3	UPF2	IL17RB	HHLA3	AP3S1	CHCHD7	CREBL2	RPF1	CAMTA1	ECHDC2	HAGH	ANKRD35	DAPK2	COMMD7	NME4	EIF2S2	GSDMD	TEX264	TEDC2	MDH1	MRPS9	AL049873.1		ATP6V0B	NDUFS6	AP1S2	FAM73A		NAA10	TSPAN2	RPL28	RPL34	PTTG1		OXCT2
ACTR1B	VANGL1	SSX2IP	BCL10	PHGDH	RNF220	KRT6B	SELK	ZRANB2	CLCN3	CHD1L	PITRM1	GNG5	CANX	SCP2	RNF4	RBM8A	NSMAF	COMT	NOP10	EIF3D	PPA1	ABHD14B	C16orf74	ACTR2	C2orf40	AL050331.1		B4GALT2	MED10	AP2A2	NEXN		IRAK1	VANGL1	RPL29	WDR77	MRFAP1		TRIT1
COA5	ATP1A1	SYDE2	DDAH1	ANKRD35	TMEM53	COMT	APPL1	FPGT	UBE2J2	CHEK2	EPB41L1	CTBS	CAP1	PODN	ASUN	LIX1L	ADSS	COMTD1	NPM1	EIF3G	TM4SF19	ABHD14A	CFAP20	CNRIP1	CHCHD5	AL078595.1		CCDC24	CCT5	AP2B1	FUBP1		RPL10	CD58	RPL3	QTRT1	NME4		MYCL
UNC50	CD58	C1orf52	CYR61	PEX11B	KIF2C	AEBP2	ARF4	CRYZ	BORCS5	CHID1	WDR19	SSX2IP	CAPG	CPT2	TM7SF3	POLR3GL	TIMP2	COPB2	NREP	EIF3H	PDHB	GLYCTK	C16orf87	PCBP1	ACTR3	AL080243.2		SLC6A9	SUB1	AP2M1	RPF1			MAN1A2	RPL30	DYNLL1	GCDH		MFSD2A
MITD1	TTF2	BCL10	ZNHIT6	RBM8A	EIF2B3	ZDHHC20	PDHB	TYW3	RPL23AP7	CHMP1A	LINC01128	C1orf52	CAPN1	C1orf123	SPA17	TXNIP	RFC1	COPE	NSA2	EIF3I	CLPP	SPCS1	C16orf91	PCYOX1	C2orf76	AL096870.2		AL139220.2	TARS	AP2S1	GNG5			WDR3	RPL31	DNAJC8	SSR4		CAP1
TXNDC9	MAN1A2	DDAH1	ODF2L	POLR3GL	HECTD3	THAP9-AS1	ACOX2	SLC44A5	ZNF511	CHMP2A	AC018755.16	DDAH1	CAPN6	MAGOH	NGFR	LINC00624	TBC1D23	COPG1	NSMCE1	EIF3K	PAM16	TKT	C16orf95	SNRPG	DBI	AL109766.1		DMAP1	RPL37	AP3B1	CTBS			WARS2	RPL32	MTFP1	CCT7		PPT1
PDCL3	WDR3	SH3GLB1	CLCA2	CHD1L	UROD	DSC3	THOC7	ACADM	CHCHD1	CHMP3	CTD-2026D20.3	ZNHIT6	CAPNS1	LRP8	TAF2	GPR89B	CUL3	COPRS	NUCB2	EIF3M	ATP1B3	ARF4	C17orf49	FAM136A	TMEM177	AL109918.1		ERI3	PAIP1	AP3D1	SSX2IP			PHGDH	RPL34	FOXS1	MIPEP		RLF
IL1R2	WARS2	SEP15	SH3GLB1	HIST2H2BF	ZSWIM5	MAGOH	PSMD6	RABGGTB	ANKRD22	CHMP4A	RNF8	RP4-612B15.3	CAPZA1	NDC1	HIPK2	AC245100.1	MYOM2	COPS3	NUDCD2	EIF4A1	ANP32B	PDHB	NDUFAF8	TEX261	NIFK	AL121594.1		RNF220	NDUFS4	AP3M1	MCOLN3			FAM72D	RPL35	ZNF423	UCHL3		AL050341.2
MRPS9	PHGDH	HS2ST1	SEP15	HIST2H2AA3	HPDL	SOD1	MITF	PIGK	PDZD8	CHMP5	GGPS1	SH3GLB1	CAPZA2	YIPF1	TNPO3	RP11-326G21.1	CYP46A1	COPS5	NUDT1	EIF4EBP1	PGD	ACOX2	C18orf21	NAGK	MZT2B	AL121612.1		TMEM53	NDUFAF2	AP3S1	C1orf52			POLR3GL	RPL35A	PSMB4	RAB24		ZMPSTE24
UXS1	SEC22B	PKN2	HS2ST1	HIST2H2AC	MUTYH	VWA1	PROS1	ZZZ3	CLIC1	CHPF	PMPCA	SEP15	CAPZB	HSPB11	RFXANK	FCGR1A	ZZZ3	COPS6	OLIG1	EIF4G1	CDKN3	PSMD6	TYMSOS	PAIP2B	CCDC115	AL121758.1		PLK3	SMIM15	AP3S2	BCL10			RBM8A	RPL36	NTF3	HEBP1		SMAP2
SEPT10	NBPF20	GTF2B	LMO4	BOLA1	TOE1	PKIG	CMSS1	USP33	GSTO2	CHRDL1	GLYR1	HS2ST1	CARD16	LRRC42	TMEM161A	HIST2H2BF	USP2	COPS7B	OSBPL1A	EIF5A	MPG	SUCLG2	MYDGF	PRADC1	IMP4	AL121845.2		EIF2B3	SREK1IP1	AP4E1	DDAH1			PEX11B	RPL36A	LIG1	H3F3A		ZFP69B
LINC00116	GPR89A	CCBL2	PKN2	SF3B4	CCDC163P	AC090739.1	NIT2	FAM73A	CLRN3	CHRNA1	NUDT16L1	LMO4	CASP1	TMEM59	CTSA	HIST2H2BE	TUBG2	COPS8	OST4	EIF6	MRM2	PROS1	C19orf24	CCT7	MZT2A	AL121871.1		HECTD3	MRPS36	AP5B1	CYR61			POLR3C	RPL37	TMEM97	PFAS		ZFP69
CHCHD5	RNF115	GBP3	GTF2B	PLEKHO1	MMACHC	NUP155	TMEM45A	FUBP1	ANAPC16	CHTF8	AGO4	PKN2	CASP3	TCEANC2	SUGP2	HIST2H2AC	RPL26L1	COPZ1	OSTC	ELMO1	PYCR3	NIT2	TRIR	TPRKB	DARS	AL122020.1		UROD	AK6	AP5M1	ZNHIT6			PDZK1	RPL37A	MRPS16	RPLP0		EXO5
C2orf76	POLR3C	LRRC8B	CCBL2	ANP32E	PRDX1	MAPK6	TFG	GIPC2	SFXN4	CIAPIN1	SYAP1	CCBL2	CASP7	MRPL37	SNX24	BOLA1	FLT4	COQ4	PA2G4	ELOF1	EIF3G	TOMM70A	C19orf48	DGUOK	LYPD6B	AL132640.2		HPDL	TAF9	AP5Z1	ODF2L			GPR89A	RPL38	ARPC4	CMSS1		ZNF684
DBI	ANKRD35	LRRC8D	RBMXL1	APH1A	AKR1A1	THNSL1	TRMT10C	RP11-386I14.4	ADD3	CIB1	LUZP1	RBMXL1	CAT	SSBP3	SNCAIP	SF3B4	NSUN2	COQ6	PAM16	EMC3	ALDH9A1	TRMT10C	TIMM29	BOLA3	MMADHC	AL133260.1		MUTYH	TNPO1	APC	SH3GLB1			CHD1L	RPL39	EGLN2	EMC2		RIMS3
MZT2B	PEX11B	ZNF326	LRRC8B	TARS2	NASP	GPBP1L1	IFT57	PRKACB	TPP1	CINP	SMYD3-IT1	GBP3	CBLN4	TTC4	FAR2	ANP32E	FBXO42	COQ9	PARK7	EMC4	PITPNB	FLJ22763	C19orf53	WDR54	RPRM	AL133342.1		TOE1	BTF3	APEH	SEP15			ACP6	RPL39L	AC010323.1	NGEF		NFYC
CCDC115	RBM8A	ZNF644	LRRC8D	ENSA	GPBP1L1	IGSF9	DZIP3	SAMD13	TMEM45B	UTP4	SRSF3	GBP1	CBR1	DHCR24	BCAS1	CA14	MFAP3	CORO1B	PCBD1	EMC6	ATP2B1	NAA50	REX1BD	RTKN	DAPL1	AL133467.1		MMACHC	HEXB	APEX1	HS2ST1			AC245595.1	RPL4	IDH3G	JPT2		KCNQ4
IMP4	LIX1L	RPAP2	ZNF326	HORMAD1	TMEM69	FOXRED2	PLCXD2	RPF1	ARL14EP	CISD1	CELSR2	LRRC8C	CBR3	USP24	PMS1	APH1A	MRI1	COX11	PDCD5	EMC7	SLC35B4	ATP6V1A	C19orf70	MOGS	PSMD14	AL133480.2		AKR1A1	NSA2	APEX2	PKN2			BOLA1	RPL41	TMEM14B	OXSM		CITED4
MZT2A	POLR3GL	EVI5	ZNF644	CERS2	IPP	ANP32E	ATG3	GNG5	CLNS1A	CKAP2	UBXN7	LRRC8D	CBS	PLPP3	CALCRL	C1orf54	METTL1	COX16	PDCD6	EMC9	CBR1	TIMMDC1	C1D	AUP1	GCA	AL136126.1		NASP	TBCA	APH1A	GTF2B			SF3B4	RPL5	CYB5R2	NUPL2		CTPS1
UBXN4	CHD1L	RPL5	CDC7	SCNM1	MAST2	ANP32B	ZBTB20	CTBS	CLTA	CKB	TPPP	ZNF326	CBWD2	PRKAA2	TAF11	MRPS21	HOXC8	COX17	PDHB	EMD	RAB2A	COX17	C1GALT1C1	HTRA2	SSB	AL136295.4		GPBP1L1	RPS23	API5	CCBL2			ANP32E	RPL6	DNTTIP2	BLVRA		SCMH1
MCM6	ACP6	MTF2	TGFBR3	VPS72	PIK3R3	MUC15	TIMMDC1	SSX2IP	CLTC	CKLF	ARMCX5-GPRASP2	RP4-665J23.1	CBY1	OMA1	AP3D1	TARS2	AGA	COX20	PDIA3	EMG1	GSKIP	NDUFB4	C1QBP	LOXL3	METTL5	AL136454.1		TMEM69	TMEM167A	APIP	RBMXL1			CA14	RPL7	GABRB3	FRG1		HIVEP3
DARS	GPR89B	TMED5	EPHX4	PSMD4	RP4-533D7.5	CTCF	COX17	SYDE2	MRPL52	CKS1B	SCN8A	ZNF644	CCDC102B	FGGY	ZNF76	ECM1	PI4K2B	COX4I1	PDIA4	ENDOG	POLR2G	HGD	C1orf109	POLE4	GORASP2	AL137784.1		IPP	COX7C	APLP2	GBP3			APH1A	RPL7A	PCBD1	SDHAF2		FOXJ3
MMADHC	RP11-495P10.6	DR1	GLMN	RFX5	TSPAN1	RASGRP1	NDUFB4	C1orf52	LRR1	CKS2	KIF13A	EPHX4	CFAP36	CYP2J2	SLC9A3R2	MCL1	BOD1L1	COX5A	PDIA6	ENHO	CNBP	PARP9	C1orf122	MRPL19	OLA1	AL138785.1		MAST2	CCNH	APMAP	GBP1			CIART	RPL9	PLPPR1	FSCN1		RIMKLA
NMI	PDE4DIP	FNBP1L	RPAP2	AL391069.3	POMGNT1	C7orf26	HGD	BCL10	ISCA2	CLIC1	SECISBP2L	RPAP2	CCDC106	NFIA	NTHL1	CERS2	MAT2B	COX5B	PDLIM1	ENO1	WASF1	ALG1L	C1orf123	SUCLG1	CHRNA1	AL139099.1		PIK3R3	STARD4	APOBEC3C	GBP2			TARS2	RPLP0	MKI67	TIMM29		ZMYND12
ARL5A	BOLA1	DNTTIP2	EVI5	SELENBP1	RAD54L	ZNF426	RABL3	DDAH1	DEGS2	CLNS1A	BTN3A2	EVI5	MCUB	NFIA-AS2	GNAI3	C1orf56	TLL1	COX6A1	PDZD11	ENOPH1	HSPB1	CHST13	C1orf131	TMSB10	ATP5G3	AL139100.1		TSPAN1	SRP19	APOL1	ZNF326			ENSA	RPLP1	SEC11A	BNIP1		PPCS
PRPF40A	SF3B4	ARHGAP29	MTF2	PSMB4	LRRC41	NEDD8	CCDC58	ZNHIT6	LEO1	CLPP	ACOT8	FAM69A	CCDC12	TM2D1	IPO5	CDC42SE1	EDC4	COX6B1	PFDN2	ERAL1	G3BP1	MGLL	C1orf198	MAT2A	MTX2	AL139260.2		POMGNT1	REEP5	APOL2	RPAP2			MLLT11	RPLP2	RPS27L	STEAP1B		PPIH
ARL6IP6	VPS45	ABCD3	TMED5	MRPL9	UQCRH	NEDD1	FAM162A	ODF2L	MTFMT	CLTA	MIR1254-1	TMED5	CCDC124	INADL	OAT	MLLT11	TRIO	COX6C	PFDN5	ERCC1	AMZ2	RPN1	FNDC10	RNF181	PRKRA	AL139260.3		RAD54L	AP3S1	APOL6	EVI5			SCNM1	RPS10	CFAP20	MUT		YBX1
GPD2	PLEKHO1	ALG14	DR1	OAZ3	NSUN4	AC092683.1	PDIA5	SH3GLB1	FOPNL	CMAS	WDR24	DR1	CCDC137	USP1	WDR3	SCNM1	VCAN	COX7A2	PFN1	ERGIC3	MESD	RAB7A	ODR4	USP39	UBE2E3	AL157392.5		LRRC41	SNX2	APOO	RPL5			VPS72	RPS11	PDZD11	TAX1BP3		P3H1
TANK	APH1A	RWDD3	FNBP1L	TDRKH	FAAH	COX6C	SEC22A	SEP15	ZG16B	CMC1	RP11-111F5.5	GCLM	CCDC152	DOCK7	WDR18	VPS72	CLEC16A	COX7A2L	PGAM1	ERH	ARL2	CNBP	C1orf35	ST3GAL5	ZC3H15	AL158801.4		NSUN4	HINT1	APOOL	MTF2			PSMD4	RPS12	VPS72	WDR77		C1orf50
PSMD14	MRPS21	AGL	DNTTIP2	TDRKH-AS1	MKNK1	BUB3	UMPS	HS2ST1	PAQR4	CMC2	TIMP4	ABCA4	CCDC159	ATG4C	NTN1	PSMD4	SKIV2L2	COX7B	PHB	ERI3	SLC16A14	COPG1	C1orf43	MRPL35	ASNSD1	AL158801.5		FAAH	UQCRQ	APOPT1	TMED5			RFX5	RPS13	SERF2	SLC39A13		SVBP
PPIG	PRPF3	SLC35A3	GCLM	C2CD4D	MOB3C	CDYL	MUC13	LMO4	TMEM219	CMPK1	AC093159.1	ARHGAP29	CCDC167	FOXD3-AS1	MCM10	ZNF687	DNAH5	COX7C	PHPT1	ESD	OAZ2	MRPL3	C1orf53	CHMP3	ORMDL1	AL161909.1		DMBX1	VDAC1	APP	CCDC18			SELENBP1	RPS14	IMPDH1	QTRT1		ERMAP
SSB	TARS2	MFSD14A	ABCD3	THEM4	ATPAF1	BUD13	SLC12A8	PKN2	TMEM170A	CMSS1	SAT2	ABCD3	SVBP	ALG6	ERBB3	RP11-126K1.6	ZFYVE16	COX8A	PIGY	ETFA	NOC4L	SRPRB	C1orf54	KRCC1	HSPE1	AL353622.1		MKNK1	SKP1	APPBP2	DR1			PSMB4	RPS15	GABBR2	DYNLL1		AL512353.1
METTL5	ECM1	TRMT13	SLC44A3	S100A11	EFCAB14	BAHCC1	SNX4	GTF2B	METTL23	CMTM6	FAF1	F3	CCDC25	ITGB3BP	KARS	SELENBP1	FAM65A	CPS1	PITX2	ETFB	FADS1	ANAPC13	C1orf61	IGKC	C2orf47	AL353662.2		MOB3C	CAMLG	APPL1	DNTTIP2			MRPL9	RPS15A	WDR83OS	DNAJC8		ZNF691
GORASP2	ENSA	DBT	CNN3	S100A6	LINC00853	RABAC1	CHST13	CCBL2	OVCA2	CMTM7	RBBP8	SLC44A3	CCDC28B	EFCAB7	ADAT1	PSMB4	RAI14	CRAT	PMPCB	ETV4	ARL4A	PCCB	C1orf74	MRPS5	BZW1	AL353705.4		ATPAF1	DDX46	APPL2	GCLM			OAZ3	RPS16	MMADHC	PSMB4		SLC2A1
METTL8	CTSK	RTCA	ALG14	S100A4	PDZK1IP1	RPS24	CHCHD6	RBMXL1	LSM12	CNDP2	TATDN3	CNN3	CCDC34	PGM1	PDIA5	SNX27	PNKP	CREB3	PNKD	EXOSC1	SAAL1	FAIM	GLMP	STARD7	PPIL3	AL353898.1		EFCAB14	H2AFY	APRT	ARHGAP29			THEM4	RPS17	RNF181	GUSB		SLC2A1-AS1
DYNC1I2	CERS2	SLC30A7	PALMD	S100A16	STIL	RPS25	MGLL	GBP3	CCDC43	CNIH3	POLR2B	RP4-639F20.1	CCDC43	CACHD1	NDUFB4	MRPL9	PHLPP2	CRELD2	POLR1D	EXOSC4	USE1	MRPS22	RAB5IF	CIAO1	NDUFB3	AL353898.3		CYP4X1	HSPA9	APTR	ABCD3			S100A9	RPS18	DDX39B	TMEM97		FAM183A
ITGA6	PRUNE	DPH5	AGL	S100A14	CMPK1	RPS21	RUVBL1	GBP1	MRPL10	CNIH4	OXSM	ALG14	CCDC47	RAVER2	ZC3H15	S100A10	SPDL1	CRIP2	POLR2F	EXOSC5	PALLD	RNF7	C20orf27	SNRNP200	STRADB	AL354702.1		LINC00853	SIL1	APTX	CNN3			S100A8	RPS19	MT1A	EXTL2		EBNA1BP2
AC013461.1	MLLT11	RP11-421L21.3	SLC35A3	S100A13	SPATA6	RPS29	RPN1	GBP2	LRRC75A-AS1	CNOT7	RNFT1	SNX7	CCDC51	JAK1	MAP2K4	S100A11	STAU2	CRMP1	POLR2G	FA2H	KPNA2	PAQR9-AS1	URB1-AS1	CNNM3	SUMO1	AL354707.1		PDZK1IP1	PAIP2	AQR	ALG14			S100A7	RPS2	MED19	YTHDF2		CDC20
CDCA7	GABPB2	PRMT6	MFSD14A	S100A1	DMRTA2	CHMP1A	RAB7A	LRRC8B	FAM210A	CNPY2	CTB-46B19.2	AGL	WASHC3	AK4	TMEM206	S100A6	PQLC2	CRTAP	POLR2I	FADS1	DSCC1	TM4SF4	CFAP410	ANKRD39	EEF1B2	AL355032.1		STIL	UBE2D2	ARAP1	TMEM56			S100A3	RPS20	PHB	ARPC4		ELOVL1
OLA1	SCNM1	VAV3	DBT	CHTOP	FAF1	PREB	ACAD9	LRRC8D	C19ORF70	CNPY3	C1QBPP2	SLC35A3	CCDC58	DNAJC6	CYB5R4	S100A4	CTNS	CRYBB2	POLR2J	RTL8C	BIRC5	SERP1	GATD3A	FAM178B	METTL21A	AL355309.1		CMPK1	CYSTM1	ARCN1	DPYD			S100A2	RPS21	MORF4L1	CNIH4		MED8
CIR1	VPS72	SLC25A24	RTCA	SNAPIN	CDKN2C	PREP	CNBP	ZNF326	ZNF57	COA1	AQP1	DBT	CCDC74A	LEPROT	SEC61A2	S100A16	PHF23	CRYL1	POLR2L	RTL8A	KATNB1	SELT	C22orf34	AC159540.1	RPE	AL355338.1		SPATA6	PFDN1	AREL1	SNX7			S100A16	RPS23	ZC3H15	AC010323.1		HYI
SCRN3	PSMD4	PRPF38B	EXTL2	ILF2	RNF11	TTC9C	COPG1	ZNF644	NDUFA11	COA3	LIN52	RTCA	CCDC80	PDE4B	ASB1	S100A13	INPP4A	CS	POMP	FAM162A	CCDC124	AADAC	C22orf39	COX5B	SPAG16	AL355472.2		DMRTA2	SRA1	ARF1	AGL			S100A14	RPS24	HIGD2A	OSBPL9		PTPRF
ATP5G3	PSMB4	STXBP3	SLC30A7	SLC39A1	TTC39A	ENTPD6	HMCES	CDC7	NR2C2AP	COA4	ETV3	VCAM1	CCDC85B	SGIP1	FAM107B	S100A1	RAB27B	CSNK2A1	POP5	FAM168A	GLE1	SSR3	MAIP1	ACTR1B	ATIC	AL365361.1		FAF1	NDUFA2	ARF3	MFSD14A			S100A13	RPS25	ASB9	IDH3G		KDM4A
MTX2	SNX27	CLCC1	DPH5	JTB	TTC39A-AS1	SNAPC3	MRPL3	TGFBR3	CNN2	COA5	RP11-355B11.2	EXTL2	CCDC86	WDR78	TBC1D1	CHTOP	PSMA4	CSNK2B	POTEE	FAM173A	KNTC1	RSRC1	PCARE	ZAP70	MREG	AL441992.1		CDKN2C	IK	ARF4	SASS6			CHTOP	RPS26	MIEN1	TMEM14B		ST3GAL3
HNRNPA3	MRPL9	WDR47	PRMT6	RAB13	EPS15	SNAPC1	UBA5	EPHX4	CNN3	COA6	ZNF394	RP4-549L20.3	CCDC90B	MIER1	MTHFD2	SNAPIN	MYO16	CSPG4	PPA1	MCRIP2	GTF3C3	BCHE	C3	COA5	PECR	AL445189.2		RNF11	ZMAT2	ARF5	TRMT13			SNAPIN	RPS27	ACTG1	ADIPOR1		AL357079.1
NFE2L2	C2CD4D	TAF13	VAV3	RPS27	OSBPL9	MHENCR	SRPRB	GLMN	KDF1	COASY	KIAA1328	SLC30A7	CCM2	SLC35D1	YBX1	ILF2	LSG1	CSTB	PPA2	MCRIP1	LRRC8D	SEC62	C3orf14	UNC50	RPL37A	AL445524.1		TTC39A	NDFIP1	ARF6	DBT			ILF2	RPS27A	NME1	CYB5R2		IPO13
PRKRA	THEM4	TMEM167B	SLC25A24	TPM3	NRDC	KIF3B	ANAPC13	RPAP2	CNP	COG2	ZNF496	DPH5	CCNB1	SERBP1	ELAVL1	CRTC2	PARP3	CTNNA2	PLPP5	FAM19A5	ALDH2	RPL22L1	HPF1	TSGA10	IGFBP2	AL450405.1		EPS15	LARS	ARFGAP2	RTCA			SLC39A1	RPS28	HNRNPA1	DNTTIP2		DPH2
UBE2E3	CRCT1	KIAA1324	FAM102B	C1orf43	TXNDC12	RNF2	PCCB	EVI5	PUSL1	COL11A2	ZNF213	RP11-421L21.3	CCNB2	GADD45A	SMARCD1	SLC39A1	TNC	CTNNAL1	PPHLN1	FAM207A	POLE3	SLC2A2	C4orf3	MITD1	ARPC2	AL450998.1		OSBPL9	TCERG1	ARFGAP3	RP4-549L20.3			CREB3L4	RPS29	POLA2	SEC11A		ATP6V0B
ZC3H15	LCE3D	SARS	HENMT1	UBAP2L	KTI12	KIAA2013	FAIM	FAM69A	SLC44A3	COL15A1	AC024084.1	PRMT6	CCND3	GNG12	KDM4A	JTB	THAP3	CTPS1	PPIA	FAM216A	NELFE	MRPL47	C5orf15	TXNDC9	AAMP	AL513343.1		RAB3B	RPS14	ARFGEF1	SLC30A7			JTB	RPS3	HSD17B6	CFAP20		B4GALT2
ASNSD1	C1orf68	CELSR2	PRPF38B	HAX1	BTF3L4	TMSB4X	MRPS22	MTF2	LYPLAL1	COL5A2	MIER2	VAV3	CCT3	DIRAS3	NFYC	RAB13	FAM65C	CTSD	PPIB	FAM229B	HNRNPR	NDUFB5	C5orf30	PDCL3	PNKD	AL590609.2		TXNDC12	ATOX1	ARG2	DPH5			RAB13	RPS3A	SCO1	NUDCD3		CCDC24
ORMDL1	LCE1C	SORT1	STXBP3	UBE2Q1	ZFYVE9	VHL	COPB2	TMED5	FAM213B	COL9A3	NRSN1	RP11-483I13.5	CCT4	WLS	ASPM	RPS27	TDP1	CTTN	PPIC	FAM32A	ADI1	DNAJC19	C6orf141	LINC00116	BCS1L	AL590762.3		KTI12	TTC1	ARGLU1	RP11-421L21.3			TPM3	RPS4X	INKA1	PDZD11		AL139220.2
HIBCH	LCE1B	PSMA5	CLCC1	ADAR	CC2D1B	CDKN3	RBP1	CCDC18	OSCP1	COMMD1	RP3-333H23.9	PRPF38B	CCT5	RPE65	ELOVL1	NUP210L	AIFM2	CTU2	PPP1R14B	CIAO2A	BUD23	AP2M1	C6orf203	FBLN7	RNF25	AL590867.2		BTF3L4	NUDCD2	ARHGAP1	SLC25A24			C1orf43	RPS5	UCK2	TMEM120A		DMAP1
INPP1	SPRR1B	CYB561D1	WDR47	PMVK	ORC1	DCAF7	RNF7	DR1	GOLT1A	COMMD10	IMPDH2	STXBP3	CCT6A	LRRC7	ZNRD1	TPM3	SPATA7	CUEDC2	PPP1R7	CIAO2B	INTS13	ALG3	ARMT1	ZC3H6	WNT10A	AL592295.1		ZFYVE9	NPM1	ARHGAP11A	HENMT1			HAX1	RPS6	RNASEH1	PITRM1		ERI3
STAT1	SPRR2E	GNAI3	TAF13	CKS1B	PRPF38A	WDR6	ATP1B3	FNBP1L	UHMK1	COMMD3	PARVB	GPSM2	CCT7	LRRC40	MPPED2	C1orf43	MED17	CUTA	PRADC1	FARSA	PSMD3	PSMD2	C6orf48	CHCHD5	CDK5R2	AL645568.3		CC2D1B	RPL26L1	ARHGAP21	PRPF38B			PMVK	RPS7	FAM50A	GUK1		RNF220
HSPD1	S100A9	GSTM4	TMEM167B	FLAD1	ZCCHC11	WDR5	TFDP2	RP5-1033H22.2	ADH5	COMMD4	IRF2BP2	CLCC1	CCT8	SRSF11	ISOC1	HAX1	RETSAT	CWC15	PRCP	FARSB	MPP4	POLR2H	SDHAF4	AC079922.3	FEV	AL662899.3		ORC1	ATP6V0E1	ARHGAP23	STXBP3			CKS1B	RPS8	YIF1B	VPS72		TMEM53
HSPE1	S100A8	GSTM2	KIAA1324	ADAM15	GPX7	DIAPH3	PLSCR1	DNTTIP2	TMEM125	COMMD5	LRIG1	TAF13	CD151	ANKRD13C	THUMPD1	UBE2Q1	CAPG	CYB5A	PRDX1	FAT1	HMGN4	EHHADH	C7	C2orf76	CRYBA2	AL663070.1		PRPF38A	NOP16	ARHGAP24	GPSM2			FLAD1	RPS9	TSTA3	PPIC		KIF2C
SPATS2L	S100A7	GSTM1	SARS	EFNA4	COA7	RAMAC	HLTF	GCLM	NAXE	COMMD6	LINC00494	TMEM167B	CD164	HHLA3	ARFGEF1	PMVK	AP2S1	CYB5B	PRDX2	FAU	EIF3M	DNAJB11	CYREN	DBI	CNPPD1	AL669831.3		TUT4	HIGD2A	ARHGAP27	TAF13			ADAM15	RPSA	ATP1A3	IMPDH1		PLK3
KCTD18	S100A6	AC000032.2	SORT1	EFNA3	ZYG11B	IRGQ	CP	ARHGAP29	MRPL55	COMMD7	KIF1BP	SARS	CD276	CTH	MTFR1	RP11-307C12.13	DCUN1D1	CYB5R3	PRDX3	FBL	PBDC1	ST6GAL1	C7orf50	TMEM177	STK16	AL669983.1		GPX7	PRELID1	ARHGAP31	TMEM167B			SLC50A1	RUVBL1	CHID1	ACP6		TCTEX1D4
NDUFB3	S100A4	RP4-735C1.4	PSMA5	SLC50A1	ECHDC2	NUS1	TM4SF4	ABCD3	DRAM2	COMMD8	PPP5C	CELSR2	CD2BP2	ZRANB2	FECH	PYGO2	JADE2	CYC1	PRDX4	FBXW5	FUCA2	CPN2	LUC7L2	POLR2D	TUBA4A	AL691447.3		COA7	LMAN2	ARHGAP35	SARS			DPM3	S100A10	RFC3	FASTK		BTBD19
TMEM237	S100A3	GSTM3	GNAI3	DPM3	SCP2	HSD17B7	WWTR1	SLC44A3	SNHG11	COPB1	FAM192A	PSRC1	CD302	NEGR1	IDI1	CKS1B	TRIT1	CYCS	PRELID1	FDFT1	IRF3	SLC51A	STMP1	HS6ST1	GMPPA	AL732414.1		ZYG11B	PDLIM7	ARHGAP5	CELSR2			KRTCAP2	S100A11	ILF2	WDR83OS		EIF2B3
SUMO1	S100A16	RP4-735C1.6	GSTM4	KRTCAP2	CPT2	PEBP1	COMMD2	ALG14	PIGU	COPB2	TNFSF10	SORT1	CD320	FPGT	NEO1	ZBTB7B	CUL7	CYFIP2	PRKRA	FDPS	EBPL	ATP5I	C8orf33	MZT2B	SLC4A3	AL928654.4		ZYG11A	TMED9	ARHGAP8	PSRC1			MTX1	S100A16	PSMA3	MMADHC		HECTD3
NBEAL1	S100A14	CSF1	GSTM3	THBS3	C1orf123	TNFRSF21	RNF13	SNX7	C22ORF39	COPE	STX3	PSMA5	CD34	CRYZ	TRAM1	ADAM15	CTNNA1	CYHR1	PSAT1	FDX2	PRSS21	MAEA	TCIM	IMP4	FARSB	AL929410.2		ECHDC2	NHP2	ARHGDIA	PSMA5			SCAMP3	SAMHD1	PAIP2	RNF181		UROD
IDH1	S100A13	AHCYL1	AHCYL1	MTX1	MAGOH	UTP14C	SERP1	AGL	TRABD2A	COPG1	PPP1R26	AMIGO1	CD47	TYW3	EVI5	EFNA3	PHKA2	CYP51A1	PSMA1	FEV	CST3	LRPAP1	C8orf59	MZT2A	MRPL44	ALAS1		SCP2	HNRNPAB	ARHGEF1	GNAI3			FDPS	SCP2	SARS2	MT1A		ZSWIM5
SPAG16	S100A1	LAMTOR5	ALX3	FAM189B	RP5-1024G6.5	PROSER1	EIF2A	SLC35A3	NUP35	COPRS	GMEB1	GNAI3	CD58	SLC44A5	STOML1	EFNA1	CNTLN	DAD1	PSMA2	FEZ1	DHX16	MRFAP1	C8orf76	UBXN4	MFF	ALCAM		SLC1A7	GNB2L1	ARHGEF12	AMPD2			RUSC1	SDHA	ACAT1	ZFAND2A		LINC01144
ATIC	CHTOP	LRIF1	LAMTOR5	SCAMP3	LRP8	HTATIP2	SELT	MFSD14A	TMEM18	COPS2	ZNF32	AMPD2	CD59	ACADM	DHX29	DPM3	EPHA3	DANCR	PSMA4	FGF12	ARL2BP	GRPEL1	C8orf82	MCM6	PSMD1	ALDH16A1		CPT2	PSMG4	ARHGEF19	GSTM4			MSTO1	SDHC	RSL24D1	MED19		HPDL
MREG	SNAPIN	DRAM2	LRIF1	FDPS	NDC1	SLC29A1	AADAC	SASS6	C2ORF76	COPS3	CENPN	GSTM4	CD63	RABGGTB	DNTTIP2	KRTCAP2	HSPA5	DAP3	PSMA5	FGFBP3	CD99	FAM200B	C9orf116	DARS	PDE6D	ALDH18A1		C1orf123	LYRM4	ARHGEF25	GSTM3			DAP3	SEC61G	EIPR1	PHB		MUTYH
XRCC5	ILF2	CEPT1	DRAM2	RUSC1	YIPF1	MRAS	SUCNR1	TRMT13	TTC32	COPS4	AC004951.5	GSTM3	CD81	PIGK	RRP15	MTX1	DSG2	DARS	PSMA7	FH	GLA	QDPR	PAXX	KIF5C	COPS7B	ALDH1L2		MAGOH	TMEM14C	ARHGEF26	CSF1			SSR2	SELENBP1	HENMT1	ZC3H15		TOE1
ARPC2	SLC27A3	DENND2D	DENND2D	ASH1L-AS1	DIO1	CBX3	SSR3	DBT	GALM	COPS5	PCNAP3	CSF1	CD82	AK5	RHOA	SCAMP3	GEMIN8	DBI	PSMB1	FIBP	PIGP	UGDH	C9orf16	MMADHC	EIF4E2	ALDH3A2		LRP8	TMEM14B	ARHGEF26-AS1	KCNC4			LAMTOR2	SERPINB5	MRPL24	ARCN1		CCDC163
AAMP	DENND4B	PIFO	CHI3L2	MSTO1	HSPB11	CBX2	VEPH1	RTCA	CCDC58	COPS6	C1QBP	AHCYL1	CD9	ZZZ3	DHX8	FDPS	OFD1	DBN1	PSMB2	FIS1	TMED9	SMIM14	TMEM250	ARL6IP6	COPS8	ALDH5A1		NDC1	NOL7	ARHGEF28	SLC16A4			RAB25	SERPING1	MARK1	HIGD2A		MMACHC
PNKD	SLC39A1	WDR77	PIFO	DAP3	LRRC42	CKS2	RSRC1	EXTL2	DNAJC19	COPS7A	LRRC37BP1	SLC16A4	ADGRE5	USP33	PRKCZ	RUSC1	GPM6B	DBNDD2	PSMB4	FKBP1A	AAMDC	CNGA1	SPACA9	RPRM	UBE2F	ALDH6A1		YIPF1	DEK	ARHGEF35	LAMTOR5			PMF1	SET	EIF2B3	ASB9		PRDX1
TMBIM1	JTB	ATP5F1	WDR77	KHDC4	TMEM59	AL359555.4	BCHE	RP4-549L20.3	FAM3D	COPZ1	VMA21	LAMTOR5	CD99	FAM73A	IARS2	ASH1L-AS1	PREX2	DBNL	PSMB5	FKBP2	OPA1	OCIAD1	CA11	PKP4	ILKAP	ALDH9A1		HSPB11	ACOT13	ARHGEF4	LRIF1			GLMP	SF3B5	RPA2	MIEN1		AKR1A1
CTDSP1	RAB13	RAP1A	ATP5F1	SSR2	TCEANC2	MRPS16	PDCD10	SLC30A7	COMT	COQ4	C19orf12	LRIF1	CD99L2	NEXN	SYT1	SYT11	WDR37	DCAF11	PSMB6	FKBP3	IFI16	OCIAD2	CA2	DAPL1	HES6	ALDOA		LRRC42	HIST1H1C	ARHGEF5	CEPT1			CCT3	SLC12A2	SMARCB1	NME1		NASP
BCS1L	TPM3	DDX20	RAP1A	LAMTOR2	CYB5RL	MRPS12	SEC62	DPH5	COPA	COQ5	KLHL18	PIFO	CDC123	FUBP1	IDH3G	RIT1	YTHDC2	DCAF13	PSMB7	FKBP4	CSTA	UGT2B15	CAAP1	CERS6	NDUFA10	ALG1		TMEM59	HIST1H4C	ARHGEF7	RP5-1180E21.5			NAXE	SLC22A18	ULK1	RBM28		GPBP1L1
CNPPD1	C1orf43	KCND3	CTTNBP2NL	RAB25	MRPL37	MRPS10	RPL22L1	RP11-421L21.3	CHCHD4	COQ9	GRAMD1B	WDR77	CDC20	IFI44L	ROGDI	SSR2	CTPS2	DCAF4	PSMD10	FLAD1	CCL26	UGT2B10	CABP2	SPC25	MYEOV2	ALG13		TCEANC2	HLA-A	ARID1B	DENND2D			GPATCH4	SLC25A3	GNG5	HNRNPA1		TMEM69
STK16	UBAP2L	CTTNBP2NL	ST7L	MEX3A	SSBP3	CTTNBP2NL	PLD1	RNPC3	COPB1	CORO1B	REST	ATP5F1	CDC23	IFI44	PDZD4	LAMTOR2	ATP6V1H	DCTN1	PSMD14	FOLH1	MTHFD1	UGT2B7	CABP7	KLHL23	DUSP28	ALG14		CYB5RL	ZNRD1	ARID2	CHI3L2			CRABP2	SLC25A39	SNHG11	PYCARD		IPP
TUBA4A	HAX1	ST7L	CAPZA1	LMNA	ACOT11	CASP8AP2	TNFSF10	PRMT6	TMEM42	CORO1C	UTP3	RAP1A	CDC26	TTLL7	HYAL2	PAQR6	POLR2B	DCTN3	PSMD6	FOXD2-AS1	PAFAH1B3	UGT2B4	CACNA1G	METTL5	PPP1R7	ALG2		MRPL37	PPP1R11	ARID4A	PIFO			ISG20L2	SLC25A5	ATP5F1B	SCO1		MAST2
DNAJB2	UBE2Q1	CAPZA1	RHOC	PMF1-BGLAP	TTC4	KLHDC10	ACTL6A	VAV3	ADK	CORO2B	DXO	KCND3	CDC37	RP11-486G15.2	IFI35	GLMP	FAM214A	DCTN6	PSMD7	FOXM1	GRWD1	GC	CACNA1G-AS1	GORASP2	STK25	ALG3		SSBP3	TUBB	ARID4B	WDR77			RRNAD1	SLC9A3R1	INTS11	COMT		PIK3R3
DNPEP	ADAR	RHOC	PPM1J	PMF1	PARS2	DPM3	MRPL47	SLC25A24	OCIAD2	COTL1	BBS10	ST7L	CDC42	PRKACB	COASY	CCT3	ARAP2	DCTPP1	PSMG3	FOXRED1	BCKDK	CXCL2	CACNA1S	CDCA7	DTYMK	ALG5		ACOT11	HLA-C	ARID5B	ATP5F1			MRPL24	SLIRP	H3F3AP4	TMEM54		POMGNT1
GMPPA	PMVK	PPM1J	FAM19A3	CCT3	TTC22	DPM1	NDUFB5	FAM102B	C4ORF33	COX11	EN2	CAPZA1	CDC42EP4	SAMD13	PLEKHH3	APOA1BP	TPR	DCXR	PSTK	FPGS	CTSB	NAAA	CACNA2D4	OLA1	SETMAR	ALG6		PARS2	HLA-B	ARIH1	C1orf162			HDGF	SMDT1	GPI	LETMD1		LURAP1
FARSB	PBXIP1	MAGI3	SLC16A1	TSACC	DHCR24	AL355802.2	DNAJC19	HENMT1	COX4I1	COX14	APOC1	MOV10	CDC42SE1	RPF1	OTUD5	HAPLN2	KIAA0556	DDB1	PTGES3	FSD1	SIRT2	SCARB2	CACYBP	CHRNA1	MTMR14	ALG8		TTC22	CSNK2B	ARIH2	TMIGD3			PRCC	SNRPD1	ZFP69B	INKA1		RAD54L
MFF	PYGO2	PHTF1	MAGI3	NAXE	RP11-67L3.4	ARPC5L	MCCC1	PRPF38B	GNPDA2	COX16	CAMTA2	RHOC	CDC45	GNG5	GPKOW	NES	DTNBP1	DDT	PTMA	FTH1	PGAM1	MRPL1	CAD	ATP5G3	TADA3	ALKBH3		DHCR24	CLIC1	ARL1	RAP1A			SH2D2A	SNRPD2	RPS27A	UCK2		LRRC41
SP100	SHC1	RSBN1	PHTF1	GPATCH4	TMEM61	CKAP2	AP2M1	STXBP3	COX5B	COX17	KBTBD2	PPM1J	CDC6	SSX2IP	FTSJ1	MRPL24	XK	DDX1	PTN	FTL	BEX3	HNRNPDL	CADM1	MTX2	RPUSD3	ALKBH4		TMEM61	LSM2	ARL10	DDX20			IFI16	SNRPF	E2F1	RNASEH1		UQCRH
PSMD1	CKS1B	HIPK1	RSBN1	CRABP2	USP24	CKAP4	ABCF3	GPSM2	PRRC1	COX20	TRMT112P6	SLC16A1	CDC7	SYDE2	PRR11	HDGF	C12orf4	DDX19B	PWP1	FTSJ1	ERCC1	COPS4	CALB1	LINC01116	JAGN1	ALKBH5		PCSK9	NELFE	ARL13B	CTTNBP2NL			CRP	SNRPG	COIL	FAM50A		NSUN4
PDE6D	FLAD1	TRIM33	DCLRE1B	ISG20L2	RP11-504A18.1	PRAF2	ALG3	CLCC1	COX6A1	COX4I1	CAPN2	LRIG2	CDCA5	C1orf52	REEP1	ETV3	SCML1	DDX39A	PXMP2	FUNDC2	PARK7	MRPS18C	CALB2	UBE2E3	IL17RE	ALKBH6		USP24	PSMB8	ARL2	ST7L			DUSP23	SNX17	CDC25C	HYAL3		FAAH
EIF4E2	ADAM15	BCAS2	BCAS2	MRPL24	PLPP3	PCMT1	PSMD2	TAF13	COX6B1	COX5A	POGLUT1	MAGI3	CDCA7L	BCL10	ATP11A	DUSP23	WWC3	DDX41	IFT22	FXYD6	COQ5	HSD17B13	CALCB	ASNSD1	EMC3	ALKBH7		PRKAA2	PSMB9	ARL2BP	CAPZA1			TAGLN2	SOD1	MRPL54	CLPB		MKNK1
UBE2F	EFNA4	NRAS	CSDE1	HDGF	PRKAA2	SLAIN2	POLR2H	TMEM167B	CMBL	COX5B	RPS6KC1	PHTF1	CDH6	DDAH1	POLR1A	TAGLN2	ARHGAP6	DDX49	RAC1	FYN	RARS2	HSD17B11	CALCOCO2	ORMDL1	BRK1	ALOX5AP		OMA1	TAP1	ARL3	MOV10			LINC01133	SPINK4	ACTR1A	SLC30A9		MOB3C
NDUFA10	SLC50A1	CSDE1	SIKE1	PRCC	DAB1	TMED3	THPO	KIAA1324	WDR36	COX6A1	TRIM8	HIPK1	CDK1	CYR61	IP6K2	KCNJ10	FAM184B	DEAF1	RAN	G6PC3	MEMO1	NUDT9	CALCRL	PMS1	SEC13	ALPK2		TACSTD2	SLC39A7	ARL4A	RHOC			IGSF8	SPP1	RRP9	TSPAN11		ATPAF1
MYEOV2	DPM3	SIKE1	VANGL1	SH2D2A	OMA1	HNRNPR	MAGEF1	SARS	NUDCD2	COX6B1	FOXO4	OLFML3	CDK2	ZNHIT6	SRBD1	IGSF8	MAP4	DECR1	RANBP1	GABARAP	KRT8	PYURF	CALHM2	NAB1	VGLL4	ALYREF		MYSM1	RPS18	ARL4C	MAGI3			PEX19	SRPRB	MYBL2	YIF1B		EFCAB14
PPP1R7	KRTCAP2	VANGL1	ATP1A1	IFI16	MYSM1	HNRNPK	TRA2B	PSRC1	COX6C	COX6C	CEP164P1	NRAS	CDK2AP1	CLCA4	KIF2A	ATP1A2	GOPC	DECR2	RARRES2	GABARAPL2	C1GALT1C1	EIF4E	CALM2	STAT1	TAMM41	AMD1		JUN	PFDN6	ARL4D	RSBN1			TSTD1	SRSF2	RPSA	TSTA3		CYP4X1
DTYMK	MTX1	ATP1A1	CD58	DUSP23	FGGY	FASN	DNAJB11	SORT1	UBLCP1	COX7A1	PSMD1	CSDE1	CDK2AP2	SH3GLB1	PSME4	PEA15	USP28	DEF8	RBBP4	GADD45GIP1	CYREN	ADH5	CALR	NDUFB3	RPL32	AMMECR1		FGGY	CUTA	ARL5A	DCLRE1B			KLHDC9	SSR3	HOXA3	RAC1		LINC00853
SUMF1	GBA	IGSF3	IGSF3	TAGLN2	HOOK1	HNRNPM	ST6GAL1	PSMA5	COX7A2	COX7A2	IFI44	SIKE1	CDK5	SEP15	SIRT2	COPA	HDAC9	DEGS1	RBM8A	GALNT14	SPP1	ADH1A	CALU	TMEM237	WNT7A	AMPD2		HOOK1	UQCC2	ARL6IP1	OLFML3			PFDN2	STARD10	MAGEA9B	IFT46		CMPK1
TADA3	FAM189B	PTGFRN	PTGFRN	IGSF9	CYP2J2	HNRNPD	HES1	GNAI3	COX7B	COX7A2L	RPP21	ATP1A1	CDKN2AIPNL	HS2ST1	ERLEC1	NCSTN	TSPAN17	DENND5A	RBMX	GAP43	HYPK	ADH1C	CAMKK2	NBEAL1	CHCHD4	AMZ2		CYP2J2	HMGA1	ARL6IP4	TRIM33			NIT1	STAT1	RPS8	CHID1		FOXD2
RPUSD3	SCAMP3	MAN1A2	VTCN1	LINC01133	NFIA	HNRNPF	ATP5I	AMPD2	COX7C	COX7B	TMEM94	CD58	CDKN3	LMO4	PITX1	F11R	NOP16	DESI1	RBP1	GAPDH	ASPSCR1	MTTP	CAMKMT	NDUFS1	LSM3	ANAPC1		LINC01748	C6orf1	ARL6IP5	BCAS2			DEDD	SUCLG1	RPS19BP1	RFC3		SPATA6
JAGN1	FDPS	WARS2	MAN1A2	PIGM	TM2D1	PLGRKT	SPON2	GSTM4	COX8A	COX7C	ATP5O	RP4-753F5.1	CDV3	GTF2B	NUP133	TSTD1	CC2D2A	GSDME	RBX1	GART	FDFT1	H2AFZ	CAMKV	METTL21A	MRPS25	ANAPC10		NFIA	NUDT3	ARL8A	DENND2C			UFC1	SUMO2	IP6K3	ILF2		AGBL4
IL17RC	RUSC1	RP11-418J17.1	GDAP2	IGSF8	INADL	PIMREG	TMEM129	GSTM3	NCOA7	COX8A	CTD-3074O7.5	PTGFRN	HDHD5	CCBL2	NUCKS1	KLHDC9	RRM2B	DGCR2	RFC4	GAS5	CCDC90B	SLC39A8	CAMLG	SPAG16	UBE2E1	ANAPC11		TM2D1	RPS10	ARL8B	WDR3			PPOX	SYT13	DNALI1	PSMA3		BEND5
EMC3	MSTO1	NOTCH2	WDR3	PEX19	USP1	AC109587.1	MFSD10	EPS8L3	HINT3	CPM	GMPPA	TTF2	CECR7	RBMXL1	DNAJA2	PFDN2	ZNF800	DGCR6L	RFXANK	NIPSNAP2	UBE2D3	UBE2D3	CAMTA1	BARD1	RPL15	ANAPC13		PATJ	SNRPC	ARMC1	WARS2			B4GALT3	TAGLN2	AASDHPPT	CYP2U1		ELAVL4
BRK1	DAP3	SEC22B	WARS2	TSTD1	DOCK7	AARD	LRPAP1	AHCYL1	COX10	CPNE4	ANP32A	TRIM45	CEND1	GBP3	KCNAB2	NIT1	SNX29	DGCR9	RHBDD2	GCSH	NELFCD	CISD2	CANX	ATIC	CMC1	ANAPC15		USP1	TAF11	ARMC10	SEC22B			NDUFS2	TAP2	CCDC138	SARS2		DMRTA2
SEC13	GON4L	AC253572.1	PHGDH	PFDN2	ATG4C	HIST1H4C	LYAR	KCNC4	COX11	CPNE5	KIAA0556	MAN1A2	CENPH	GBP1	GAL	UFC1	LMO3	DGUOK	RNASEK	GDI1	COX7B	BDH2	CAP1	XRCC5	CRTAP	ANAPC16		DOCK7	RPL10A	ARMC6	FCGR1B			FCER1G	TBCA	CKS1B	CFAP97		FAF1
HDAC11	SSR2	SRGAP2C	NOTCH2	NIT1	FOXD3-AS1	PTRH2	MRFAP1	RBM15	CLDN7	CPSF3	LSAMP	WDR3	CENPK	LRRC8B	FUNDC1	ADAMTS4	MRPS10	DHCR24	RNF7	GDI2	TRAPPC5	PPA2	CAPG	IGFBP2	MLH1	ANAPC4		ATG4C	FKBP5	ARMC7	SRGAP2B			TOMM40L	TECR	MCM3	ACAT1		CDKN2C
CHCHD4	UBQLN4	RP11-14N7.2	SEC22B	UFC1	ALG6	LGALSL	GRPEL1	LAMTOR5	NDUFAF6	CPVL	XYLB	WARS2	CENPM	FLJ27354	ATP1B3	NDUFS2	RSF1	DHCR7	ROMO1	GGCT	EXOSC3	AIMP1	CAPNS1	ARPC2	ACAA1	ANAPC5		FOXD3	SRPK1	ARMC8	CH17-373J23.1			SDHC	TESC	ANAPC7	RSL24D1		RNF11
LSM3	LAMTOR2	NBPF15	GPR89A	PPOX	ITGB3BP	CTBP2	AFAP1-AS1	LRIF1	UBXN2B	CRELD2	PPP2R3C	PHGDH	CENPQ	LRRC8D	CECR5	FCER1G	VPS13D	DHPS	RPA2	GGH	POP7	HADH	CAPZA1	AAMP	MYD88	ANAPC7		ALG6	CCDC167	ARMCX3	GPR89A			DUSP12	TFF2	FAM110A	TMEM45A		TTC39A
MRPS25	RAB25	CH17-373J23.1	RNF115	B4GALT3	EFCAB7	GTF3C6	QDPR	DRAM2	C9ORF116	CRIP2	ZNF639	NOTCH2	CENPW	ZNF326	UFD1L	MPZ	CELF2	DHRS7	RPA3	GLO1	GLOD4	OSTC	CAPZA2	PNKD	RPSA	ANG		ITGB3BP	GLO1	ARMCX5	PEX11B			UAP1	TIMM13	NPTX2	FOLH1		EPS15
DPH3	PMF1	NBPF20	POLR3C	ADAMTS4	PGM1	GTF3C5	SLC34A2	CEPT1	PTRH1	CRTAP	ITM2B	RP11-344P13.6	CERS2	ZNF644	LRP6	SDHC	FAM120A	DIABLO	RPAIN	GLOD4	PRMT1	ETNPPL	CAPZB	RQCD1	RPL14	ANKEF1		PGM1	RPL7L1	ARMCX6	RBM8A			NUF2	TIMM8B	TEAD2	HENMT1		OSBPL9
UBE2E1	SMG5	GPR89A	NUDT17	NDUFS2	ROR1	GTF3C4	UCHL1	DENND2D	ATF2	CS	LINC01152	NOTCH2NL	CETN2	HFM1	NUCB2	FCGR2A	R3HDM1	DIMT1	RPL10	GLRX3	TEX10	PLA2G12A	CARD9	BCS1L	CCK	ANKFY1		RAVER2	CNPY3	ARNTL2	POLR3GL			MGST3	TIMMDC1	CSK	MRPL24		NRDC
CMC1	TMEM79	PDZK1	PIAS3	FCER1G	RAVER2	GAR1	SLC30A9	OVGP1	RPP25L	CSDE1	ZC3H4	NBPF10	CETN3	CDC7	PFN2	HSPA6	COL9A2	DIO2	RPL10A	RACK1	SRRT	CFI	CARS	WNT10A	VIPR1	ANKH		JAK1	MEA1	ARPC1A	CHD1L			ALDH9A1	TIPIN	SNAP25	EIF2B3		RAB3B
CMTM7	CCT3	RNF115	ANKRD35	TOMM40L	JAK1	CALB2	COMMD8	WDR77	FAM199X	CSE1L	ADAM19	POLR3GL	CFDP1	TGFBR3	SLC44A1	DUSP12	KITLG	DKC1	RPL11	GNG10	GEMIN4	NUDT6	CARS2	FAM134A	SS18L2	ANKHD1		AK4	DNPH1	ARPC1B	ACP6			TMCO1	TK1	CNRIP1	RPA2		TXNDC12
CMTM6	APOA1BP	POLR3C	PEX11B	PCP4L1	AK4	FAM20B	OCIAD1	ATP5F1	FUNDC1	CSNK1A1	RP11-47A8.5	LIX1L	CFH	BTBD8	EXOC5	UHMK1	ERCC8	DLD	RPL12	GNG11	UBE2K	NDUFC1	CAST	ZFAND2B	TMEM42	ANKHD1-EIF4EBP3		LEPROT	MRPL14	ARPC2	GPR89B			UCK2	TKT	PTK7	WDR43		KTI12
CRTAP	GPATCH4	NUDT17	RBM8A	SDHC	LEPROT	PYURF	PAICS	RAP1A	AAMP	CSNK2B	RP11-244M2.1	RBM8A	CFL1	KIAA1107	DGCR2	UAP1	ADAMTS6	DLEU1	RPL13	GNG12	CTU2	MGST2	CASZ1	TUBA4A	EXOSC7	ANKIB1		MIER1	COX7A2	ARPC3	FCGR1A			CREG1	TMA7	TWF2	CLPTM1		BTF3L4
ACAA1	ISG20L2	PIAS3	LIX1L	DUSP12	LEPR	DTYMK	SRP72	DDX20	ASB8	CSRP2	ZP3	PEX11B	CFL2	GLMN	RNF126	DDR2	H6PD	DLL1	RPL14	GNG5	SLC19A1	FGB	CAT	GMPPA	ELP6	ANKLE1		SLC35D1	SYNCRIP	ARPC4	HIST2H2AC			MPZL1	TMEM141	TNNI2	TTYH3		ZFYVE9
MYD88	MRPL24	PEX11B	POLR3GL	OLFML2B	WDR78	FXN	UGT2B15	CTTNBP2NL	S100A16	CSTB	GEMIN7	ANKRD35	CGRRF1	RPAP2	ZXDC	RGS4	VAMP3	DLL3	RPL15	GOLGA7	DERL2	FGG	CAV1	CHPF	NME6	ANKLE2		IL12RB2	SNX3	ARPC5	BOLA1			MPC2	TMEM147	RPL22	ATP5F1B		CC2D1B
GORASP1	HDGF	RBM8A	TXNIP	NUF2	MIER1	NIPAL4	UGT2A3	ST7L	NEK7	CSTF3	SLC44A5	PIAS3	CHAC2	EVI5	POLB	NUF2	LTBP1	DNAJA2	RPL17	GOT1	ARPC1A	TDO2	CAV3	TMEM198	CCDC51	ANKRD10		SERBP1	GTF3C6	ARPC5L	SF3B4			DCAF6	TMEM183A	CYC1	INTS11		ORC1
SS18L2	PRCC	POLR3GL	NBPF10	MGST3	IL12RB2	YRDC	UGT2B7	CAPZA1	UBE2F	CTHRC1	AC002467.7	POLR3C	CHAF1A	RPL5	GBA2	MGST3	RCN1	DNAJA3	RPL18A	GOT2	TXNDC12	MSMO1	CBLB	FARSB	TMA7	ANKRD11		GADD45A	HDAC2	ARPIN	OTUD7B			TIPRL	TNFSF13B	RPS26	GPI		PRPF38A
HIGD1A	SH2D2A	TXNIP	CHD1L	ALDH9A1	SERBP1	KXD1	UGT2B4	MOV10	ROMO1	CTNNB1	SRF	RNF115	CHAF1B	FAM69A	NDST1	ALDH9A1	ELN	DNAJB11	RPL19	GPAA1	RPS4Y1	ANXA10	CBR1	MFF	SHISA5	ANKRD12		GNG12	RWDD1	ARPP19	VPS45			NME7	TOMM40	THOC1	MRPL54		TUT4
ZDHHC3	IFI16	NBPF10	BCL9	TMCO1	GADD45A	SDF2L1	GRSF1	RHOC	PARP1	CTPS1	CHMP1A	GPR89A	CHCHD1	MTF2	PABPC1	TMCO1	RFC2	DNAJB5	RPL21	GPATCH4	PIGK	CBR4	CBS	ITM2C	UQCRC1	ANKRD13A		LRRC40	HDDC2	ARRDC3	PLEKHO1			METTL18	TOMM7	C1orf159	ACTR1A		GPX7
EXOSC7	DUSP23	NOTCH2NL	ACP6	UCK2	GNG12	ISY1	SLC4A4	SLC16A1	CRYZ	CTSA	SPSB4	CHD1L	CHCHD10	TMED5	CFAP20	POGK	ARID1B	DNAJB6	RPL22L1	GPC6	TTC27	C4orf27	CBWD1	PSMD1	SLC25A20	ANKRD16		SRSF11	RPS12	ARRDC3-AS1	ANP32E			KIFAP3	TP53I11	GAMT	PRDM4		COA7
ALS2CL	TAGLN2	NBPF12	GPR89B	MPC2	DIRAS3	ST6GAL1	GC	LRIG2	TRUB1	CTSD	STAT3	BCL9	CHCHD2	CCDC18	CSNK2A2	CREG1	CLPTM1L	DNAJB9	RPL23	GPI	ZFAND6	FBXO8	CBWD2	PDE6D	P4HTM	ANKRD17		ANKRD13C	PERP	ARSA	CIART			GORAB	TPPP3	SALL2	RRP9		ZYG11B
ELP6	LINC01133	FMO5	NBPF14	GPR161	DEPDC1	NPTN	ALB	MAGI3	MPP7	CTU2	LASP1	ACP6	CHCHD3	DR1	EIF2B3	MPC2	NEDD4L	DNAJC18	RPL23A	GPM6B	NUF2	HPGD	CBWD3	EIF4E2	NDUFAF3	ANKRD26		HHLA3	ABRACL	ARSB	MRPS21			METTL13	TRIM16L	ITPRIPL1	PSMG2		ECHDC2
NME6	PIGM	CHD1L	NBPF19	TIPRL	LRRC7	POLR3F	CXCL2	PHTF1	CS	CUEDC2	CANT1	RP11-14N7.2	CHCHD4	FNBP1L	TCOF1	DCAF6	PPP1R3F	DNAJC19	RPL24	GPR139	RCC1	SPCS3	CBWD5	COPS8	IMPDH2	ANKRD27		CTH	FUCA2	ARSD	TARS2			DNM3	TSPO	STK33	RPSA		SCP2
CCDC51	IGSF8	BCL9	HIST2H2BE	NME7	LRRC40	POLR3K	NUP54	RSBN1	CACUL1	CUTA	RP11-16E12.1	HIST2H2BE	CHCHD5	DNTTIP2	CDC42	TIPRL	HEXB	DNAJC4	RPL26	GPR17	FAM91A1	DCTD	AL163540.1	ILKAP	GPX1	ANKRD28		ZRANB2	SF3B5	ARTN	ECM1			PIGC	TUBA1A	SNUPN	WIPF3		CPT2
TMA7	PEA15	ACP6	HIST2H2AC	KIFAP3	SRSF11	MTPAP	MRPL1	BCL2L15	CSE1L	CUTC	IVD	HIST2H2AC	CHCHD6	GCLM	RAD18	SFT2D2	PTCD2	DNAJC7	RPL26L1	GPS1	B4GALT4	SLC25A4	CBX3	HES6	RHOA	ANKRD37		FPGT	RAB32	ARV1	ADAMTSL4			PRDX6	TUFM	PDCD2L	RPS19BP1		C1orf123
SHISA5	DCAF8	NBPF14	BOLA1	PRRX1	ANKRD13C	ARPP19	COPS4	HIPK1	ZNF664	CWC15	RP11-1148L6.8	BOLA1	CHD1L	ABCD3	ATP2B1	ATP1B1	KIAA2022	DNER	RPL27	GPX1	CHD1L	CYP4V2	CBX5	NDUFA10	TCTA	ANKRD39		CRYZ	PCMT1	ASAH1	ENSA			DARS2	TXN	STRAP	CORO1B		MAGOH
UQCRC1	PEX19	PDE4DIP	SV2A	METTL13	HHLA3	TMEM206	MRPS18C	TRIM33	MDP1	CXorf40B	GANC	SV2A	CHEK1	F3	NCK2	CCDC181	JKAMP	DNMT1	RPL27A	GPX4	MSTO1	SDHA	CBY1	MYEOV2	APEH	ANKRD40		TYW3	GTF2H5	ASAP1	CERS2			CACYBP	TXN2	CCDC179	DNALI1		AL606760.1
SLC25A20	NCSTN	NBPF19	SF3B4	PIGC	CTH	EEF1G	ARHGAP24	BCAS2	CSNK2B	CYB561D2	MYLIP	SF3B4	CHEK2	CNN3	MAP4K4	SLC19A2	DKK3	DNPH1	RPL28	GRB14	PTTG1	PDCD6	KYAT3	PPP1R7	MON1A	ANKRD44		SLC44A5	DYNLT1	ASAP2	ANXA9			MRPS14	TXNDC12	PRMT6	AASDHPPT		LRP8
ARIH2	TSTD1	HIST2H2BF	VPS45	C1orf105	ZRANB2	ADAM9	HSD17B11	NRAS	CMTM4	CYB5A	ZCCHC8	MTMR11	CHID1	RP4-639F20.1	MGAT4A	METTL18	NFE2L3	DOCK6	RPL29	GRHPR	TMEM62	MRPL36	SGF29	HDLBP	GNAI2	ANKRD46		ACADM	SFT2D1	ASB3	BNIPL			TOR3A	TXNDC17	PMS2P1	CKS1B		LINC01771
DALRD3	PFDN2	HIST2H2BE	PLEKHO1	PRDX6	LRRIQ3	RPL6	NUDT9	CSDE1	CSRP1	CYB5B	TNKS	OTUD7B	CHMP1A	ALG14	WDR1	MROH9	MCUR1	DOCK9	RPL3	GRIA4	MRFAP1	NDUFS6	CFAP36	STK25	HYAL3	ANKRD49		RABGGTB	PSMB1	ASB6	C1orf56			XPR1	U2AF1	NDUFB6	MCM3		GLIS1
NDUFAF3	UFC1	BOLA1	ANP32E	CACYBP	FPGT	FEN1	SPP1	SIKE1	SLC25A10	CYB5R1	GNPTG	VPS45	CHMP2A	TMEM56	ARHGAP10	FMO3	LIMA1	DOK4	RPL30	GSTK1	NME4	LINC01018	MCUB	THAP4	NAT6	ANKRD52		PIGK	COX19	ASCC1	CDC42SE1			ARPC5	U2AF1L5	GABPB1	ANAPC7		NDC1
IMPDH2	PPOX	SF3B4	APH1A	MRPS14	CRYZ	SCD	EIF4E	VANGL1	CST3	CYB5R3	TMEM258	PLEKHO1	CHMP3	RWDD3	ING3	VAMP4	LETMD1	DOLPP1	RPL31	GSTO1	CARD16	CCT5	CCDC12	ATG4B	TUSC2	ANKRD54		AC118549.1	C7orf50	ASCC2	GABPB2			COLGALT2	UBA52	DNAJC12	PTK7		YIPF1
QARS	B4GALT3	OTUD7B	CIART	TOR3A	TYW3	NKX1-2	ADH5	ATP1A1	TMEM99	CYC1	GGH	ANP32E	CHMP4A	PTBP2	VASH1	PIGC	SLC4A8	DPAGT1	RPL32	GSTP1	SSR4	CMBL	CCDC124	DTYMK	CYB561D2	ANLN		USP33	SNX8	ASCC3	SEMA6C			TSEN15	UBE2L6	PFDN5	TWF2		HSPB11
CCDC71	NDUFS2	VPS45	MRPS21	SOAT1	ACADM	TMEM65	ADH6	CD58	CSTB	CYCS	MFSD10	APH1A	CHMP6	SNX7	LMCD1	SUCO	MAPK9	DPF2	RPL34	GTF2A2	EFEMP1	DAP	CCDC127	TADA3	HEMK1	ANP32A		MIGA1	EIF3B	ASCL2	TNFAIP8L2			TPR	UGT2A3	CCNC	RPL22		LRRC42
GPX1	TOMM40L	APH1A	RPRD2	TDRD5	RABGGTB	TMEM69	H2AFZ	IGSF3	CSTF1	CYSTM1	RP11-212P7.2	C1orf54	CHODL	PLPPR5	WBSCR22	PRDX6	BCAR1	DPH5	RPL35	GTF2H2	PIGB	SUB1	CCDC13	ARPC4	MANF	ANP32B		FUBP1	CCZ1	ASF1A	SCNM1			ODR4	UGT2B15	FAM92A	CYC1		TMEM59
RHOA	SDHC	MRPS21	TARS2	STX6	ST6GALNAC5	FJX1	CISD2	PTGFRN	CSTF2	DAD1	CSTF3	MRPS21	CHPF	PLPPR4	TRIP13	DARS2	FAM160A2	DPM2	RPL35A	GTF3A	COMMD8	C6	CCDC137	RPUSD3	RBM15B	ANP32E		DNAJB4	KDELR2	ASF1B	LYSMD1			PLA2G4A	UPK1B	SURF2	GAMT		TCEANC2
APEH	DUSP12	RPRD2	MCL1	RGS16	PIGK	UGT8	BDH2	TTF2	BROX	DANCR	SLC1A3	TARS2	CHPT1	PALMD	ATP6AP1	CACYBP	HERPUD1	DPM3	RPL36	GTF3C6	CCT7	GHR	CCDC138	JAGN1	TEX264	ANXA11		IFI44	RPA3	ASH1L	VPS72			RGS2	UQCRB	PSMC1	ACO1		CYB5RL
GNAI2	ATF6	TARS2	ENSA	NPL	ZZZ3	ZNF626	PPA2	MAN1A2	SLC30A7	DAP	RP11-452L6.1	ECM1	CHRNA1	AGL	TCF3	MRPS14	HOMER3	DPP3	RPL36A	GTPBP4	MIPEP	SEPP1	CCDC152	IL17RE	RRP9	ANXA2		TTLL7	NDUFA4	ASH2L	PSMD4			UCHL5	UQCRC2	GAGE12E	SNUPN		MRPL37
IFRD2	NOS1AP	ECM1	HORMAD1	DHX9	USP33	ZNF622	AIMP1	FAM46C	RNF187	DAP3	LSS	ENSA	CHST14	SLC35A3	TRIB2	KIAA0040	RAD51	DPY30	RPL37	GUK1	UCHL3	PAIP1	CCDC159	CRELD1	PCBP4	ANXA5		PRKACB	PHF14	ASL	RP11-126K1.2			GLRX2	UQCRH	PIN4	PDCD2L		SSBP3
TUSC2	UHMK1	MCL1	CTSS	ARPC5	FAM73A	S100A4	HADH	WDR3	CTNNB1	DARS	PPP1R14BP3	ARNT	CHST2	MFSD14A	DAZAP1	PAPPA2	POLQ	DPYSL4	RPL37A	H2AFY	RHOD	NNT	CCDC167	BRK1	ABHD14B	ANXA6		RPF1	BZW2	ASMTL	PI4KB			CDC73	UQCRQ	PDE1A	STRAP		TTC4
CYB561D2	UAP1	ENSA	ARNT	TSEN15	FUBP1	HOOK3	OSTC	WARS2	COMMD7	DARS2	UCHL5	CERS2	CHST7	SASS6	MBD3	TOR3A	PIK3CB	DRAP1	RPL38	H2AFZ	COL4A2	MRPS30	CCDC25	GHRL	RPL29	ANXA7		GNG5	TWISTNB	ASNA1	RP11-126K1.6			CFH	VDAC1	KARS	PMS2P1		PARS2
TMEM115	MGST3	GOLPH3L	SETDB1	RNF2	PTGFR	MIEF1	CASP6	PHGDH	YDJC	DAXX	THOP1	CDC42SE1	CHURC1	DBT	HLTF	TOR1AIP2	THOC3	DRG1	RPL39	H3F3A	H3F3A	MOCS2	CCDC3	SEC13	TWF2	AP000295.1		CTBS	TOMM7	ASNSD1	SELENBP1			ASPM	WARS	PRLHR	NDUFB6		DHCR24
MAPKAPK3	ALDH9A1	ARNT	CERS2	RGS1	IFI44	DKC1	PLA2G12A	HMGCS2	CTPS1	DAZAP2	PRKAG2	SCNM1	CIAPIN1	RTCA	FAM50A	TOR1AIP1	HEBP2	DRG2	RPL4	H3F3AP4	RABIF	NDUFS4	CCDC34	VGLL4	GLYCTK	AP000721.1		SSX2IP	MALSU1	ASPH	PSMB4			C1orf53	WDR77	THSD7B	CSMD1		USP24
MANF	TMCO1	SETDB1	FAM63A	RGS2	ADGRL2	ANKRD27	CFI	REG4	CBWD2	DBF4	KIF13B	VPS72	CIB1	VCAM1	FAM3A	KIAA1614	MPHOSPH9	DSTN	RPL41	HADHB	RPLP0	DHX29	CCDC43	RAF1	NT5DC2	AP000926.3		MCOLN2	CYCS	ASPM	MRPL9			KIF14	WDR83OS	CRACR2A	HPGD		AL603840.1
TEX264	UCK2	CERS2	PRUNE	UCHL5	TTLL7	MKRN2	GAR1	NOTCH2	COMMD1	DBI	CTU1	PIP5K1A	CIDECP	EXTL2	CPSF1	IER5	PLEKHA5	DTD1	RPL5	HAGH	HNRNPD	PLPP1	CCDC47	TMEM40	GNL3	AP001024.1		MCOLN3	CBX3	ASPSCR1	OAZ3			TMEM9	XRCC6	PARP1	DNAJC12		PLPP3
RRP9	FAM78B	ANXA9	CDC42SE1	GLRX2	RP11-486G15.2	MCAM	LARP7	SEC22B	CTSB	DBNDD1	RP1-34B20.21	PSMD4	CINP	RP4-549L20.3	PDCD2	GLUL	SIKE1	DTYMK	RPL6	HAGHL	CMSS1	MRPS36	CCDC51	NUP210	GLT8D1	AP001324.1		SYDE2	SNX10	ASRGL1	TDRKH			LAD1	YBX1	SINHCAF	AMACR		PRKAA2
ACY1	POGK	FAM63A	MLLT11	C1orf53	PRKACB	MCAT	ANXA5	SRGAP2C	CTSD	DBNDD2	ACADSB	RP11-126K1.2	UTP4	SLC30A7	RDH11	RGS16	RRP12	DUS3L	RPL7	HAX1	SFXN1	AK6	WASHC3	CHCHD4	SPCS1	AP001453.3		C1orf52	CPVL	ASS1	RORC			CSRP1		RPS15	FAM92A		OMA1
DUSP7	TADA1	PRUNE	SCNM1	TMEM9	SAMD13	VPS25	EXOSC9	RP11-403I13.5	CTSE	DBNL	ZKSCAN5	ZNF687	CISD1	DPH5	PRKACA	DHX9	FNIP2	DUSP12	RPL9	HDAC2	CYP2S1	TAF9	CCDC58	XPC	RFT1	AP001781.3		BCL10	GGCT	ASTE1	THEM4			SHISA4		SHD	GAB2		JUN
TWF2	CREG1	BNIPL	VPS72	PKP1	DNASE2B	TACO1	PGRMC2	RP11-14N7.2	SEPT10	DBP	MAPK14	PI4KB	CISD2	RP11-421L21.3	ADGRL1	LAMC1	MSMO1	DUSP26	RPLP0	HDDC2	JPT2	MARVELD2	CCDC59	LSM3	TKT	AP001931.1		DDAH1	GARS	ASTN2	S100A10			TIMM17A		DPH5	FUZ		AC105277.1
SPCS1	MPZL1	C1orf56	PIP5K1A	LAD1	RPF1	RABIF	NDUFC1	CH17-373J23.1	ARL6IP6	DCAF12	RNASEH1-AS1	RFX5	CISH	S1PR1	EPN2	SMG7	TTC17	DYNC1I1	RPLP1	HIGD2A	DCAF6	MCCC2	CCDC60	FGD5-AS1	SELK	AP002748.4		CYR61	LSM5	ASXL1	SPRR1B			RNPEP		SMIM4	C2CD6		FGGY
TKT	MPC2	CDC42SE1	PSMD4	CSRP1	GNG5	PTTG1IP	MGST2	NBPF20	CTSH	DCAF13	SHB	RP11-126K1.6	CITED1	COL11A1	PTPN18	ARPC5	FOXN3	DYNC1LI1	RPLP2	HINT1	NUPL2	BTF3	CCDC77	MRPS25	ARF4	AP002807.1		ZNHIT6	SEPT7	ASXL2	SPRR2D			UBE2T		APIP	PSMC1		HOOK1
SELK	TIPRL	MLLT11	ZNF687	IPO9	CTBS	PRKRA	LSM6	GPR89A	KLHL23	DCAKD	TRPC5OS	PSMB4	CKB	RNPC3	LIMS2	RGL1	AKR7A2	DYNLL1	RPP30	HINT2	BLVRA	HEXB	CCDC85B	UBE2E1	PDHB	AP002852.2		ODF2L	RALA	ATAD1	SPRR2A			RABIF		NIP7	MAZ		CYP2J2
PDHB	NME7	GABPB2	PI4KB	LMOD1	SSX2IP	TIGD2	PLRG1	RNF115	WDSUB1	DCPS	KIAA0513	POGZ	CKLF	RP5-947P14.1	ASIC4	COLGALT2	MRTO4	DYNLRB1	RPS10	HIST1H4C	DAZAP2	NSA2	CCDC86	CMC1	C3orf14	AP002990.1		CLCA2	MPLKIP	ATAD2	PGLYRP4			ADIPOR1		COMMD4	MKRN2		NFIA
C3orf14	METTL18	SCNM1	RFX5	TIMM17A	LPAR3	NOP14	FGA	PEX11B	CTSS	DCTD	SLC35C2	SNX27	CKLF-CMTM1	PRMT6	LNX1	TSEN15	USE1	DYNLT1	RPS11	HIST3H2A	FRG1	IQGAP2	CCDC88C	CRTAP	THOC7	AP003040.1		SH3GLB1	PSMA2	ATAD3A	S100A9			CYB5R1		TMSB15A	TFG		TM2D1
THOC7	KIFAP3	VPS72	SELENBP1	RNPEP	MCOLN2	EPRS	GUCY1A3	RBM8A	CMC1	DCTN2	NDUFB8P2	MRPL9	CKS1B	FAM102B	ALDH3A2	EDEM3	MCF2L2	DYRK4	RPS13	HM13	SDHAF2	AGGF1	YJU2	CTDSPL	PSMD6	AP003385.3		HS2ST1	MRPL32	ATAD5	S100A12			TMEM183A		TPM4	KARS		PATJ
PSMD6	METTL13	PIP5K1A	PSMB4	ARL8A	MCOLN3	EDF1	GUCY1B3	POLR3GL	CMTM8	DCTN3	SLC29A2	RP11-98D18.9	CLDN10	PRPF38B	UBE2D1	FAM129A	LAMA3	EAF1	RPS14	HMBS	ZNF706	TBCA	CCIN	SEC22C	SLC25A26	AP004242.1		LMO4	COA1	ATAT1	S100A8			SNRPE		COPS5	PARP1		USP1
SUCLG2	PIGC	PSMD4	POGZ	LGR6	SYDE2	NUP210	TDO2	TXNIP	NCBP2-AS2	DCTN6	NCF2	THEM4	CLDND1	AKNAD1	SMC1A	GS1-120K12.4	AP5M1	EBNA1BP2	RPS15	HMGA1	FSCN1	TMEM167A	CCNA2	SS18L2	CHMP2B	AP005202.1		PKN2	BLVRA	ATF1	S100A7			GOLT1A		CDCA3	SINHCAF		DOCK7
UBA3	PRDX6	ZNF687	SNX27	UBE2T	C1orf52	FHDC1	PPID	PRKAB2	CXADR	DCTPP1	NFX1	S100A10	CLEC11A	GPSM2	HSD17B10	IVNS1ABP	ANAPC4	EBP	RPS15A	HMGB3	CBR3	COX7C	CCNB1	HIGD1A	CLDND1	AP1B1		GTF2B	DBNL	ATF2	S100A5			NUCKS1		LINC00200	RPS15		ATG4C
ARL6IP5	KLHL20	PI4KB	MRPL9	PCAT6	BCL10	HGH1	TMA16	FMO5	SCFD2	DCXR	NLGN3	S100A11	CLIC1	CLCC1	MARK2	C1orf27	TRAPPC3	EBPL	RPS16	HMGCL	TIMM29	GLRX	CCNB1IP1	KRBOX1	CMSS1	AP1G1		KYAT3	POLD2	ATF4	S100A4			RAB29		RPL21	DPH5		FOXD3-AS1
MTRNR2L12	DARS2	RFX5	OAZ3	RABIF	DDAH1	MOGS	TMEM192	CHD1L	CYB5A	DDOST	TAF8	S100A6	CLN3	WDR47	HMMR	PDC	THRAP3	ECH1	RPS18	HMGCS1	KRT6C	RIOK2	CCNB2	POMGNT2	NIT2	AP1M1		RBMXL1	TMED4	ATF5	S100A16			RHEX		RNF26	SMIM4		ALG6
MINA	CACYBP	SELENBP1	TDRKH	ADIPOR1	ZNHIT6	RAB22A	CPE	ACP6	TMEM167A	DDT	IGFBP5	S100A2	CLN6	TAF13	CHFR	PTGS2	PHPT1	ECHS1	RPS19	HMGN2	IGFBP6	SRP19	CCNC	TMEM42	TFG	AP1S2		GBP3	PPIA	ATF6	S100A14			IKBKE		NDUFAF2	GLUD1		ITGB3BP
CLDND1	MRPS14	PSMB4	C2CD4D	TMEM183A	ODF2L	C5orf30	CBR4	GPR89B	CYB561	DDX1	FBXL17	S100A16	CLNS1A	RP5-1065J22.8	TRNT1	RP11-547I7.1	LY75	ECI1	RPS2	HMGN3	STEAP1B	REEP5	CCNE2	EXOSC7	TRMT10C	AP2A1		GBP7	H2AFV	ATF7IP	S100A13			EIF2D		TBCA	APIP		PGM1
CMSS1	RFWD2	POGZ	THEM4	ADORA1	CLCA2	AC016708.1	C4orf27	AC245100.1	CYBA	DDX18	TPST2	S100A13	CLPB	TMEM167B	ACADVL	LINC01351	ARID4B	ECI2	RPS20	JPT1	ELOC	CDO1	CCNF	PTPN23	PCNP	AP2A2		GBP4	SNHG15	ATG10	S100A1			PFKFB2		SNHG5	NIP7		ROR1
NIT2	FAM20B	CGN	S100A4	SNRPE	SH3GLB1	ZMIZ2	FBXO8	NBPF14	CYC1	DDX19B	FAT3	CHTOP	CLPP	C1orf194	STK10	RP11-161I10.1	OPN3	ECSIT	RPS21	HNRNPA0	WDR77	AP3S1	CCNG1	ELP6	RPL24	AP2B1		GBP6	CCM2	ATG101	CHTOP			C4BPB		GAGE2A	FASTKD3		CACHD1
TFG	TOR3A	TUFT1	S100A2	LRRN2	SEP15	PCP4	SPCS3	PDE4DIP	CCDC167	DDX21	PTENP1-AS	SNAPIN	CLPTM1	SARS	FBXW11	RGS1	SDCCAG8	EDF1	RPS23	HNRNPAB	HRASLS2	HSD17B4	CCNI	DHX30	TAGLN3	AP2M1		LRRC8B	SEC61G	ATG12	SNAPIN			MIR205HG		SGCA	MYD88		RAVER2
TRMT10C	ABL2	SNX27	S100A16	NFASC	HS2ST1	MFHAS1	AGA	CH17-189H20.1	SBDSP1	DDX24	SMG8	ILF2	CLPTM1L	CELSR2	CRMP1	RGS2	PTPRN	EEF1B2	RPS24	HNRNPC	ATF2	SNX2	CCNJL	CCDC51	CD200	AP2S1		LRRC8D	GBAS	ATG13	ILF2			SERTAD4-AS1		ZNF286A	DPP3		JAK1
CD47	SOAT1	MRPL9	S100A14	CDK18	LINC01140	DGCR2	SLC25A4	HIST2H2AC	AGR3	DDX39A	GTF2H5	NPR1	CLPX	PSRC1	DERL2	UCHL5	HHAT	EEF1D	RPS25	HNRNPD	FAM234A	PPIC	CCNO	TMA7	ATG3	AP3B1		ZNF326	CCT6A	ATG3	NPR1			SERTAD4		ENY2	COMMD4		AK4
IFT57	QSOX1	OAZ3	S100A13	NUCKS1	LMO4	SMIM20	FRG1	BOLA1	CYP2J2	DDX41	YWHAB	INTS3	CLTA	PSMA5	NDE1	TROVE2	KIF1B	EEF1E1	RPS26	HNRNPH1	QTRT1	ALDH7A1	CCS	SHISA5	TIMMDC1	AP3D1		AL590094.1	SUMF2	ATG4B	SLC27A3			NEK2		PPP2R1A	SERPINH1		LEPROT
ATG3	ACBD6	RORC	S100A1	SLC41A1	PKN2-AS1	SMIM26	SDHA	SF3B4	RDH10	DDX47	RGAG4	SLC27A3	CLTB	ATXN7L2	AP1M1	RP11-101E13.5	FOXC1	EEF1G	RPS27	HNRNPL	DYNLL1	ISOC1	CCT2	COL7A1	COX17	AP3M1		ZNF644	CHCHD2	ATG4D	SLC39A1			DTL		HNRNPM	GPR37		LEPR
NAA50	GLUL	THEM4	CHTOP	IKBKE	PKN2	DCLK2	PDCD6	MTMR11	ANKRD46	DDX49	SLC35B4	DENND4B	CLU	CYB561D1	PVR	GLRX2	TBC1D22A	EEF2	RPS27A	HOXA10	LAD1	HINT1	CCT3	UQCRC1	NDUFB4	AP3S1		CDC7	EIF4H	ATG5	RP11-422P24.12			TMEM206		AUNIP	MLLT1		WDR78
TIMMDC1	RNASEL	S100A16	SNAPIN	EIF2D	GTF2B	GCH1	MRPL36	VPS45	FAM84B	DDX50	UTP20	CRTC2	CMAS	AMIGO1	MCM2	CDC73	SYNE2	EFHD1	RPS28	HOXA7	RBBP8	UQCRQ	CCT4	CELSR3	EAF2	AP3S2		EPHX4	MDH2	ATIC	JTB			NENF		ELOVL6	TPM4		MIER1
COX17	NPL	S100A14	ILF2	DYRK3	CCBL2	CD81	NDUFS6	ANP32E	ADSL	DDX54	TMEM86A	SLC39A1	CMC1	GNAI3	SELO	CFH	PLEKHH1	EFTUD2	RPS29	HOXB2	DNAJC8	VDAC1	CCT5	P4HTM	CCDC58	AP4B1		GLMN	SHFM1	ATL2	RAB13			NSL1		MDK	COPS5		SLC35D1
NDUFB4	DHX9	S100A13	GATAD2B	MAPKAPK2	RBMXL1	NAA20	CCT5	APH1A	ADSS	DECR1	PLEKHA8	JTB	CMC2	AMPD2	CLCN4	ASPM	ATP9A	EHD1	RPS3	HOXB5	HDAC8	SKP1	CCT6A	WDR6	UMPS	AP5B1		RPAP2	ARPC1A	ATL3	TPM3			TATDN3		AIMP1	RPL21		IL12RB2
CCDC58	LAMC2	CHTOP	CRTC2	LINC00467	GBP3	QDPR	ZNF622	MRPS21	CYP51A1	DEDD	RP11-455B2.9	RAB13	CMC4	GSTM4	NLE1	ZBTB41	FAM168A	EHD3	RPS3A	HRAS	STARD4	PPP2CA	CCT7	NDUFAF3	SNX4	AP5M1		EVI5	ARPC1B	ATM	C1orf43			SMYD2		DNAJC2	ADAMTS1		SERBP1
FAM162A	ARPC5	SNAPIN	SLC39A1	NEK2	GBP1	AUTS2	CDH6	PRPF3	DAD1	DEF8	TIMM23B	TPM3	CMSS1	GSTM2	SDHA	RP11-75C23.1	RELT	EI24	RPS4X	HRASLS	DNAAF2	CDKN2AIPNL	CCT8	GPX1	TPRA1	AP5S1		FAM69A	PDAP1	ATMIN	UBAP2L			CENPF		DNPH1	NDUFAF2		GADD45A
PARP9	TSEN15	ILF2	CREB3L4	INTS7	GBP7	HSPA1A	ZFR	RPRD2	DAP	DEK	HAUS1	C1orf43	CMTM3	GSTM3	SMARCE1	DENND1B	GALC	EID1	RPS5	HSBP1	TTI1	CAMLG	CD164	RHOA	MCM2	APBA3		MTF2	BUD31	ATOX1	HAX1			SPATA17		RACK1	TBCA		GNG12
DTX3L	RNF2	INTS3	JTB	DTL	GBP4	HSPA14	SUB1	TARS2	TMEM30B	DENR	TET1	UBAP2L	CMTM6	CSF1	KDM5A	C1orf53	NOP58	EIF2A	RPS6	HSD17B10	MTFP1	DDX46	CD248	TCTA	PODXL2	APEH		TMED5	ATP5J2	ATP10D	UBE2Q1			RRP15		HDAC2	MT1L		WLS
UMPS	TRMT1L	SLC27A3	RAB13	TMEM206	LRRC8B	OTUD7B	SEPP1	ECM1	DARS	DEPDC1B	AKIP1	HAX1	CMTM8	AHCYL1	IGF2BP2	NEK7	SZRD1	EIF2AK1	RPS7	HSPA8	PSMB4	TXNDC15	CD320	AMT	RUVBL1	APEX1		CCDC18	ZNF394	ATP11B	PMVK			LYPLAL1		TIMMDC1	FADD		DEPDC1
CHCHD6	TPR	GATAD2B	TPM3	NENF	FLJ27354	TTI1	PAIP1	MCL1	DBI	DERA	ZNF135	UBE2Q1	CNDP2	STRIP1	MAP3K13	MIR181A1HG	KCNH2	EIF2B2	RPS8	HSPA9	GSPT1	H2AFY	CD44	DAG1	EEFSEC	APEX2		DR1	ZKSCAN1	ATP11C	PBXIP1			EPRS		NIPSNAP2	TRPM1		LRRC40
TPRA1	C1orf27	CRTC2	C1orf43	LINC01740	LRRC8D	STK38L	NNT	ENSA	DEDD2	DERL1	LURAP1	ADAR	CNIH3	RBM15	FRY	LINC01222	CUL1	EIF2B3	RPSA	HSPB11	GUSB	TGFBI	CD58	APEH	RPN1	APH1A		FNBP1L	COPS6	ATP13A1	CKS1B			BPNT1		PCDH8	PPP2R1A		SRSF11
MCM2	UCHL5	SLC39A1	UBAP2L	NSL1	ZNF326	QSOX1	NDUFS4	GOLPH3L	AP2B1	DERL2	RP11-159J3.1	PMVK	CNIH4	SLC16A4	PICALM	ZNF281	FAM114A2	EIF2B4	RSL24D1	HSPBP1	LIG1	HSPA9	CD63	GMPPB	RAB7A	API5		BCAR3	LAMTOR4	ATP13A3	FLAD1			IARS2		NOL6	HNRNPM		ANKRD13C
RUVBL1	TROVE2	CREB3L4	HAX1	TATDN3	RP4-665J23.1	NR2C2AP	NDUFAF2	CTSS	SYNE4	DESI2	DGCR6L	PBXIP1	CNN3	LAMTOR5	NSF	TMEM9	CYFIP2	EIF2S1	RTF1	HSPD1	EXTL3	SIL1	CD81	GNAI2	ACAD9	APIP		DNTTIP2	TSC22D4	ATP1A1	ZBTB7B			MARC2		PARL	HK2		HHLA3
EEFSEC	RP11-101E13.5	JTB	UBE2Q1	FLVCR1	ZNF644	LAPTM4A	SMIM15	ARNT	DCTD	DGCR6L	BMS1P1	PYGO2	CNP	LRIF1	MRPS34	PHLDA3	TAB2	EIF2S2	RTN3	HSPE1	TMEM97	PAIP2	CD9	HYAL2	CNBP	APLP2		GCLM	GNB2	ATP1A3	ADAM15			MARC1		PTS	DNAJC2		CTH
RPN1	GLRX2	RAB13	ADAR	VASH2	CDC7	LAPTM4B	DIMT1	CERS2	DDC	DGUOK	PNPLA6	SHC1	CNPY2	DRAM2	CLNS1A	CSRP1	GINM1	EIF2S3	RWDD2B	HYPK	MRPS16	UBE2D2	CD99	TUSC2	COPG1	APMAP		ABCA4	POP7	ATP1B1	EFNA4			TAF1A		CYP51A1	DNPH1		ZRANB2
ACAD9	CDC73	TPM3	PMVK	SMYD2	EPHX4	CXCR4	MRPS36	ANXA9	DDOST	DHCR24	RRS1	CKS1B	CNPY3	CEPT1	EED	RP11-134G8.7	EIF2AK2	EIF3B	S100A16	IAH1	KRT18	CYSTM1	CD99P1	NPRL2	HMCES	APOBEC3B		ARHGAP29	TRIM56	ATP1B3	EFNA3			TAF1A-AS1		MSH2	RACK1		LRRIQ3
CNBP	C1orf53	C1orf43	PBXIP1	CENPF	BTBD8	KLRG2	AK6	PRUNE	DDT	DHCR7	SVIL-AS1	FLAD1	CNRIP1	PIFO	TSG101	IPO9-AS1	USP36	EIF3C	SAP18	MRPL58	FAM72A	SRA1	CDC123	CYB561D2	H1FX	APOBEC3C		ABCD3	AP1S1	ATP23	EFNA1			MIA3		PET100	THBS2		FPGT
COPG1	TMEM9	UBAP2L	PYGO2	SPATA17	KIAA1107	WDYHV1	HEXB	CDC42SE1	DDX1	DHFR	ARHGEF1	ZBTB7B	COA1	WDR77	NCBP3	SHISA4	KMT2C	EIF3D	SARNP	IDH2	YTHDF2	CD14	CDC20	MANF	MRPL3	APOBEC3D		F3	ZNHIT1	ATP2A2	SLC50A1			AIDA		RRM1	TIMMDC1		CRYZ
HMCES	LAD1	HAX1	SHC1	RRP15	GLMN	UHRF1	TBCA	GABPB2	DHX9	DHPS	B3GAT1	ADAM15	COA3	ATP5F1	MGLL	TIMM17A	PUM2	EIF3E	SCCPDH	IDH3A	CNIH4	NDUFA2	CDC23	TEX264	SRPRB	APOBEC3F		SLC44A3	FIS1	ATP2B1	DPM3			AL392172.1		CCDC88C	NIPSNAP2		TYW3
H1FX	PHLDA3	UBE2Q1	CKS1B	LYPLAL1	RPAP2	DSCC1	CKMT2	SCNM1	DHX15	DHRS4	RPL14P1	EFNA4	COA4	RAP1A	NTN4	GPR37L1	MRPL43	EIF3F	SCG5	IDH3B	HTATSF1	IK	CDC26	RRP9	ANAPC13	APOBEC3G		AC105942.1	POLR2J	ATP2B4	KRTCAP2			TLR5		SSSCA1	NOL6		ACADM
MRPL3	CSRP1	ADAR	FLAD1	AL513283.1	EVI5	RB1	TMEM167A	VPS72	DECR1	DHX9	XPO6	EFNA1	COA5	FAM212B	BCS1L	ARL8A	C4orf27	EIF3G	SCRG1	IDH3G	AC010323.1	ZMAT2	CDC37	PCBP4	PCCB	APOL1		ALG14	POLR2J3	ATP2C1	TRIM46			SUSD4		DTL	VAMP3		RABGGTB
SRPRB	NAV1	PMVK	ZBTB7B	EPRS	FAM69A	CASC3	XRCC4	PIP5K1A	PAPD4	DIABLO	ZHX1	SLC50A1	COA6	DDX20	HACD3	UBE2T	ZFR	EIF3H	SDHB	IFI27L1	CHCHD10	HDAC3	CDC45	ABHD14A	FAIM	APOL2		TMEM56	PMPCB	ATP5A1	RP11-263K19.4			DEGS1		CENPV	EIF3C		ST6GALNAC3
ANAPC13	IPO9	PBXIP1	ADAM15	BPNT1	MTF2	PXMP2	CCNH	PSMD4	DFFA	DIMT1	THAP8	DPM3	COASY	KCND3	MYDGF	KDM5B	ZNF280C	EIF3I	SDHD	IFI27L2	DCPS	GNPDA1	CDC6	NISCH	MRPS22	APOL3		PTBP2	DNAJC2	ATP5B	MTX1			CNIH4		ZNF93	PARL		PIGK
PCCB	TIMM17A	PYGO2	EFNA4	IARS2	TMED5	CASC8	CETN3	PI4KB	COMMD6	DKC1	RAB3IL1	KRTCAP2	COG2	RP11-88H9.2	KCNQ2	RABIF	TRAF1	EIF3J	SEC11C	IFRD2	NUP107	NDFIP1	CDC7	NT5DC2	RBP1	APOL6		DPYD	PSMC2	ATP5C1	GBA			DNAH14		C8orf76	PTS		AK5
NCK1	RNPEP	RP11-307C12.12	EFNA3	TAF1A	CCDC18	NUDT19	FAM174A	RFX5	CLYBL	DLD	EAF1	MUC1	COG4	WNT2B	ACTR6	ADIPOR1	RC3H2	EIF3K	SEC61B	IGFBP2	IDH3G	ANXA6	CDCA2	SMIM4	PXYLP1	APOM		SNX7	SRPK2	ATP5D	FAM189B			LBR		BCCIP	CYP51A1		AC118549.1
FAIM	UBE2T	SHC1	EFNA1	AL392172.1	DR1	FAM50A	SRP19	SELENBP1	SPTSSA	DLEU1	RANBP6	THBS3	COL16A1	ST7L	TIPIN	TMEM183A	IL17RB	EIF3L	SEC62	IGFBP4	MAPRE2	ATOX1	CDCA3	GLT8D1	RNF7	APOO		AGL	SYPL1	ATP5E	SCAMP3			ENAH		MEST	FTSJ1		USP33
MRPS22	RABIF	CKS1B	SLC50A1	SUSD4	FNBP1L	SNHG7	REEP5	PSMB4	POLR3H	DNAJA1	RSBN1L	RP11-263K19.4	COL3A1	CAPZA1	SRI	ADORA1	TRAF3IP2	EIF3M	SELENOK	IK	TMEM14B	MRPL22	CDCA4	SPCS1	PCOLCE2	APOOL		SLC35A3	BCAP29	ATP5EP2	FDPS			SRP9		PSMD13	PIP4K2C		MIGA1
COPB2	KLHL12	FLAD1	DPM3	DEGS1	BCAR3	POM121	COMMD10	POGZ	DGUOK	DNAJA2	DCN	MTX1	COL4A1	MOV10	EIF4G3	CHI3L1	DCBLD2	EIF4A1	SELENOF	ILF2	ADIPOR1	TTC1	CDCA5	TKT	COMMD2	APOPT1		SASS6	LINC00998	ATP5F1	ASH1L			EPHX1		FAM221A	PET100		NEXN
ZBTB38	CYB5R1	ZBTB7B	KRTCAP2	CNIH4	DNTTIP2	DSN1	HSD17B4	CGN	DHCR7	DNAJA3	DAPL1	GBA	COL4A2	RHOC	NUP37	LINC01353	SOAT1	EIF4A2	SEPT7	ILVBL	FABP6	RARS	CDCA7	IL17RB	PFN2	APPL1		TRMT13	LSM8	ATP5G1	ASH1L-AS1			PYCR2		GSTO1	RRM1		FUBP1
RNF7	TMEM183A	ADAM15	MUC1	CNIH3	GCLM	FHL2	SNCAIP	SNX27	DHCR24	DNAJB11	HMGN4	FAM189B	COL5A2	RP3-522D1.1	SEMA3A	LINC01136	F7	EIF4A3	SERF2	IMMP1L	CYB5R2	NPM1	CDCA7L	APPL1	EIF2A	APRT		DBT	FAM3C	ATP5G2	MSTO1			ACBD3		LSM1	CTDSPL		DNAJB4
ATP1B3	CHI3L1	EFNA4	MTX1	DNAH14	ARHGAP29	GATAD2B	SNX2	RIIAD1	DHPS	DNAJC11	ATXN7L1	SCAMP3	COL6A1	SLC16A1	GTSE1	BTG2	GDI2	EIF4EBP1	SERP1	IMP3	DNTTIP2	RPL26L1	CDCA8	FLNB	SELT	APTX		RTCA	NDUFA5	ATP5G3	DAP3			PARP1		PPP2R3C	SSSCA1		LINC01361
PLSCR1	FMOD	EFNA3	GBA	LBR	ABCD3	GATAD2A	PPIC	MRPL9	CYB5R3	DNAJC14	CTD-3179P9.1	FDPS	COL9A3	SLC16A1-AS1	TTC38	FMOD	ATG5	EIF4H	SETD9	IMP4	PCBD1	ATP6V0E1	CDH8	PDHB	SSR3	AQP3		EXTL2	SND1	ATP5H	GON4L			COQ8A		CISD1	DTL		TTLL7
GYG1	SNRPE	EFNA1	FAM189B	SRP9	SLC44A3	KCNS1	ALDH7A1	THEM4	NQO1	DNAJC15	ZDHHC4	RUSC1	COMMD1	LRIG2	ACAT1	PRELP	PITHD1	EIF5A	SEZ6L	IRX2	BFSP1	LINC01485	CDHR1	C3orf14	MLF1	AQR		SLC30A7	CALU	ATP5I	RIT1			SNAP47		SNRPD3	LRRFIP2		PRKACB
COMMD2	ETNK2	SLC50A1	SCAMP3	EPHX1	RP4-639F20.1	DARS	PHAX	LCE1E	DKC1	DNAJC19	TMA16	MSTO1	COMMD10	MAGI3	TIMM21	OPTC	MTA3	EIF5B	SF3B6	ISCA1	SEC11A	THOC3	CDK1	THOC7	SCHIP1	ARAF		DPH5	ATP6V1F	ATP5J	ARHGEF2			JMJD4		GMNN	BCCIP		SAMD13
PFN2	KISS1	DPM3	CLK2	PYCR2	ALG14	GLRX5	PDLIM4	S100A9	DLAT	DNAJC7	RP11-158I9.8	YY1AP1	COMMD4	PHTF1	ADD2	ATP2B4	USP13	EIF6	SH3BGRL3	ISCU	DZIP1L	HIGD2A	CDK10	ARL6IP5	PDCD10	ARCN1		AC093157.1	CHCHD3	ATP5J2	SSR2			ARF1		NAPRT	MEST		RPF1
SELT	NUCKS1	KRTCAP2	FDPS	H3F3A	TMEM56	GLRX2	UQCRQ	S100A8	DLD	DNAJC8	SIL1	DAP3	COMMD5	RSBN1	VPS9D1	LAX1	ATP11B	ELAC2	SEM1	ISOC2	C16orf87	CLTB	CDK18	EIF4E3	ACTL6A	ARF1		RNPC3	C7orf73	ATP5L	LAMTOR2			C1orf35		KIF20A	ILKAP		GNG5
GFM1	RAB7B	MUC1	RUSC1	LINC01703	SNX7	GLRX3	LEAP2	S100A3	AGA	DNAJC9	ZKSCAN8	GON4L	COMMD6	AP4B1	MARK3	ZC3H11A	CDK14	ELMO1	SKP1	ISYNA1	ERVMER34-1	FGFR4	CDK2	GPR27	MRPL47	ARF3		PRMT6	MTPN	ATP5O	RAB25			MRPL55		PFN1	WISP3		CTBS
LXN	EIF2D	RP11-263K19.4	ASH1L	ACBD3	PALMD	S100A11	C5orf15	S100A16	DNASE2	DNMT1	TMEM17	SYT11	COMMD7	DCLRE1B	SLC25A3	SNRPE	SEC61A1	ELMO2	SLC25A3	ITGAE	SYPL1	PRELID1	CDK2AP1	CGGBP1	NDUFB5	ARF4		SLC25A24	NDUFB2	ATP5S	PMF1			GUK1		TIMM21	PSMD13		SSX2IP
MFSD1	IL20	MTX1	MSTO1	PARP1	AGL	S100A16	SKP1	S100A14	DPAGT1	DNPH1	DENND5A	RIT1	COMMD8	HIPK1	FRYL	LINC00303	PPP1R12A	ELOF1	SLC25A5	ITGB1BP1	RPS27L	LMAN2	CDK2AP2	CLDND1	DNAJC19	ARF6		HENMT1	MRPS33	ATP6AP1	SMG5			IBA57		TCEA3	FAM221A		MCOLN2
RPL22L1	IL24	GBA	YY1AP1	PSEN2	SLC35A3	MPV17L2	DDX46	S100A13	DPH2	DNTTIP2	DBT	UBQLN4	COMMD9	SYT6	FSCN1	SOX13	CROCC	ELOVL5	SLIRP	ITPA	CFAP20	RGS14	CDK4	COL8A1	SOX2	ARFGAP1		PRPF38B	SSBP1	ATP6AP2	GLMP			OBSCN		NUDT5	GSTO1		WDR63
TNFSF10	FCMR	FAM189B	DAP3	COQ8A	MFSD14A	AVL9	HNRNPA0	CHTOP	DPP4	DOHH	RP11-570P14.1	LAMTOR2	COMT	BCAS2	PLD1	ETNK2	POLR3E	ELOVL6	SMC3	JAG1	NUDCD3	TMED9	CDK5	CMSS1	PARL	ARFGAP2		STXBP3	GSTK1	ATP6V0A1	CCT3			RNF187		ATP5F1C	MAD2L1BP		MCOLN3
GNB4	C1orf116	SCAMP3	GON4L	SNAP47	SASS6	UBQLN1	NME5	SNAPIN	DR1	DOK1	CECR5-AS1	LMNA	COPB2	NRAS	WDR62	RP11-739N20.2	ATP2B4	ELP3	SNAPIN	JAGN1	PDZD11	NHP2	CDK5RAP1	NIT2	AP2M1	ARFGAP3		GPSM2	PDIA4	ATP6V0A2	TSACC			RAB4A		ANAPC15	LSM1		SYDE2
ACTL6A	CD55	CLK2	RIT1	JMJD4	TRMT13	UBQLN4	HSPA9	ILF2	DSG2	DOLK	ANKRD49	SLC25A44	COPE	CSDE1	RAB7A	PPP1R15B	ZC3H11A	ENDOG	SNHG15	JAKMIP1	GUK1	CANX	CDK7	TMEM45A	ALG3	ARFGEF1		CLCC1	FASTK	ATP6V0B	IQGAP3			NUP133		F12	CISD1		C1orf52
MRPL47	CD46	FDPS	SSR2	C1orf35	DBT	SNTA1	SIL1	SLC27A3	DTYMK	DPCD	SDF2	PMF1	COPG1	SIKE1	BCAP29	PIK3C2B	RIOK2	ENO1	SNHG6	JAM3	VPS72	MGAT4B	CDKL1	PCNP	ECE2	ARFGEF2		WDR47	SLC25A6	ATP6V0E1	APOA1BP			COG2		RPF1	GMNN		BCL10
NDUFB5	PLXNA2	RUSC1	UBQLN4	MRPL55	RTCA	FNDC10	PAIP2	GATAD2B	DUSP2	DPH2	BOD1L1	PAQR6	COPRS	SLC22A15	SART3	MDM4	YIPF1	ENO2	SNRNP25	JOSD2	SERF2	RNF130	CDKN2A	ATG3	POLR2H	ARFIP1		TAF13	CD99	ATP6V0E2	GPATCH4			AGT		TEX30	SPCS2		DDAH1
DNAJC19	LAMB3	ASH1L	LAMTOR2	GUK1	VCAM1	GRB14	NDUFA2	SLC39A1	DUSP6	DPH5	SATB2	SMG5	COPS3	ATP1A1	EXOSC7	RP11-430C7.4	NDC1	ENOPH1	SNRNP27	JTB	PPIC	MGAT1	CDKN2AIPNL	TIMMDC1	MAGEF1	ARFIP2		TMEM167B	RBBP7	ATP6V1A	RP11-284F21.10			C1orf198		BCAT1	NAPRT		AC092807.3
PARL	DIEXF	ASH1L-AS1	RAB25	IBA57	EXTL2	HSD17B10	IK	CREB3L4	DUT	DPM1	DPYSL2	TMEM79	COPS4	IGSF3	KIFAP3	LRRN2	DGKG	ENSA	SNRPB	KARS	IMPDH1	GNB2L1	CDKN2C	COX17	MAP3K13	ARFRP1		KIAA1324	SMS	ATP6V1B2	NES			ARV1		CHAC2	RPUSD4		CYR61
EIF2B5	LINC00467	YY1AP1	MEX3A	HIST3H2A	RP4-549L20.3	ZNRF2	HARS	JTB	TOR1A	DPM2	OSGIN2	CCT3	COPS5	PTGFRN	MCM6	NFASC	FLYWCH1	EPB41L4A-AS1	SNRPD1	KCNA1	FASTK	GMDS	CDKN3	NDUFB4	TRA2B	ARGLU1		SARS	PRDX4	ATP6V1C1	CRABP2			C1orf131		HMGA1	PFN1		ZNHIT6
AP2M1	INTS7	DAP3	SEMA4A	RNF187	SLC30A7	RAD51AP1	ZMAT2	RAB13	ECH1	DPM3	SRIP1	TSACC	COPS6	TTF2	REXO2	CNTN2	UNKL	EPDR1	SNRPD2	KCNK7	ABCC1	SERPINB1	CDPF1	FAM162A	RFC4	ARHGAP1		CELSR2	EIF2S3	ATP6V1D	ISG20L2			GNPAT		TTK	TCEA3		ODF2L
ALG3	PPP2R5A	GON4L	SLC25A44	RAB4A	DPH5	SAP30BP	NDFIP1	TPM3	ECHS1	DPP3	GATS	C1orf61	COPS7A	MAN1A2	PTPN23	TMCC2	PARP12	EPN2	SNRPD3	KDELR1	LMF2	SERPINB6	CDV3	CHCHD6	TCTEX1D2	ARHGAP11A		PSRC1	ATP6AP2	ATP6V1E1	MRPL24			SPRTN		DDX41	NUDT5		AL049597.2
ECE2	TMEM206	RIT1	PMF1	TTC13	RP11-421L21.2	MT2A	GPX3	C1orf43	ECT2	DPY30	ZNF365	APOA1BP	COPS8	GDAP2	MLH1	KLHDC8A	ALDH18A1	ERAL1	SNRPE	KHDC1	NUP205	NQO2	CEACAM19	MCM2	PIGX	ARHGAP15		SORT1	NDUFB11	ATP6V1E2	HDGF			EGLN1		NCAPG	ATP5F1C		SH3GLB1
PSMD2	NENF	KIAA0907	TMEM79	ARV1	RP11-421L21.3	PSMD1	ATOX1	UBAP2L	AHCY	DRAP1	CA5BP1	GPATCH4	COPZ1	WDR3	UNG	CDK18	TARBP1	ERCC1	SNRPF	KIF3A	WDR83OS	BPHL	CEBPZ	PODXL2	NCBP2	ARHGAP18		PSMA5	UBA1	ATP6V1F	PRCC			AL445524.1		FDPS	ANAPC15		SELENOF
POLR2H	NSL1	ARHGEF2	GLMP	FAM89A	RNPC3	COPS7A	MRPL22	HAX1	EEF1A1	DRG1	IDUA	BCAN	COQ2	WARS2	SLC46A1	ELK4	GATB	ERGIC1	SNRPG	KLHL14	MMADHC	PSMG4	HDHD5	SEC61A1	NCBP2-AS2	ARHGAP19		CYB561D1	UXT	ATP6V1G1	SH2D2A			TSNAX		NANS	F12		HS2ST1
MAGEF1	TATDN3	SSR2	CCT3	C1orf131	PRMT6	KDM7A	TTC1	UBE2Q1	HIGD2A	DRG2	POC5	NES	COQ3	RP11-418J17.1	SPAG5	SLC45A3	CDK17	ERGIC3	AC124312.1	KLRC2	RNF181	ECI2	CENPF	RUVBL1	RPL35A	ARHGAP21		GNAI3	EBP	ATP6V1H	FCRL2			NTPCR		TTC1	GPR89A		LMO4
MAP3K13	FLVCR1-AS1	UBQLN4	TSACC	EGLN1	NTNG1	KLF5	FABP6	ADAR	EEF1B2	DSN1	SCRG1	RRNAD1	COQ4	PHGDH	ANKRD13A	NUCKS1	DNAJC25	ERH	SOD1	KRT10	DDX39B	FARS2	CENPH	RPN1	CPLX1	ARHGAP25		AMPD2	RBM3	ATP8B1	MNDA			COA6		MAD2L2	ADPRHL2		PKN2
RPL39L	FLVCR1	LAMTOR2	MEF2D	AL445524.1	VAV3	PLBD2	NUDCD2	PMVK	EEF1D	DSTN	DLGAP1-AS2	MRPL24	COQ5	NOTCH2	TPD52	SRGAP2	SLC2A3	ERI3	SPATA6	KRTCAP2	TXNL4B	SSR1	CENPK	ACAD9	CTBP1	ARHGAP27		GSTM4	WDR13	ATP9A	IFI16			TARBP1		TUBB1	EIF4G2		GTF2B
PCYT1A	ANGEL2	RAB25	APOA1BP	TSNAX	SLC25A24	YEATS2	RARS	SHC1	EEF1G	DTD1	GEMIN4	HDGF	COQ6	SEC22B	TRAF4	MAPKAPK2	PSD	ESD	SPCS1	KXD1	SLF1	HULC	CENPM	HMCES	MAEA	ARHGAP30		GSTM2	TIMM17B	ATPAF1	AIM2			AL391832.2		BOLA2B	TEX30		KYAT3
TCTEX1D2	RPS6KC1	MEX3A	GPATCH4	NTPCR	RP11-483I13.5	NUCKS1	NPM1	CKS1B	EEF2	DTL	YTHDC1	PRCC	COQ9	NBPF26	ICAM3	PFKFB2	CTDP1	ESRRA	SPTB	LAGE3	RAB18	TMEM14C	CENPQ	H1FX	MXD4	ARHGAP4		GSTM3	PQBP1	ATPAF2	DUSP23			TOMM20		SMYD1	DDX41		RBMXL1
PIGX	SMYD2	LMNA	NES	COA6	FAM102B	TUBB	RPL26L1	FLAD1	EIF2D	DTYMK	SFXN1	IFI16	CORO1A	LINC00623	MCAM	YOD1	YBX3	ETFA	SRA1	LAMA4	POLD3	TMEM14B	CENPV	MRPL3	LRPAP1	ARHGAP42		CSF1	PLP2	ATPIF1	TAGLN2			GGPS1		NUSAP1	UNC45A		LRRC8B
NCBP2-AS2	RRP15	SEMA4A	CRABP2	TOMM20	HENMT1	HDAC1	ATP6V0E1	ADAM15	EFNA1	DUSP11	MED19	TAGLN2	CORO1B	RP11-403I13.5	RAP1GAP	CD55	WNK1	ETFB	SREK1IP1	LAMB1	PHB	ELOVL2	CENPW	TOPBP1	NSG1	ARHGAP45		AHCYL1	HSD17B10	ATR	LINC01133			GNG4		SNX17	FDPS		LRRC8C-DT
ATP5I	LYPLAL1	SLC25A44	ISG20L2	GGPS1	PRPF38B	CDT1	NOP16	EFNA4	EFNA4	DUSP12	EVI5L	PIGM	COTL1	RP11-14N7.2	MAP2K7	CD46	RPS17P5	ETHE1	SRI	LAMC1	MORF4L1	TBC1D7	CERCAM	ANAPC13	STX18	ARHGDIA		STRIP1	LINC01420	ATRAID	PIGM			HEATR1		DNAJC19	NANS		LRRC8D
MAEA	EPRS	SMG5	RRNAD1	GNG4	STXBP3	CEBPB	HIGD2A	EFNA3	IMMP1L	DUSP23	CLPP	KCNJ10	COX11	CH17-125A10.2	CTTNBP2	G0S2	CCAR1	EXOSC1	SRM	LAMTOR1	ZC3H15	SIRT5	CERS2	PCCB	CRMP1	ARHGDIB		ALX3	IGBP1	ATRN	IGSF8			MTR		TOP1	CCDC115		ZNF326
C4orf48	BPNT1	TMEM79	MRPL24	FH	RP11-475E11.9	XRCC2	FGFR4	EFNA1	EIF1AX	DUT	MRVI1	IGSF8	COX14	NBPF20	TOP2B	DIEXF	OGFR	EXOSC4	SRP14	LAMTOR2	FAM111B	NOL7	CERS4	FAIM	MRFAP1	ARHGEF1		KCNC4	NONO	ATRX	DCAF8			FH		DPM2	TTC1		AL590094.1
RGS12	IARS2	GLMP	HDGF	EXO1	GPSM2	CEBPG	PRELID1	SLC50A1	METTL7B	DYNC1I1	TRMT10A	PEA15	COX16	GPR89A	TM9SF3	SERTAD4-AS1	PIGV	EXOSC5	SRP19	LAMTOR4	ARCN1	DTNBP1	CETN2	RNF7	AC093323.3	ARHGEF12		RBM15	PIN4	ATXN1	PEX19			OPN3		DPY30	MAD2L2		ZNF644
LRPAP1	RAB3GAP2	CCT3	PRCC	ADSS	CLCC1	TOMM40	LMAN2	DPM3	EEF2KMT	DYNC1LI1	NEDD9	DCAF8	COX17	RNF115	UBE2T	RCOR3	PTPRU	EXOSC7	SRP9	LAMTOR5	HIGD2A	TPMT	CETN3	ATP1B3	MRFAP1L1	ARHGEF18		SLC16A4	JPX	ATXN10	COPA			CHML		GNL3	CLN3		TGFBR3
LYAR	MARC2	TSACC	SH2D2A	DESI2	TAF13	EPB41L4B	TMED9	KRTCAP2	EIF2S1	DYNLL1	OSBP2	PEX19	COX20	POLR3C	DNAJC10	SLC30A1	SNRNP40	EXOSC8	SRSF9	LAPTM4B	PGS1	DEK	CFDP1	U2SURP	BLOC1S4	ARHGEF2		LAMTOR5	PBDC1	ATXN2	NCSTN			SDCCAG8		NDUFS6	BOLA2B		EPHX4
NSG1	TAF1A	MEF2D	ARHGEF11	COX20	RP5-1065J22.8	CERS2	NHP2	MUC1	EIF2B1	DYNLRB1	RRN3P3	COPA	COX4I1	NUDT17	GTF3C1	LPGAT1	COL11A1	F12	SS18L2	LARP7	MIEN1	CDKAL1	CFL2	RP11-91G21.1	GRPEL1	ARHGEF5		LRIF1	COX7B	ATXN2L	TSTD1			ADSS		ERAL1	SNX17		SETSIP
MRFAP1	AIDA	APOA1BP	ETV3L	SMYD3	TMEM167B	VXN	HNRNPAB	MTX1	EIF2S3	DYNLT1	ERMAP	NCSTN	COX5A	PIAS3	PAK3	INTS7	QSER1	FA2H	SSB	LDHA	NME1	TDP2	CHAC2	COMMD2	WDR1	ARHGEF6		DRAM2	PGK1	ATXN7L3	KLHDC9			DESI2		ECHS1	JOSD2		GLMN
GRPEL1	RP11-452F19.3	GPATCH4	ETV3	TFB2M	KIAA1324	MAN1A2	RNF130	GBA	NSMCE1	DYNLT3	VPS4A	TSTD1	COX5B	ANKRD35	DCX	DTL	MPC1	FABP7	SSBP1	LDHB	CT45A3	ACOT13	CHAF1A	PFN2	QDPR	ARHGEF7		CEPT1	SH3BGRL	ATXN7L3B	PFDN2			COX20		NTRK1	DNAJC19		RPAP2
FAM200B	DISP1	RP11-284F21.10	DUSP23	SCCPDH	SARS	ATIC	SCGB3A1	SCAMP3	EIF4A2	DYRK4	METTL17	KLHDC9	COX6A1	PEX11B	SNRPA	PPP2R5A	ACAA1	FADD	SSR2	LDOC1	HNRNPA1	GMNN	CHAF1B	SERP1	LAP3	ARID1A		DENND2D	RPL36A	AUP1	NIT1			HNRNPU		LRRN1	MPST		EVI5
QDPR	SUSD4	ISG20L2	TAGLN2	ZNF695	PSRC1	AL589182.1	DUSP22	FDPS	EIF4B	E2F3	STAG1	PFDN2	COX6B1	RBM8A	EXOSC5	RP11-384C4.7	BCAT1	FADS1	SSR4	LHFPL6	POLA2	SCGN	CHCHD1	SSR3	MED28	ARID1B		CHI3L2	TCEAL4	AURKAIP1	UFC1			EFCAB2		SRPK1	DPM2		RPL5
LAP3	CAPN8	RRNAD1	IGSF9	SH3YL1	SORT1	GNL3	GMDS	RUSC1	EIF4EBP1	EARS2	ANKRD37	NIT1	COX6C	LIX1L	LRCH4	TMEM206	HDAC7	FADS2	STMN1	LIMS2	IFI27L2	SLC17A3	CHCHD2	RSRC1	SMIM20	ARID2		OVGP1	ALG13	AURKB	PPOX			KIF26B		LY6K	DPY30		FAM69A
SMIM20	CAPN2	MRPL24	PIGM	ACP1	PSMA5	POLE4	SERPINB1	ASH1L	EIF4EBP2	EBNA1BP2	TRERF1	DEDD	COX7A1	POLR3GL	SIRT6	NENF	LZTS1	FAHD1	STOML2	MTLN	CFD	HIST1H1C	CHCHD3	SEC62	PGM2	ARID3A		WDR77	PGRMC1	AUTS2	B4GALT3			SMYD3		CCDC34	GNL3		MTF2
PGM2	DEGS1	HDGF	IGSF8	TMEM18	ATXN7L2	POLE3	SERPINB6	MSTO1	EIF4G2	EBP	HNRNPUL1	UFC1	COX7A2	TXNIP	POLD3	ATF3	NCKAP1	FAM110B	STRAP	SMIM26	PYCARD	HIST1H4C	CHCHD4	ACTL6A	RPL9	ARID3B		ATP5PB	SLC25A5	AVL9	NDUFS2			TFB2M		SLC26A10	NDUFS6		TMED5
KLF3	NVL	PRCC	PEA15	EIPR1	GNAI3	PART1	BPHL	YY1AP1	EIF5A	ECH1	REPS1	PPOX	COX7A2L	NOTCH2NL	CAPZB	NSL1	MRPS35	FAM118B	SUB1	LINC00689	SCO1	HIST1H2AC	CHCHD5	NDUFB5	SMIM14	ARID5B		RAP1A	UBE2A	AVPI1	FCER1G			SCCPDH		STX8	ECHS1		CCDC18
SMIM14	CNIH4	ETV3	DCAF8	TRAPPC12	AMPD2	EDN2	TUBB2A	DAP3	SERPINB1	ECHDC1	SDF2L1	B4GALT3	COX7B	PRKAB2	SLC25A43	TATDN3	GUCY1B3	RTL8C	SUMO1	LMAN2	COMT	HIST1H2BD	CHCHD6	DNAJC19	UCHL1	ARIH1		INKA2	RPL39	AXIN1	SDHC			ZNF672		GRPEL1	VPS4A		DR1
SLC30A9	CNIH3	DUSP23	PEX19	ADI1	GSTM4	UBE2L3	ECI2	GON4L	KRTCAP2	ECHS1	GNG5P2	NDUFS2	COX7C	FMO5	UBE2A	ANGEL2	SFSWAP	RTL8A	SUMO2	LMF1	EFCAB11	ABT1	CHCHD7	DVL3	SLC30A9	ARIH2		DDX20	NDUFA1	AZIN1	FCGR2A			SH3YL1		LMNB2	CPXM2		FNBP1L
COMMD8	DNAH14	PIGM	COPA	RNASEH1	GSTM3	SYF2	RPP40	KIAA0907	ELK1	ECI1	ATG4A	SDHC	COX8A	CHD1L	FBLN1	PROX1	TNK2	FAM13C	SVIP	LOXL3	INKA1	HLA-F	CHD1L	AP2M1	COMMD8	ARL1		KCND3	LAMP2	B3GALNT2	HSPA6			ACP1		ISL1	PDLIM2		BCAR3
OCIAD1	SRP9	IGSF8	NCSTN	RNASEH1-AS1	AHCYL1	RGS10	LYRM4	ARHGEF2	KRTCAP3	ECI2	TCEAL2	FCRLB	CPNE2	BCL9	MAP2	SMYD2	MON2	FAM162A	SYF2	LRRC59	MCTP1	PPP1R11	CHEK1	PSMD2	OCIAD2	ARL14EP		CTTNBP2NL	MCTS1	B3GNT2	FCGR3A			TMEM18		PUM3	SRPK1		DNTTIP2
OCIAD2	PYCR2	ATP1A4	VANGL2	RPS7	STRIP1	RGS19	SSR1	SSR2	KCTD6	ECM1	SLC7A1	DUSP12	CPNE3	ACP6	AMPH	PTPN14	GPBP1	FAM173A	AK6	LSM1	UCK2	HLA-E	CHEK2	POLR2H	CHIC2	ARL2BP		WNT2B	HPRT1	B3GNT5	FCRLB			EIPR1		MYDGF	LY6K		GCLM
SRD5A3	H3F3A	PEA15	F11R	SOX11	RBM15	TTLL12	RIOK1	UBQLN4	RPL22L1	EDEM2	RP11-326K13.4	ATF6	CPNE4	GPR89B	ARAF	CENPF	DGAT2	FAM192A	TBCA	LSM10	RNASEH1	MRPS18B	CHGA	MAGEF1	SRD5A3	ARL3		ST7L	HMGB3	B3GNT7	ATF6			ADI1		MFF	PTCD3		ARHGAP29
TMEM165	PARP1	DCAF8	TSTD1	CMPK2	LAMTOR5	C1orf198	EEF1E1	LAMTOR2	EMD	EDF1	ZFAND2A	C1orf226	CPNE5	NBPF11	MCCC1	ESRRG	ZNF112	MCRIP2	ELOB	LSM12	WLS	TUBB	CHI3L1	MAP3K13	PAICS	ARL4C		CAPZA1	VMA21	B3GNT9	NOS1AP			RNASEH1		TIMM22	STX8		ABCD3
HOPX	PSEN2	PEX19	PVRL4	RSAD2	KCNA2	MZT2B	SLC35B3	RAB25	SLC39A11	EEF1B2	ZBTB34	UHMK1	CPQ	RP4-565E6.1	ACER3	GPATCH2	CS	MCRIP1	TCTEX1D2	LSM2	GPAT3	FLOT1	CHID1	DNAJB11	SRP72	ARL5A		MOV10	BCAP31	B4GALNT1	C1orf226			RNASEH1-AS1		SAMM50	GRPEL1		SLC44A3
MTHFD2L	ADCK3	COPA	KLHDC9	RNF144A	LRIF1	ZNF708	PAK1IP1	LMNA	AMZ2P1	EEF1D	H2AFV	UAP1	CPSF2	LINC01138	UBE2K	RRP15	MRPS24	FAM19A1	TFG	LSM3	CLPB	HLA-C	CHMP2A	RFC4	MTHFD2L	ARL5B		RHOC	IDH3G	B4GALNT3	UHMK1			RPS7		MRPL34	LMNB2		CNN3
AREG	CDC42BPA	NCSTN	PFDN2	ID2	DRAM2	RNF114	TMEM14C	SLC25A44	EMP2	EEF1E1	CKAP2	DDR2	CPSF3	RP11-495P10.1	TIGAR	TGFB2	ELMO2	FAM207A	THYN1	LSM4	SLC30A9	BAG6	CHMP2B	HRASLS	CCNI	ARL6IP1		AL390729.1	SSR4	B4GALNT4	UAP1			ITGB1BP1		HSF2	ANXA3		AC105942.1
SEPT11	SNAP47	VANGL2	NIT1	ITGB1BP1	CEPT1	NUP93	TMEM14B	PMF1	STT3B	EEF1G	RP1-267D11.6	HSD17B7	CPVL	AC245100.1	PPP2R5C	LYPLAL1	WAPL	PRXL2A	TIMM13	LSM5	CCDC25	APOM	CHMP3	XXYLT1	MRPL1	ARL6IP4		SLC16A1	NAA10	B4GALT1	DDR2			CPSF3		ARL16	PUM3		ALG14
MRPS18C	JMJD4	F11R	DEDD	CPSF3	RP5-1180E21.5	DENND4B	NOL7	SMG5	CTTN	EFNA5	MBOAT7	MGST3	CRADD	NBPF14	GNB1	EPRS	VMP1	PRXL2B	TIMM17A	LSM7	YIF1B	GPANK1	CHMP4A	TCTEX1D2	HNRNPD	ARL6IP5		SLC16A1-AS1	IRAK1	B4GALT2	HSD17B7			IAH1		FAM204A	MYDGF		TMEM56
PTPN13	C1orf35	TSTD1	UFC1	IAH1	DENND2D	PHLDA1	DCDC2	GLMP	SMIM14	EFNB2	ADAMTS7P4	ALDH9A1	CRAT	PDE4DIP	ADCYAP1R1	IARS2	APPBP2	FAM216A	TIMM8B	NAA38	NBN	CSNK2B	CHMP5	PIGX	ENOPH1	ARL6IP6		LRIG2	EMD	B4GALT3	NUF2			YWHAQ		DNAJA3	MFF		AC092802.1
PYURF	MRPL55	USF1	PPOX	AC073195.1	OVGP1	PHLDA2	ACOT13	CCT3	RWDD4	EFTUD2	SNHG15	TMCO1	CREB3	CH17-189H20.1	ITM2A	RAB3GAP2	POLD1	FAM220A	TIMMDC1	LTV1	FAN1	DDAH2	CHMP7	CEP19	COPS4	ARL8B		MAGI3	GDI1	B4GALT4	MGST3			RRM2		MRPL15	NOA1		RWDD3
ADH5	GUK1	PVRL4	B4GALT3	YWHAQ	WDR77	TIPRL	GMNN	TSACC	ENDOG	EGFL7	DTX3L	UCK2	CREB3L1	RP11-326G21.1	VDAC3	MARK1	EIF4B	FAM221A	TIMP4	LYRM2	TSTA3	CLIC1	CHN2	NCBP2-AS2	MRPS18C	ARMC1		PHTF1	FAM50A	B4GALT6	ALDH9A1			ODC1		CFAP298	EXOC3		SNX7
H2AFZ	TRIM17	KLHDC9	NDUFS2	RRM2	ATP5F1	NOV	SCGN	IQGAP3	ENO1	EHD4	DHRS11	FAM78B	CRELD2	LINC00869	TNRC6C	MARC2	GLTSCR1	FAM32A	TM2D1	MAD2L2	RAC1	LSM2	CHODL	BDH1	PYURF	ARMC10		RSBN1	LAGE3	B9D1	TMCO1			NOL10		NOP58	ALX1		PALMD
CISD2	HIST3H2A	PFDN2	TOMM40L	HPCAL1	RAP1A	GOLPH3L	HIST1H1C	APOA1BP	ENSA	EI24	FAM98A	RP11-479J7.2	CREM	HIST2H2BF	TP53INP2	MARC1	SPHK2	FAM3A	TM4SF1	MAGED1	PNKP	NEU1	CHPF	ATP5I	ATOH1	ARMC10P1		BCL2L15	G6PD	BABAM1	UCK2			PDIA6		TUBA3E	B3GNT7		AGL
BDH2	RNF187	NIT1	SDHC	ODC1	DDX20	BFAR	HIST1H2BC	GPATCH4	AK1	EID1	ZNF501	POGK	CRH	HIST2H2BE	SDF4	DUSP10	RPL18	FAM3C	TMBIM6	MALSU1	MATR3	C2	CHRAC1	TMEM175	EIF4E	ARMC6		AP4B1	DKC1	BABAM2	FAM78B			FAM84A		SF3A3	COPS4		AC118553.1
PPA2	RAB4A	DEDD	DUSP12	NOL10	KCND3	PNN	HIST1H2AC	RP11-284F21.9	SLC29A1	EIF2A	DOCK11	TADA1	CRIP2	RP11-196G18.24	TP73	MIA3	CA11	FAM49B	TMCO1	MANBAL	DCK	CFB	CHRM4	RNF212	ADH5	ARMC8		DCLRE1B	FUNDC2	BACE1	CREG1			DDX1		ACTR5	PXDN		SLC35A3
AIMP1	NUP133	UFC1	ATF6	PDIA6	CTTNBP2NL	CNPY3	RP1-34B20.21	RP11-284F21.10	TUBB	EIF2B1	C12orf10	ILDR2	CRISPLD1	BOLA1	TOLLIP	AIDA	ISOC2	FAM50A	TMED2	MAPKAPK5-AS1	CHID1	NELFE	CHRNA1	CTBP1	CISD2	ARMCX3		HIPK1	VBP1	BAD	MPZL1			VSNL1		COPS9	TIMM22		MFSD14A
HADH	ABCB10	USP21	NOS1AP	PQLC3	ST7L	CNPY2	HIST1H2BG	ISG20L2	CT83	EIF2B2	TRIM33	MAEL	CRTAP	SV2A	UBE2D4	BROX	U2AF2	RIPOR1	TMEM106C	MARCKSL1	RFC3	AGPAT1	CHRNA3	MAEA	CXXC4	ARMCX5		TRIM33	ERICH1	BAG1	MPC2			SMC6		C17orf53	SAMM50		SASS6
OSTC	TAF5L	PPOX	UHMK1	DDX1	CAPZA1	SMDT1	MRPS18B	RRNAD1	VMA21	EIF2B3	FAM189B	MPZL1	CRYL1	SF3B4	THOC1	TP53BP2	EPN1	EEF2KMT	TMEM126A	MAZ	ILF2	RNF5	CHRNB4	SLBP	PPA2	ARMT1		BCAS2	FDFT1	BAG3	TIPRL			RDH14		MRPS24	MRPL34		LRRC39
CCDC109B	URB2	B4GALT3	UAP1	FAM49A	MOV10	RFX5	TUBB	MRPL24	AK2	EIF2D	C2orf76	MPC2	CRYZ	OTUD7B	FKBP7	DEGS1	MED29	FAM92A	TMEM147	MCAM	PSMA3	PSMB8	CHTF8	NELFA	AIMP1	ARNTL2		NRAS	CTSB	BAG4	SFT2D2			TTC32		TRAF7	MFN2		DBT
CASP6	COG2	NDUFS2	HSD17B7	VSNL1	RHOC	YDJC	FLOT1	HDGF	EPHB2	EIF2S1	U2SURP	DCAF6	CS	VPS45	OSBPL6	CNIH4	AHRR	CIAO2A	TMEM14B	MCM2	PAIP2	RXRB	CHTOP	C4orf48	HADH	ARPC1A		CSDE1	LEPROTL1	BAG5	TBX19			LAPTM4A		MAGOHB	DNAJA3		RTCA-AS1
C4orf3	TTC13	SDHC	PBX1	SMC6	PPM1J	TARS2	HLA-C	PRCC	HIPK1	EIF2S2	RNF213	TIPRL	CSE1L	PLEKHO1	XRCC5	WDR26	ZNF275	CIAO2B	TMEM179B	MCM4	SARS2	SLC39A7	CHURC1	MXD4	RPL34	ARPC1B		SIKE1	DCTN6	BAG6	NME7			MFSD2B		CCT4	MRPL15		RTCA
MAD2L1	ARV1	DUSP12	MGST3	KCNS3	LINC01356	H1FX	CSNK2B	SH2D2A	AK4	EIF2S3	SOD2	SFT2D2	CSNK1A1	ANP32E	SAR1A	ENAH	MTMR1	FAM98A	TMEM219	MCRS1	CFAP97	HSD17B8	CHURC1-FNTB	LRPAP1	OSTC	ARPC2		VANGL1	EIF4EBP1	BAHCC1	BLZF1			SF3B6		NDUFA13	UBE2L6		EXTL2
ANXA5	FAM89A	ATF6	ALDH9A1	RDH14	RP3-522D1.1	AC138696.2	LSM2	DUSP23	LINC00116	EIF3C	CLDND2	NME7	CSNK2A1	CA14	FDFT1	SRP9	GPC1	FARS2	SARAF	MDH1	ACAT1	RING1	CIAPIN1	NSG1	PLA2G12A	ARPC3		ATP1A1	LSM1	BAHD1	C1orf112			TP53I3		ARFRP1	NOP58		SLC30A7
NDUFC1	C1orf131	C1orf226	TMCO1	OSR1	SLC16A1	CLIC4	HSPA1A	TAGLN2	EPRS	EIF3D	ANKHD1	BLZF1	CSNK2B	APH1A	PAFAH1B3	EPHX1	ADCK1	FARSA	TMEM98	MDH2	RSL24D1	WDR46	CIB1	STX18	ENPEP	ARPC3P1		CD58	PLPP5	BAIAP2	METTL18			PTRHD1		SCAMP3	SF3A3		DPH5
SETD7	GNPAT	UHMK1	UCK2	TTC32	SLC16A1-AS1	PKD1P1	NEU1	LINC01133	ERH	EIF3E	RP1-50J22.4	CCDC181	CSRP1	MRPS21	OPHN1	RP11-285F7.2	HAGH	FARSB	TMSB4X	MEA1	EIPR1	PFDN6	CINP	CRMP1	RP11-402J6.1	ARPC3P5		IGSF3	GOLGA7	BAIAP2L1	PRRC2C			HADHA		MTG1	YIPF2		AC093157.1
MGST2	SPRTN	UAP1	POGK	WDR35	MAGI3	LINC02487	C2	PIGM	FBL	EIF3F	ALOX12-AS1	METTL18	CSRP2	TARS2	KIF22	TMEM63A	RNF4	FASN	TOMM5	MECR	FBN2	CUTA	CIRBP	MRFAP1	LARP7	ARPC4		PTGFRN	VDAC3	BAK1	METTL13			HADHB		CCM2L	COPS9		RNPC3
SCOC	TSNAX	HSD17B7	TADA1	LAPTM4A	PHTF1	SBDS	RNF5	IGSF8	ESD	EIF3G	ANKIB1	SCYL3	KAT14	FALEC	PGM1	SDE2	CASP8	FASTK	TOMM6	METAP2	MRPL24	UQCC2	UTP4	RP11-539L10.3	C4orf3	ARPC5		TTF2	FNTA	BAMBI	PIGC			C2orf70		PACSIN3	PSMF1		PRMT6
LSM6	MAP10	PBX1	MAEL	TP53I3	RSBN1	NSUN5	HLA-DRB1	PEA15	ETF1	EIF3H	SMCHD1	KIFAP3	CST3	ENSA	DDX1	H3F3A	LIMCH1	FAU	TOMM7	METRN	EIF2B3	HMGA1	CISD1	MRFAP1L1	ANXA5	ARPC5L		TRIM45	PRKDC	BANF1	PRDX6			CENPA		PHB2	MRPS24		VAV3
GATB	NTPCR	MGST3	POU2F1	PTRHD1	AP4B1	PAGR1	PSMB8	DCAF8	ETFA	EIF3I	PRKCSH	GORAB	CSTB	GOLPH3L	DNM2	PARP1	ASUN	FBL	TP53TG1	METTL23	RPA2	NUDT3	CISD2	BLOC1S4	EXOSC9	ARPP19		MAN1A2	UBE2V2	BAP1	CENPL			AGBL5		IGSF9	TRAF7		SLC25A24
TMEM154	COA6	ALDH9A1	CREG1	CENPO	DCLRE1B	BRD4	PSMB9	PEX19	ETFB	EIF3J	EFTUD1	PRRX1	CSTF2	ARNT	EPB41L2	ITPKB-AS1	TM7SF3	FBXL15	TPGS2	METTL5	SMARCB1	RPS10	CKAP2	FAM200B	ADAD1	ARRDC3		GDAP2	TCEA1	BARD1	DARS2			OST4		ATP2B2	MT1G		AL359258.2
PPID	TARBP1	TMCO1	MPZL1	ADCY3	HIPK1-AS1	SEH1L	TAP1	COPA	ETV4	EIF3K	RPE	RP1-79C4.4	CSTF3	SETDB1	KEAP1	CDC42BPA	SPA17	FBXO7	TPI1	MFNG	GNG5	SNRPC	CKAP2L	QDPR	NDUFC1	ARSB		WDR3	LYPLA1	BAX	CACYBP			KHK		FAM9B	SMIM29		FAM102B
TMA16	TOMM20	UCK2	MPC2	DNAJC27-AS1	HIPK1	ZNF674-AS1	PFDN6	NCSTN	EWSR1	EIF3L	BUD31	PRRC2C	CTBP1	CERS2	SLC35C2	ARF1	ST3GAL6	FBXW5	TPRKB	MFSD3	FOPNL	BRPF3	CKAP4	DCAF16	SCOC	ARV1		WARS2	MRPL15	BAZ1A	MRPS14			CGREF1		SIX2	CCT4		HENMT1
MSMO1	RBM34	POGK	DCAF6	DTNB	TRIM33	AKIRIN1	CUTA	F11R	EXT2	EIF3M	RBBP7	VAMP4	CTHRC1	PRUNE	RIF1	MRPL55	NGFR	FCHSD2	TPT1	MGLL	CSDE1	SRSF3	CKB	SEPSECS	LSM6	ASAH1		PHGDH	CHCHD7	BAZ1B	KIAA0040			PREB		EIF3D	CHMP6		PRPF38B
C4orf27	GGPS1	TADA1	GPR161	KIF3C	BCAS2	HILPDA	UQCC2	TSTD1	F2RL1	EIF4A1	NOP2	METTL13	CTNNBL1	MLLT11	SLC4A4	GUK1	CDON	FDFT1	TRAF4	MGST3	CLPTM1	C6orf89	CKLF	SEL1L3	TMA16	ASB1		NOTCH2	RAB2A	BAZ2A	RASAL2			SLC5A6		RPL21P28	NDUFA13		STXBP3
HMGB2	TBCE	POU2F1	TIPRL	RAB10	NRAS	INAVA	SNRPC	USF1	F5	EIF4A3	TFAP2A	PIGC	CTPS1	SEMA6C	SMARCA2	GJC2	TAF2	FDPS	TRAPPC2L	MIEN1	ATP5F1B	MTCH1	CKM	SMIM20	CPE	ASB3		SRGAP2C	ASPH	BAZ2B	RALGPS2			ATRAID		RAB20	ARFRP1		GPSM2
SPCS3	EDARADD	CREG1	SFT2D2	HADHA	CSDE1	SRRM1	FKBP5	KLHDC9	ALDH1A1	EIF4E	CEP290	SUCO	CTSA	SCNM1	PUM3	HIST3H2A	HIPK2	FDX2	TRIAP1	MIF	INTS11	CCDC167	CKMT1A	STIM2	C4orf27	ASB6		AC245595.1	COPS5	BBIP1	TOR3A			CAD		AK6	MRPL41		CLCC1
AGA	HEATR1	MPZL1	ATP1B1	HADHB	SIKE1	SRRM2	SRPK1	PFDN2	F12	EIF4E2	QSER1	RP11-296O14.3	CTSB	LYSMD1	KCNN2	RNF187	TNPO3	FEN1	TRMT112	MIF4GD	ALG1L	GLO1	CKMT1B	RFC1	SAP30	ASB8		GPR89A	RPL7	BBX	SOAT1			TRIM54		ZBTB8OS	SCAMP3		WDR47
DCTD	MTR	MPC2	NME7	C2orf70	TSPAN2	OGFRL1	SRSF3	NIT1	ALDH2	EIF4EBP1	LIX1L	PRDX6	CTSD	VPS72	PSEN1	RHOU	RFXANK	FERMT1	TSEN15	MINOS1	RPS27A	RPL7L1	CKS1B	SMIM14	DCTD	ASCC1		POLR3C	TCEB1	BCAP29	TOR1AIP2			MPV17		SDHD	PHB2		TAF13
RWDD4	LINC01139	DCAF6	BLZF1	SLC35F6	VANGL1	ZNF138	PPIL1	UFC1	FABP5	EIF4G1	KIAA1841	KLHL20	CTSO	PSMD4	RBL1	RAB4A	TMEM161A	FEZ1	TUBA1A	MTND4LP30	MRPL54	PEX6	CKS2	UCHL1	RWDD4	ASCC2		NUDT17	TMEM70	BCAP31	XPR1			SNX17		TCF19	RPN1		AL356488.3
IRF2	CHRM3	TIPRL	SLC19A2	CENPA	NHLH2	ZNF131	CCDC167	B4GALT3	ACSL3	EIF4H	MCC	DARS2	CTU2	ZNF687	DLGAP4	CCSAP	LPAR2	FGFBP3	TUBA1B	MKKS	ACTR1A	MEA1	CLDND1	COMMD8	IRF2	ASCC3		PIAS3	FABP5	BCAR1	KIAA1614			PPM1G		FIS1	PMVK		TMEM167B
CENPU	FH	SFT2D2	METTL18	MAPRE3	ATP1A1	KLHDC3	GLO1	NDUFS2	ACSL4	EIF5A	PRAF2	CACYBP	CUEDC2	PI4KB	NDC80	RP11-552D4.1	CTSA	FH	TUFM	MLF2	RRP9	KLHDC3	CLEC11A	OCIAD1	SLC25A4	ASF1A		ITGA10	C8orf59	BCAS2	MR1			KRTCAP3		VPS16	EIF3D		SARS
SDHA	CHML	ATP1B1	SCYL3	AGBL5	CD58	GNA12	MRPS10	FCER1G	ALDH1B1	EIF5B	RP4-545C24.5	MRPS14	CUL2	RFX5	COL4A4	AGT	SUGP2	FIBIN	TUSC3	MLLT11	PSMG2	RRP36	CLEC4G	OCIAD2	UFSP2	ASF1B		PEX11B	DECR1	BCAS3	RGS16			GPN1		IGFBP2	RAB20		CELSR2
PDCD6	SDCCAG8	NME7	KIFAP3	OST4	IGSF3	GTF2F1	RPL7L1	SDHC	FARSA	EIF6	HNRNPLL	TNR	CUTA	RP11-126K1.6	OSTM1	C1orf198	SLC12A2	FIBP	TXN	MLST8	MYBL2	MRPL2	CLGN	SGCB	FRG1	ASH1L		POLR3GL	OTUD6B-AS1	BCAT1	NPL			MRPL33		SULF2	RBM7		PSRC1
MRPL36	ADSS	BLZF1	FMO4	KHK	PTGFRN	GTF2F2	MEA1	FCGR2A	MTIF3	ELAC2	CIART	RFWD2	CUTC	PSMB4	PCNP	ARV1	SNX24	FIS1	TXN2	MMAB	GNB1L	DNPH1	CLIC1	SRD5A3	SDHA	ASH2L		PRKAB2	UQCRB	BCAT2	DHX9			RBKS		SMS	AK6		SORT1
NDUFS6	COX20	SLC19A2	PRRC2C	CGREF1	RP11-27K13.3	PEG10	DNPH1	DUSP12	FAU	ELOF1	ATP6V0D1	ASTN1	CWC15	SNX27	MEF2C	GNPAT	CNN2	FKBP1A	TXNDC17	MMD	PPIG	CRIP3	CLIC4	PAICS	PDCD6	ASL		AC242426.2	PTDSS1	BCCIP	NMNAT2			BABAM2		MELK	ZBTB8OS		PSMA5
SRD5A1	HNRNPU	RP1-206D15.6	VAMP4	PREB	TTF2	TRIM47	YIPF3	ATF6	C10ORF35	ELOVL1	RP11-752G15.4	BRINP2	CWC27	MRPL9	UBA5	EXOC8	ABCA7	FKBP2	TXNL4A	MOCS2	RPSA	YIPF3	CLINT1	SRP72	CLPTM1L	ASNA1		FMO5	RPL30	BCKDK	ARPC5			WDR43		UQCRQ	SDHD		SYPL2
MIR4458HG	SMYD3	METTL18	METTL13	SLC5A6	TRIM45	LDLR	MRPS18A	NOS1AP	TMEM218	ELOVL2	UNC50	ANGPTL1	CX3CL1	TDRKH	JMJD4	SPRTN	SNCAIP	FKBP3	TYMS	MORC2-AS1	EPB41L1	MAD2L1BP	CLIP4	MTHFD2L	MRPL36	ASNS		CHD1L	COX6C	BCL11A	TSEN15			GALNT14		PHPT1	TCF19		ATXN7L2
CCT5	TFB2M	SCYL3	DNM3	ATRAID	RP11-188D8.1	TOB2	MRPL14	UHMK1	MRPL21	ELOVL6	UBE3C	FAM20B	CXCL16	RP11-98D18.9	DUSP12	EGLN1	DDX20	FKBP4	UBA52	MPC1	MAGEA9B	MRPS18A	CLN3	SEPT11	NDUFS6	ASNSD1		BCL9	POLR2K	BCL11B	C1orf21			DPY30		NSUN5	SAT2		CYB561D1
DAP	SCCPDH	KIFAP3	PIGC	CAD	MAN1A2	RND3	SLC35B2	UAP1	FBP1	ELP5	ORC5	TOR3A	PRR32	THEM4	KIAA0141	RP11-295G20.2	BTBD1	FKBP8	UBB	MPDU1	RPS19BP1	MRPL14	CLN5	HNRNPD	C5orf38	ASPM		ACP6	ZNF706	BCL2	EDEM3			TTC27		SF3B5	RMDN3		AMIGO1
SUB1	AHCTF1	PRRC2C	C1orf105	MPV17	GDAP2	CTNNBIP1	CDC5L	HSD17B7	HNRNPA3	ELP6	NEU1	TOR1AIP2	CYB561D2	S100A10	PCDHB4	SIPA1L2	FAR2	FLAD1	UBE2E3	MPG	AASDHPPT	SLC29A1	CLN6	ENOPH1	CCT5	ASPSCR1		GPR89B	EIF3E	BCL2L11	RNF2			FAM98A		DECR2	FIS1		GPR61
PELO	ZNF124	VAMP4	SUCO	GTF3C2	WDR3	LRRC41	RP11-397G17.1	NUF2	ALKBH3	EMC3	AKIRIN1	TOR1AIP1	CYB5A	S100A9	HSPB11	NTPCR	BCAS1	FLII	UBE2N	MPST	CKS1B	SLC35B2	CLNS1A	COQ2	DAP	ASRGL1		PDE4DIP	ENY2	BCL2L12	TRMT1L			AC009414.2		OIP5	CD83		GNAI3
ITGA2	ZNF496	METTL13	PRDX6	EIF2B4	WARS2	LRRC42	TMEM14A	MGST3	EEF1AKMT1	EMC4	TFE3	CEP350	CYB5B	S100A8	PHLPP1	KCNK1	SBNO2	FLRT1	UBE2T	MPV17	MCM3	CDC5L	CLP1	MRPS18C	FAM105A	ASS1		LINC00623	EIF3H	BCL2L13	IVNS1ABP			CEBPZOS		BGN	MGP		AMPD2
MOCS2	ZNF692	PIGC	KLHL20	SNX17	PHGDH	LRRC47	ELOVL5	ALDH9A1	MICU2	EMC6	NTAN1P2	QSOX1	CYB5R1	S100A6	SMARCD3	COA6	PMS1	FLVCR1-DT	UBE2V2	MRFAP1	ANAPC7	CYP39A1	CLPB	PYURF	MARCH11	ASXL1		HIST2H2BE	MED30	BCL2L2	TPR			CEBPZ		COCH	SMS		GSTM4
NDUFS4	PGBD2	SUCO	DARS2	PPM1G	HMGCS2	PWWP2B	PTP4A1	TMCO1	NT5DC1	EMC7	PSMD6	ACBD6	CYB5R2	S100A2	WDR70	IRF2BP2	HMG20B	FLYWCH2	UBL5	MRPL57	RPUSD1	MUT	CLPP	RP11-115D19.1	BASP1	ASXL2		HIST2H2AC	MRPL13	BCL3	UCHL5			GALM		NDUFV2	UQCRQ		GSTM2
NDUFAF2	SH3YL1	PRDX6	RC3H1	KRTCAP3	NOTCH2	ICMT	RP11-462G2.1	UCK2	ZUFSP	EMC8	VTI1B	STX6	CYB5R3	S100A16	FYB	TOMM20	CALCRL	FOXRED1	UBXN2B	MRPL11	NPRL3	TMEM14A	CLPX	ADH5	SUB1	ATAD1		BOLA1	TATDN1	BCL6	TROVE2			SRSF7		HRASLS	ERH		GSTM1
SMIM15	ACP1	KLHL20	RABGAP1L	FNDC4	SEC22B	NPAT	HMGN3	POGK	OARD1	EMD	RALGAPB	IER5	CYC1	S100A13	STRADB	RBM34	TAF11	FSD1	UFC1	MRPL12	RHNO1	GSTA2	CLTA	H2AFZ	BRIX1	ATAD2		SV2A	NDUFB9	BCL7A	GLRX2			GEMIN6		FSD1	NSUN5		GSTM3
DIMT1	TMEM18	DARS2	CACYBP	ZNF512	AC253572.1	ACOX3	NDUFAF4	TADA1	C6ORF89	EMG1	KANSL2	RGS16	CYCS	S100A1	BZW1	ARID4B	ANKS1A	FTL	UFD1	MRPL13	FN3KRP	GSTA4	CLU	CISD2	DNAJC21	ATAD3A		SF3B4	MYC	BCL7B	ASPM			MORN2		SNW1	SF3B5		CSF1
CENPH	TSSC1	RC3H1	MRPS14	GPN1	NBPF26	PFDN2	CCNC	GPA33	C6ORF1	EMP3	NUP85	DHX9	CYHR1	CHTOP	C1QTNF3	GGPS1	AP3D1	FTSJ1	UQCR10	MRPL14	RHBDD2	FBXO9	CMAS	PPA2	RPL37	ATAD3B		MTMR11	FAM49B	BCL7C	DENND1B			COX7A2L		RPP30	MYC		AHCYL1
MRPS36	TRAPPC12	RABGAP1L	RFWD2	SUPT7L	FAM72B	NACA2	ASCC3	POU2F1	C6ORF136	ENDOV	NDC1	LAMC1	CYP51A1	SNAPIN	ME2	LYST	ZNF76	MRM2	UQCR11	MRPL15	XRCC3	ELOVL5	CMC1	AIMP1	CTD-2089N3.1	ATAD5		VPS45	TSTA3	BCL9L	C1orf53			HAAO		MAGEA10	DECR2		STRIP1
AK6	ADI1	CACYBP	FAM20B	SLC4A1AP	SRGAP2C	TMEM109	CD24	CREG1	FCGRT	ENG	HOXC6	SMG7	CYSTM1	ILF2	COBLL1	ERO1B	SLC9A3R2	FUNDC2	UQCRB	MRPL16	BTBD2	MLIP	CMC2	HADH	CTD-2314G24.2	ATE1		PLEKHO1	PUF60	BCLAF1	MIR181A1HG			DYNC2LI1		KIF23	SUPT16H		AL160006.1
TAF9	RNASEH1	MRPS14	TOR3A	MRPL33	RP11-14N7.2	COIL	SNX3	MPZL1	TWISTNB	ENO1	COA5	ARPC5	CYTL1	INTS3	DLG3	LGALS8	NTHL1	FXYD6	UQCRC1	MRPL17	TWF2	LMBRD1	CMC4	OSTC	MOCS2	ATF1		ANP32E	GRINA	BCOR	LINC00862			LRPPRC		URB2	TRAPPC6A		SLC6A17
GTF2H2	RNASEH1-AS1	KIAA0040	ABL2	RBKS	SRGAP2B	HLTF	GTF3C6	MPC2	TMED4	ENOPH1	MEA1	COLGALT2	DAD1	GATAD2B	MRPL22	ACTN2	UHRF1BP1	FYN	UQCRC2	MRPL18	CYC1	SLC17A5	CMSS1	CCDC109B	NDUFS4	ATF2		APH1A	EXOSC4	BCR	ZNF281			CAMKMT		SPEG	VCP		AL355990.2
MCCC2	ITGB1BP1	RFWD2	SOAT1	BABAM2	FAM72D	KRT8	HDAC2	DCAF6	PRR15	ENPP1	ITFG1	TSEN15	DAG1	DENND4B	NFE2L1	GREM2	GNAI3	G3BP1	UQCRFS1	MRPL2	RPS26	COX7A2	CMTM3	PLA2G12A	SETD9	ATF4		PRPF3	GPAA1	BCS1L	DDX59			PIGF		AAAS	RPL36A-HNRNPH2		KCNC4
TMEM171	CPSF3	BRINP2	TOR1AIP2	TRMT61B	NBPF20	TMCC2	VNN2	TIPRL	FDFT1	ENPP2	RP5-940J5.9	C1orf21	TKFC	CRTC2	SEMA5B	FH	IPO5	G6PC3	UQCRH	MRPL20	THOC1	HMGN3	CMTM6	C4orf3	NDUFAF2	ATF6		RPRD2	CYC1	BCYRN1	TMEM9			CRIPT		NUTF2	ATG3		RBM15-AS1
TBCA	YWHAQ	RALGPS2	TOR1AIP1	WDR43	GPR89A	RIPK4	PDE7B	SFT2D2	FDPS	ENPP6	TMEM219	EDEM3	DALRD3	SLC39A1	GSK3B	WDR64	OAT	GABARAP	UQCRQ	MRPL21	AP5M1	SNX3	CNBD1	MAD2L1	SMIM15	ATF7IP		TARS2	MAF1	BDH1	PKP1			MCFD2		GDPD4	NDUFV2		RBM15
ATG10	TAF1B	FAM20B	CEP350	DPY30	RNF115	TFAP2C	AIG1	ATP1B1	ALDH9A1	ENSA	DNAJC7	FAM129A	DANCR	JTB	ERC1	PLD5	WDR3	GABARAPL2	UROS	MRPL22	GAMT	GTF3C6	CNBP	ANXA5	FAM159B	ATF7IP2		ECM1	HSF1	BDP1	PHLDA3			MSH6		ATP5F1A	ST6GALNAC3		SLC16A4
TMEM167A	HPCAL1	TOR3A	QSOX1	TTC27	POLR3C	PHC1	FUCA2	NME7	FDX1	ENY2	PRDX2	RNF2	DAP	RAB13	XPO1	CEP170	PKN2	GADD45GIP1	ATP5MD	MRPL23	ACO1	NT5DC1	CNDP2	CCNA2	CWC27	ATG101		ADAMTSL4	SLC52A2	BECN1	IPO9			CHAC2		ATP5MF	SNW1		LAMTOR5
COX7C	ODC1	ABL2	ACBD6	RASGRP3	NUDT17	H2AFV	SF3B5	BLZF1	FEN1	EPDR1	EMC10	TRMT1L	DAP3	C1orf43	RNF13	RP11-261C10.5	WDR18	GAL3ST1	USP14	MRPL24	SNUPN	RWDD1	CNFN	NDUFC1	MRPS36	ATG12		MCL1	VPS28	BET1	SHISA4			ERLEC1		WDR70	EBP		LRIF1
CAST	NOL10	TOR1AIP2	STX6	FAM98A	PIAS3	H2AFX	PCMT1	F5	ALDH3A2	EPHA3	PCGF2	TPR	DARS	UBAP2L	TRPM3	RP11-261C10.4	TRAM2	GAMT	VAPA	MRPL27	PDCD2L	SMLR1	CNGA1	SCOC	AK6	ATG13		ENSA	RPL8	BET1L	TIMM17A			ACYP2		ZFAND1	TOR1A		DRAM2
REEP5	PDIA6	TOR1AIP1	MR1	FEZ2	PEX11B	H2AFZ	TMEM242	METTL18	ALDOA	EPRS	TCTN1	C1orf27	DARS2	HAX1	LYRM2	ADSS	NTN1	GAP43	VBP1	MRPL28	CLCA2	ARG1	CNGA3	LSM6	TAF9	ATG2B		GOLPH3L	COMMD5	BEX2	RNPEP			RPS27A		C7orf50	AAAS		CEPT1
AP3S1	PQLC3	CEP350	IER5	VIT	RBM8A	TMEM189-UBE2V1	GTF2H5	SCYL3	FH	ERAL1	CCPG1	UCHL5	DAXX	UBE2Q1	KAT6A	DESI2	MCM10	GAPDH	VDAC1	MRPL3	STRAP	AIG1	CNGB3	TMA16	MRPS27	ATG3		HORMAD1	C8orf33	BEX3	UBE2T			MTIF2		HACL1	NUTF2		AL355816.2
TNFAIP8	E2F6	QSOX1	GLUL	GPATCH11	RP11-315I20.1	H2AFJ	DYNLT1	KIFAP3	FHL2	ERCC1	TNFSF13B	TROVE2	DAZAP2	KCNN3	P2RX5	COX20	DGKA	GARS	VDAC2	MRPL33	MAT2B	FUCA2	CNIH4	CPE	BTF3	ATG4A		CTSS	CBWD1	BEX4	PPP1R12B			CFAP36		HAUS1	ATP5F1A		DENND2D
HSD17B4	FAM84A	ACBD6	RGS16	EIF2AK2	LIX1L	MSL1	SOD2	GORAB	COG2	ERCC8	ACP5	GLRX2	DBI	PMVK	ITGAE	HNRNPU-AS1	ERBB3	GART	VPS28	MRPL34	PRMT6	SF3B5	CNN2	CBR4	NSA2	ATG4B		ARNT	PLGRKT	BFAR	PCAT6			PNPT1		PPP5C	ATP5MF		PIFO
SNX24	DDX1	STX6	DHX9	CEBPZ	POLR3GL	POLDIP2	TCP1	PRRC2C	FKBP1A	ERGIC1	RTCA	CDC73	DBNDD2	PBXIP1	TDRD3	RP11-11N7.5	ANKRD44	GAS5	VPS29	MRPL36	ARFGAP2	PCMT1	CNOT10	C4orf27	ANKDD1B	ATG4C		SETDB1	TMEM261	BHLHE40	RABIF			VRK2		GHITM	WDR70		WDR77
LMNB1	VSNL1	MR1	LAMC1	NDUFAF7	TXNIP	YTHDF2	MRPL18	METTL13	XRN2	ERGIC3	CTD-2371O3.3	ASPM	DBNL	PYGO2	NUFIP1	HNRNPU	KARS	GATA2	WASF3	MRPL37	NDUFB6	GTF2H5	CNOT7	SAP30	AC113404.1	ATG5		CERS2	RPS6	BICD1	ADIPOR1			FANCL		NDUFB7	DUSP3		ATP5PB
ISOC1	SMC6	IER5	SMG7	ATL2	NBPF10	HS3ST3A1	SFT2D1	PIGC	COPZ1	ERH	TBCA	ZBTB41	DCAF13	RP11-307C12.12	OXCT1	RP11-62I21.1	ADAT1	NIPSNAP2	WDR83OS	MRPL38	GABPB1	SOD2	CNOT8	SPCS3	TBCA	ATG9A		ANXA9	NDUFB6	BICD2	CYB5R1			XPO1		SHQ1	C7orf50		RAP1A
HINT1	RDH14	GLUL	ARPC5	AC011247.1	CH17-353B19.1	DUSP22	MPC1	SUCO	COPG1	ERI3	ZNF138	C1orf53	DCAKD	SHC1	SLC27A5	SCCPDH	PDIA5	GCAT	WIPF3	MRPL39	ERI2	ACAT2	CNPPD1	AGA	RPS23	ATIC		MINDY1	CHMP5	BID	TMEM183A			FAM161A		EEF1D	RAD23A		INKA2
LYRM7	TTC32	RNASEL	RGL1	HNRNPLL	PRKAB2	DUSP23	PSMB1	PRDX6	PHLDA1	ERP29	CDH6	KIF14	DCLRE1A	CKS1B	RPS5	ZNF672	TBC1D22B	GCSH	WRB	MRPL4	PFDN5	TCP1	CNPY2	DCTD	TMEM167A	ATL2		PRUNE1	DCTN3	BIRC5	ADORA1			CCT4		PUS3	HAUS1		INKA2-AS1
UQCRQ	WDR35	DHX9	TSEN15	SRSF7	CHD1L	SAP130	AC147651.5	KLHL20	MTF2	ESCO2	DOLPP1	DDX59	DCLRE1B	FLAD1	CHMP2B	FAM110C	NDUFB4	GDAP1L1	YBX1	MRPL40	CMTM6	MRPL18	CNPY3	RWDD4	COX7C	ATL3		BNIPL	VCP	BIRC6	MYBPH			COMMD1		PRC1	PPP5C		DDX20
VDAC1	SDC1	SMG7	C1orf21	GEMIN6	ACP6	FAM104A	C7orf50	DARS2	HSPA4L	ESD	IER3IP1	CAMSAP2	DCN	ZBTB7B	SMAP2	ACP1	SPEN	GDE1	YEATS4	MRPL41	CSNK1A1	SLC22A1	CNPY4	CENPU	CETN3	ATM		CDC42SE1	STOML2	BLCAP	CHI3L1			B3GNT2		DBI	GHITM		KCND3
SKP1	HS1BP3	ARPC5	EDEM3	DHX57	GPR89B	FAM104B	AIMP2	RABGAP1L	DNAJC8	ETFA	NFIX	TMEM9	DCPS	ADAM15	PPIE	FAM150B	MYLK	GDI1	YIF1A	MRPL46	LONP2	PLG	CNRIP1	ACSL1	CTD-2151A2.1	ATMIN		MLLT11	HINT2	BLMH	BTG2			TMEM17		MPHOSPH6	NDUFB7		LINC01750
CDKN2AIPNL	LDAH	TSEN15	RNF2	MORN2	LINC01138	CCDC58	EIF2AK1	CACYBP	PUF60	ETFB	RP11-448A19.1	PHLDA3	DCTD	EFNA3	ZMPSTE24	TMEM18	ZC3H15	GDI2	YWHAE	MRPL47	CCNC	MPC1	COA1	SLC25A4	FAM174A	ATOX1		GABPB2	CLTA	BLOC1S1	ATP2B4			EHBP1		RPL18A	DYNC1LI1		CTTNBP2NL
H2AFY	C2orf44	C1orf21	TRMT1L	THUMPD2	AC245100.1	CCDC59	RPA3	MRPS14	DOLK	ETHE1	FLJ20021	CSRP1	DCTN3	EFNA1	STARD7	ADI1	MAP2K4	GGCT	YWHAQ	MRPL48	FAM92A	PSMB1	COA3	CFAP97	REEP5	ATP10D		SEMA6C	GRHPR	BLOC1S2	ZBED6			MDH1		MPP6	FASTKD5		ST7L
SIL1	SF3B6	EDEM3	SWT1	EML4	NBPF14	FBXO32	NDUFA4	KIAA0040	FKBP2	ETV1	PGA3	NAV1	DCTN4	SLC50A1	GSTP1	RP13-512J5.1	TMEM206	GHITM	YWHAZ	MRPL51	COA1	C7orf50	COA4	SORBS2	CCDC112	ATP11B		SCNM1	TOMM5	BLOC1S6	SNRPE			UGP2		TMEM126A	EEF1D		CAPZA1
PAIP2	TP53I3	RNF2	IVNS1ABP	COX7A2L	CH17-189H20.1	FBXO33	AGMO	RFWD2	FASTKD2	ETV4	CCDC84	IPO9-AS1	DCTN6	DPM3	APLP2	RNASEH1-AS1	SLK	GIPC1	ZC3H15	MRPL52	SURF2	PSMG3	COA5	CCDC127	AP3S1	ATP13A1		VPS72	OSTF1	BLVRA	GOLT1A			LGALSL		CDR1	PUS3		MOV10
UBE2D2	PTRHD1	TRMT1L	TPR	DYNC2LI1	NBPF19	MAGEF1	TWISTNB	SEC16B	FKBP3	EWSR1	C16orf86	IPO9	DCTPP1	KRTCAP2	WBP11	RPS7	CYB5R4	GLIPR2	ZCRB1	MRPL53	PSMC1	ELFN1	COA6	SDHA	COMMD10	ATP13A3		PIP5K1A	ISCA1	BLVRB	MDM4			RAB1A		VCX3A	NUDT8		RHOC
PFDN1	CENPO	TPR	C1orf27	LRPPRC	FAM231D	ACBD3	MALSU1	FAM20B	FKBP4	EXO1	BCL10	SHISA4	DCXR	RP11-263K19.4	EIF3I	SOX11	COL17A1	GLO1	ZFAND6	MRPL54	SLC7A8	MAD1L1	COASY	PDCD6	HSD17B4	ATP1A1		PSMD4	CARD19	BLZF1	RBBP5			C1D		FBLN2	DBI		PPM1J
SRA1	ADCY3	C1orf27	UCHL5	CAMKMT	HIST2H2BE	ACBD6	MPP6	TOR3A	ZBTB1	EXOSC1	GIT2	TIMM17A	DDAH1	THBS3	NKAIN1	ID2	GSTO2	GLRA3	ZNF22	MRPL55	MAZ	FTSJ2	COBL	EXOC3-AS1	SNX2	ATP1B3		AL391069.2	ANP32B	BMI1	TMCC2			WDR92		BCKDHA	MPHOSPH6		FAM19A3
EIF4EBP3	POMC	UCHL5	TROVE2	SIX3	RP11-196G18.24	ACBD5	CYCS	SOAT1	BTBD3	EXOSC3	RP11-179B2.2	RNPEP	DDB1	MTX1	TXLNA	ITGB1BP1	SEC61A2	GLRX3	ZNF24	MRPL9	PIN4	AIMP2	COBLL1	CLPTM1L	ALDH7A1	ATP23		ZNF687	NANS	BMP7	NUAK2			PNO1		CKMT1A	RPL18A		AL390729.1
SLC35A4	DTNB	TROVE2	GLRX2	SIX2	HIST2H2AC	DFFA	CBX3	TOR1AIP2	SACM1L	EXOSC4	B3GALNT2	GPR37L1	DDB2	FAM189B	NCOA1	IAH1	PRKCQ	GLRX5	ZNF593	MRPS11	ACADS	KDELR2	COCH	LPCAT1	ISOC1	ATP2A2		PI4KB	SEC61B	BMPR2	NUCKS1			AC017083.1		RPL3	RPRD1A		SLC16A1
NDUFA2	RAB10	GLRX2	CDC73	PIGF	BOLA1	MRPL43	SNX10	TOR1AIP1	RALY	EXOSC5	C14orf37	ARL8A	DDOST	SCAMP3	AGBL5	YWHAQ	ASB1	NOP53	ZNHIT1	MRPS12	MKRN2	ZDHHC4	COG2	MRPL36	HINT1	ATP2A3		RFX5	ERP44	BMS1	SLC26A9			NFU1		APOO	TMEM251		MAGI3
HARS	GAREM2	CDC73	ZBTB41	CRIPT	SF3B4	MRPL42	HIBADH	CEP350	NCBP2	EXOSC7	SLC27A6	LGR6	DDRGK1	CLK2	KIF3C	RRM2	FAM107B	GMPPB		MRPS14	TFG	RPA3	COG4	NDUFS6	PDLIM4	ATP2B1		SELENBP1	MRPL50	BNC1	RAB7B			ANXA4		SNAPC5	TMEM126A		PHTF1
ZMAT2	HADHA	ZBTB41	C1orf53	MCFD2	OTUD7B	MRPL40	GGCT	QSOX1	MAPRE1	EXOSC9	CLPTM1L	UBE2T	DDT	FDPS	RAB10	ODC1	TBC1D1	GMPS		MRPS15	ANXA5	NDUFA4	COL16A1	SRD5A1	UQCRQ	ATP2B4		PSMB4	SLC44A1	BNIP2	CTSE			GMCL1		HPDL	BCKDHA		RSBN1
NDFIP1	HADHB	C1orf53	ZNF281	CALM2	VPS45	MRPL47	AQP1	ACBD6	SEPHS2	EXTL3	GMDS	RABIF	DDX1	RUSC1	HADHA	PDIA6	CDK13	GNAI1		MRPS16	KARS	TMEM106B	COL1A2	CTD-2256P15.2	C5orf15	ATP2C1		POGZ	RAD23B	BNIP3	FAM72A			SNRNP27		DAXX	APOO		AP4B1
CD74	SLC35F6	ZNF281	DDX59	BCYRN1	PLEKHO1	MRPL44	LSM5	XPR1	SEPHS1	F5	HIGD1AP4	KLHL12	DDX19B	ASH1L-AS1	MAPRE3	KCNF1	MTHFD2	GNAO1		MRPS18B	PARP1	AGMO	COL23A1	DAP	VDAC1	ATP5A1		CGN	TXN	BNIP3L	EIF2D			PCBP1-AS1		MPLKIP	HPDL		DCLRE1B
GM2A	TMEM214	DDX59	CAMSAP2	EPCAM	ANP32E	TRIP6	SEPT7	KIAA1614-AS1	RAB18	FABP7	AP3B1	ADIPOR1	DDX21	MSTO1	CAD	E2F6	SLC9A7	GNB2		MRPS18C	DDX55	TSPAN13	COL24A1	DNAJC21	SKP1	ATP5A1P3		TUFT1	CDC26	BOC	DYRK3			PCBP1		TAF11	DAXX		HIPK1
ATOX1	AGBL5	TMEM9	C1orf106	MSH2	APH1A	MRPL49	EPDR1	STX6	RPIA	FAM104A	ZNF606	CYB5R1	DDX25	YY1AP1	CD59	GREB1	FOXJ2	RACK1		MRPS2	RPS15	AGR2	COL2A1	SKP2	CDKN2AIPNL	ATP5B		SNX27	POLE3	BOD1	PIGR			PCYOX1		TARBP2	MPLKIP		TRIM33
MRPL22	OST4	CSRP1	TMEM9	MSH6	CIART	POM121C	YAE1D1	MR1	SNW1	FAM104B	MGLL	TMEM183A	DDX39A	DAP3	CD82	TRIB2	YBX1	GNG10		MRPS22	SMIM4	TOMM7	COL4A5	OXCT1	PITX1	ATP5C1		MRPL9	GSN	BOK	C1orf116			SNRPG		SNCG	TAF11		BCAS2
TTC1	KHK	RP11-134G8.7	PKP1	STON1	MRPS21	NSD3	MPLKIP	IER5	CCT5	FAM126A	ZNF684	ADORA1	DDX41	SYT11	ATRX	FAM84A	PPP2R5A	GNG12		MRPS23	NIP7	MALSU1	COL4A6	NNT-AS1	H2AFY	ATP5D		OAZ3	STOM	BOLA1	C4BPA			FAM136A		CHEK2	TARBP2		NRAS
PTTG1	CGREF1	NAV1	LAD1	CHAC2	PRPF3	AC009309.1	PSMA2	GLUL	AKR7A3	RTL8C	ZNF655	MYBPH	DDX47	RIT1	AK6	DDX1	CTNNA2	GNG2		MRPS24	BDH1	FAM221A	COL5A1	MOCS2	REEP2	ATP5E		TDRKH	NDUFA8	BOLA2	CD46			TEX261		RBMX2	CHEK2		CSDE1
NUDCD2	PREB	IPO9	PHLDA3	ERLEC1	RPRD2	LAGE3	MRPL32	RGS16	ALDOC	RTL8A	TCEAL5	CHI3L1	DDX49	SSR2	MECOM	FAM49A	ELAVL1	GNG4		MRPS26	DPP3	CYCS	COL6A3	NDUFS4	SIL1	ATP5EP2		TDRKH-AS1	NEK6	BOLA3	LAMB3			NAGK		SYF2	RBMX2		SIKE1
MAT2B	SLC5A6	SHISA4	CSRP1	ACYP2	TARS2	PITPNB	BLVRA	NPL	STK38L	FAM129A	LINC00997	ATP2B4	DDX54	UBQLN4	PREP	VSNL1	TIE1	GNG7		MRPS27	COMMD4	HIBADH	COL8A1	RAB3C	PAIP2	ATP5F1		RORC	PSMB7	BOP1	G0S2			MCEE		MCM4	MCM4		VANGL1
RPL26L1	ATRAID	TIMM17A	NAV1	SPTBN1	ECM1	CLEC7A	PGAM2	DHX9	FBXO21	FAM129B	CDC42BPA	ZC3H11A	DDX56	LAMTOR2	SEH1L	KCNS3	DIP2B	GNL3		MRPS28	SERPINH1	GGCT	COLEC12	NDUFAF2	UBE2D2	ATP5G1		THEM4	RPL35	BORCS6	C1orf74			MPHOSPH10		RPL9	RAB32		ATP1A1
ATP6V0E1	CAD	RNPEP	SHISA4	RTN4	ENSA	LMNB2	POLD2	LAMC2	EXOSC7	FAM136A	MAP2K1	SNRPE	DECR1	MEX3A	MAP3K4	RDH14	SMARCD1	GNPAT		MRPS33	LSM6	LSM5	COMMD1	SREK1IP1	CYSTM1	ATP5G1P5		TCHH	ARPC5L	BORCS8	IRF6			PAIP2B		DDX43	KTI12		AL136376.1
THOC3	MPV17	ELF3	TIMM17A	RPS27A	GOLPH3L	MRPS26	H2AFV	SMG7	RBM34	FAM162A	PMM1	ETNK2	DECR2	SLC25A44	AKR1B1	TTC32	KDM4A	GOLGA7		MRPS34	TPM4	MPLKIP	COMMD10	CENPK	PFDN1	ATP5G2		IVL	PPP6C	BPGM	DIEXF			SPR		KTI12	GNG11		CD58
NOP16	GTF3C2	ARL8A	RNPEP	MTIF2	HORMAD1	MRPS23	TBRG4	ARPC5	EMC1	FAM192A	LRRC59	LRRN2	DEF8	PMF1-BGLAP	CPNE3	LAPTM4A	NFYC	GORASP1		MRPS35	COPS5	PSMA2	COMMD4	CCNB1	SRA1	ATP5G2P4		SPRR1B	MAPKAP1	BPTF	NEK2			EMX1		KRBOX1	UTP4		IGSF3
HIGD2A	EIF2B4	KDM5B	ARL8A	CCDC88A	CTSS	MRPS21	IGFBP1	TSEN15	ERP44	MCRIP2	PFN1	NFASC	DEGS1	PMF1	MTIF2	RP11-644K8.1	ZMYND12	GORASP2		MRPS36	CDCA3	MRPL32	COMMD5	CENPH	SLC35A4	ATP5G3		SPRR2D	RPL12	BRAF	DTL			SMYD5		UTP4	SNAPC2		PTGFRN
CLTB	SNX17	RABIF	UBE2T	PNPT1	ARNT	JMJD4	MRPS17	C1orf21	MRPS27	MCRIP1	GUSBP2	DSTYK	DEK	PAQR6	ORC1	PUM2	NGEF	GOT1		MRPS5	RPL21	DBNL	COMMD6	MRPS36	NDUFA2	ATP5H		SPRR2F	DPM2	BRAT1	PPP2R5A			PRADC1		UBE2E2	ABHD10		TTF2
NSD1	ZNF513	KLHL12	KDM5B	EFEMP1	SETDB1	DNAJC9-AS1	PSPH	EDEM3	WDR43	FAM204A	GRSF1	KLHDC8A	DERA	SMG5	MGST2	RHOB	ASPM	GOT2		MRPS6	JKAMP	POLD2	COMMD7	TAF9	IK	ATP5HP2		S100A4	C9orf16	BRCA1	NENF			CCT7		CDC23	UBE2A		TRIM45
PRELID1	PPM1G	ADIPOR1	RABIF	VRK2	CERS2	SIGMAR1	SUMF2	TRMT1L	FAM175B	FAM207A	TTI1	ELK4	DERL1	TMEM79	POMGNT1	FKBP1B	ELOVL1	GPAA1		MRPS7	RNF26	TMED4	COMMD8	TNPO1	HARS	ATP5I		S100A3	URM1	BRCC3	RP11-61J19.5			TPRKB		MIS12	RNH1		MAN1A2
LMAN2	NRBP1	CYB5R1	KLHL12	FANCL	ANXA9	ZNHIT2	CHCHD2	IVNS1ABP	METAP1	FAM20B	PPP2R5D	NUCKS1	DERL2	GLMP	RAD54L	SF3B6	ZNRD1	GPATCH4		MRTO4	RAP1B	OGDH	COMT	ARHGEF28	ZMAT2	ATP5J		S100A2	ZDHHC12	BRD1	BATF3			DUSP11		MAGOH	OSBP2		GDAP2
RGS14	KRTCAP3	TMEM183A	ADIPOR1	BCL11A	FAM63A	ZNHIT6	GUSB	TPR	MESDC2	FAM216A	TSKU	SLC41A1	DGCR6	CCT3	MAST2	PTRHD1	ZBTB11	GPC2		MT1F	P2RY6	PPIA	COPB1	NSA2	GNPDA1	ATP5J2		S100A16	NTMT1	BRD2	NSL1			STAMBP		GPC3	UBE2E2		WDR3
F12	ZNF512	ADORA1	CYB5R1	C2orf74	PRUNE	TTYH1	TPST1	C1orf27	GANAB	FAM32A	KLHL7	SRGAP2	DGCR6L	C1orf61	DNAJA1	HADHA	ATXN3	GPI		MTCH2	NDUFAF2	H2AFV	COPB2	AGGF1	POU4F3	ATP5J2P4		S100A14	C9orf78	BRD3	TATDN3			DGUOK		EBNA1BP2	CXorf40B		WARS2
TMED9	GPN1	MYBPH	TMEM183A	FAM161A	C1orf56	TTYH3	SBDS	PLA2G4A	PMPCA	FAM49B	CH17-189H20.1	IKBKE	DGKZ	MEF2D	CHMP5	HADHB	GOLGA5	GPKOW		MTHFD1	TBCA	CCM2	COPE	TBCA	RPS14	ATP5L		S100A13	RPL7A	BRD4	FLVCR1-AS1			DGUOK-AS1		CIAPIN1	MAGOH		AL359915.2
B4GALT7	SUPT7L	BTG2	ADORA1	CCT4	CDC42SE1	PP7080	WBSCR22	RGS2	ARL6IP1	FAM50A	SLC16A1	EIF2D	DGUOK	APOA1BP	DIMT1	EPT1	FGFR2	GPM6B		MTRNR2L1	MT1L	TBRG4	COPG1	CTD-2015H6.3	SPARC	ATP5O		S100A1	SURF1	BRD7	FLVCR1			BOLA3		PRRT3-AS1	EBNA1BP2		ZNF697
NHP2	SLC4A1AP	ZC3H11A	CHI3L1	COMMD1	MLLT11	DEK	EIF4H	UCHL5	JMJD6	SINHCAF	CBARP	DYRK3	DHCR24	GPATCH4	EIF2AK1	DPYSL5	LRRC40	GPN1		MTRNR2L10	GALK2	DDC	COPRS	DHFR	ATOX1	ATP5S		CHTOP	TMEM141	BRD9	ANGEL2			MTHFD2		RPP21	CIAPIN1		PHGDH
HNRNPAB	MRPL33	SNRPE	BTG2	TMEM17	GABPB2	FAM241B	WBSCR16	TROVE2	RRS1	PIMREG	EFNA3	MAPKAPK2	DHCR7	HAPLN2	EPDR1	AGBL5	ISOC1	GPR17		MTRNR2L2	REEP5	SEC61G	COPS2	SSBP2	MRPL22	ATP6AP1		SNAPIN	EDF1	BRF2	CENPF			WDR54		CCNF	HILPDA		NOTCH2
RNF130	RBKS	SOX13	PRELP	OTX1	SEMA6C	ME1	MDH2	GLRX2	FBXO28	EEF2KMT	APOL6	PFKFB2	DHFR	BCAN	SEPHS1	OST4	EML1	GPR37L1		MTRNR2L3	FADD	PSPH	COPS3	TMEM167A	UBLCP1	ATP6AP2		ILF2	FBXW5	BRI3	GPATCH2			RTKN		CFDP1	PRRT3-AS1		SEC22B
MGAT1	BRE	GOLT1A	ATP2B4	MDH1	SCNM1	MPZL3	TP53TG1	CDC73	SEL1L3	FAM92A	TAF7	CD46	DHPS	RP11-284F21.7	MRPL28	EMILIN1	TRMT11	GPS1		MTRNR2L4	HINT2	CCT6A	COPS4	COX7C	TTC1	ATP6V0B		INTS3	DPP7	BRI3BP	RRP15			INO80B		DLG5	RPP21		NBPF26
DUSP22	TRMT61B	PLEKHA6	ZC3H11A	UGP2	LYSMD1	MPZL1	FZD1	ASPM	DNAJC9	CIAO2A	SGCD	C1orf74	DHRS13	NES	TMED2	KHK	THUMPD1	GPS2		MTRNR2L5	ENY2	SUMF2	COPS5	CETN3	SLU7	ATP6V0C		SLC27A3	SSNA1	BRIP1	LYPLAL1			MRPL53		CENPK	UBE2V1		PPIAL4A
GMDS	WDR43	PPP1R15B	SNRPE	LGALSL	VPS72	SLC9A3R1	PON3	C1orf53	SCFD1	CIAO2B	VAPA	DIEXF	DHRS4	RRNAD1	ZFAND6	PREB	MSANTD3	GPX1		MTRNR2L6	ENSA	CHCHD2	COPS6	FAM172A	NUDCD2	ATP6V0D1		GATAD2B	MRPL41	BRIX1	EPRS			PCGF1		RPL23A	INTS14		LINC00623
SERPINB1	LCLAT1	LRRN2	SOX13	SERTAD2	PIP5K1A	AC092279.1	PON2	DDX59	CAMTA1	FAM98A	SAT1	RCOR3	DHRS4L2	MRPL24	TXLNG	ATRAID	ATG2B	GPX4		MTRNR2L7	CKAP2	GUSB	COPS7A	RHOBTB3	TLX3	ATP6V0E1		DENND4B	PSMD13	BRK1	BPNT1			AUP1		UBE2V1	MRPL23		FAM72B
SERPINB6	GALNT14	RBBP5	ETNK2	RAB1A	PSMD4	CPM	NPTX2	C1orf106	ESYT1	FANCD2	RP11-705C15.2	SLC30A1	DHRS7	HDGF	HUWE1	SNX17	ARFGEF1	GRHPR		MTRNR2L8	PPP2R1A	ASL	COPS7B	NREP	NPM1	ATP6V1A		CRTC2	IFITM3	BRMS1L	IARS2			HTRA2		POLD1	PSMA6		SRGAP2C
NQO2	EHD3	DSTYK	GOLT1A	C1D	RP11-126K1.2	GABRP	AP1S1	TMEM9	LARP1	FANCI	ZC3H14	LPGAT1	DHRS7B	PRCC	ZW10	ZNF513	ZFAT	GRIA4		MTX1	HNRNPM	GS1-124K5.4	COPS8	SRP19	ERGIC1	ATP6V1B2		SLC39A1	RNH1	BROX	MARC1			DOK1		PSMA6	SUCLG2		AC239800.2
BPHL	DPY30	NUAK2	PLEKHA6	WDR92	PI4KB	KRT16	IFT22	LAD1	NCSTN	FARSA	KCTD13	PPP2R5A	DIABLO	ARHGEF11	MTMR2	PPM1G	MTFR1	GRN		MTX2	ELOVL6	RP11-792A8.4	COPZ1	REEP5	RPL26L1	ATP6V1C1		CREB3L4	TALDO1	BRPF3	HHIPL2			POLE4		SUCLG2	AMPD2		HIST2H3PS2
TUBB2A	SLC30A6	ELK4	PPP1R15B	PNO1	RFX5	KRT15	POLR2J	CSRP1	ADNP	FARSB	UBE2V1	TMEM206	DIMT1	ETV3	SRRT	FNDC4	STAG3	GSTA4		MVD	EPHX1	SBDS	COQ2	AP3S1	ATP6V0E1	ATP6V1D		JTB	CHID1	BRWD1	TAF1A			MRPL19		CYB5A	CYB5A		AC245595.1
PSMG4	YIPF4	NUCKS1	LRRN2	NFU1	RP11-126K1.6	KRT10	PSMC2	IPO9	SIRT3	FASTK	AC018647.3	NENF	DIO2	CADM3	BAX	CCDC121	FECH	GSTK1		MYC	AIMP1	DNAJC30	COQ3	ALDH7A1	BNIP1	ATP6V1E1		RAB13	MRPL23	BSCL2	TAF1A-AS1			GCFC2		ITGAE	IFRD2		NBPF15
FAM50B	TTC27	EIF2D	NFASC	ANXA4	SELENBP1	KRT19	SRPK2	TIMM17A	COMMD3	FAU	GCSHP5	BATF3	DKC1	DUSP23	NLK	MRPL33	MYO9A	GSTO1		COPS9	DNAJC2	WBSCR22	COQ4	LINC01184	BOD1	ATP6V1F		NUP210L	TSSC4	BSDC1	MIA3			SUCLG1		IFRD2	TSFM		SRGAP2B
ECI2	FAM98A	MAPKAPK2	RBBP5	GMCL1	PSMB4	TM9SF2	BCAP29	RNPEP	TMED3	FBL	H6PD	NSL1	DLAT	TAGLN2	PIGS	YPEL5	PFKP	GSTO2		MYL12B	DNPH1	ABHD11	COQ5	ISOC1	THOC3	ATP6V1G1		TPM3	RHOG	BSG	AIDA			TGOLN2		TSFM	MAP1S		AC241585.2
RPP40	FEZ2	IL20	DSTYK	SNRNP27	POGZ	MEPCE	DLD	UBE2T	TARDBP	FBLN1	AGFG2	TATDN3	DLC1	PIGM	PGS1	CAPN13	IDI1	GSTP1		MYL6	RACK1	CLDN3	COQ9	HINT1	NOP16	ATP6V1H		C1orf43	EIF3F	BST2	RP11-452F19.3			RETSAT		ARHGEF19	NDUFS3		AC245014.3
LYRM4	GPATCH11	FCMR	ELK4	PCBP1	CGN	ACAA2	DNAJB9	KDM5B	SLC35A3	FBXO22	ALPPL2	FLVCR1-AS1	DLD	KCNJ10	PSMC5	DPY30	SP100	GSTT2		MYL6B	APLP2	EIF4H	CORO1B	LYRM7	HIGD2A	ATP8A1		UBAP2L	TMEM9B	BTBD1	TLR5			CAPG		NDUFS3	WDR3		NBPF20
FARS2	EIF2AK2	C1orf116	SLC45A3	PCYOX1	SNX27	ARIH2	IMMP2L	RABIF	SLC44A1	FBXO5	EIF4EBP2	ANGEL2	DLEU1	IGSF8	UIMC1	RP11-563N4.1	KLF6	GSTT2B		MYO7B	TIMMDC1	RHBDD2	COTL1	CDC42SE2	CLTB	ATP8B2		HAX1	ADM	BTBD10	SUSD4			MAT2A		WDR3	PCOLCE2		GPR89A
SSR1	CEBPZOS	CD46	NUCKS1	SNRPG	MRPL9	CMTM6	LINC00998	KLHL12	SF3B3	FBXO7	INTS8	PROX1	DLK1	ATP1A2	MMP2	BIRC6-AS2	PLPP1	GSX1		MZT2A	CRYZ	POR	COX11	KIF3A	ZNF346	ATP8B5P		IL6R	PSMA1	BTBD11	DEGS1			GGCX		STMN2	MAP2K3		RNF115
EEF1E1	CEBPZ	PLXNA2	RAB29	FAM136A	OAZ3	CMTM7	CAV2	ADIPOR1	ICMT	FBXW7	ZNF837	SMYD2	DNAH9	CASQ1	GNAO1	TTC27	NEO1	GTF2A2		MZT2B	NIPSNAP2	TMEM120A	COX14	UQCRQ	PRELID1	ATPAF1		UBE2Q1	RPS13	BTBD2	CNIH4			VAMP8		PCOLCE2	NARS		POLR3C
PAK1IP1	NDUFAF7	C1orf74	SLC41A1	CD207	TDRKH	CMTM4	CAV1	CYB5R1	TRAM1	FDFT1	GPKOW	PTPN14	DNAJA2	PEA15	OGFOD1	LINC00486	TRAM1	GTF2F1		NAA10	HSP90B1	MDH2	COX16	C5orf15	LMAN2	ATPAF2		ADAR	LDHA	BTBD6	CNIH3			RNF181		NARS	PEBP1		NUDT17
TMEM14C	QPCT	IRF6	RAB7B	VAX2	RP11-98D18.9	AC104389.4	CAPZA2	TMEM183A	ETHE1	FDPS	AKR7A2	CENPF	DNAJA3	PEX19	NOP14	LTBP1	PHKA1	GTF2F2		NAA20	EIF3C	GNAI1	COX17	VDAC1	F12	ATPIF1		KCNN3	TSG101	BTBD7	RP11-449J1.1			TMEM150A		PEBP1	COL1A2		PIAS3
TMEM14B	RMDN2	DIEXF	C1orf186	TEX261	C2CD4D	ALDH1L2	CFTR	BTG2	SEC11A	FDX2	ARHGAP5-AS1	KCTD3	DNAJB11	NCSTN	C14ORF166	RASGRP3	TNFRSF1A	GTF2H2		NABP2	PARL	AC004862.6	COX20	CTB-113I20.2	GRK6	ATR		PMVK	HTATIP2	BTF3	DNAH14			USP39		RMND1	PROCR		PEX11B
TBC1D7	CYP1B1	HHAT	IKBKE	NAGK	THEM4	GNG5	CTTNBP2	FMOD	ISCU	FEN1	CD99L2	GPATCH2	DNAJC15	VANGL2	NID2	FAM98A	EVI5	GTF3A		NACA	GRN	TP53TG1	COX4I1	SKP1	DDX41	ATRAID		PBXIP1	RCN1	BTF3L4	LBR			POLR1A		MYBBP1A	MYBBP1A		RBM8A
SIRT5	CYP1B1-AS1	RCOR3	EIF2D	MCEE	PGLYRP4	MAFG-DT	LSM8	ZC3H11A	SEC61G	FGFBP3	CHD1L	SPATA17	DNAJC17	KLHDC9	SF3B2	AC012593.1	STOML1	GTF3C6		NANS	PTS	SRI	COX4I2	CDKN2AIPNL	TMED9	ATRN		PYGO2	EIF3M	BTG3	ENAH			PTCD3		ALPL	GULP1		LIX1L
NOL7	ATL2	LINC00467	MAPKAPK2	MPHOSPH10	S100A5	SMYD5	RP11-332K15.1	ZBED6	PES1	FH	CHCHD2P4	RRP15	DNAJC19	PFDN2	KLHL42	RP11-490M8.1	PKM	GUK1		NAPA	DDC	STEAP1	COX5A	C5orf24	B4GALT7	ATRX		SHC1	COMMD9	BTN2A1	SRP9			IMMT		ABLIM1	C15orf61		ANKRD34A
MCUR1	SRSF7	SLC30A1	C1orf116	PAIP2B	S100A4	AP000769.1	NDUFA5	SNRPE	TGDS	FIBP	CACNG7	TGFB2	DNAJC4	NIT1	DNM1L	FEZ2	DHX29	GYG1		NARS	SNX3	PON1	COX5B	PITX1	RMND5B	ATXN1		CKS1B	PSMC3	BUB1B	EPHX1			MRPL35		ZNF22	ACTR2		AC243547.2
DTNBP1	GEMIN6	LPGAT1	PFKFB2	SPR	S100A3	ONECUT2	ARF5	KISS1	LEPROTL1	FIS1	FNDC3A	LYPLAL1	DNAJC8	DEDD	PHACTR3	STRN	DNTTIP2	H2AFV		NARS2	GLRX5	PON3	COX6A1	H2AFY	NHP2	ATXN10		FLAD1	NDUFS3	BUB3	PYCR2			CHMP3		PNP	HMGB1		POLR3GL
TPMT	DHX57	INTS7	YOD1	PRADC1	S100A2	LYSMD1	ATP6V1F	GOLT1A	RPL13A	FKBP10	ATG13	EPRS	DNAJC9	UFC1	ERGIC2	GPATCH11	METTL22	H2AFY		NCBP2	MSH2	PON2	COX6B1	SIL1	HNRNPAB	ATXN2L		ZBTB7B	PTPMT1	BUD13	ACBD3			CYTOR		C15orf61	EIF2D		TXNIP
DEK	MORN2	PPP2R5A	CD55	CCT7	CHTOP	MTOR	CHCHD3	PLEKHA6	MMD	FKBP1A	TUFT1	BPNT1	DNASE2	USP21	AURKA	CEBPZOS	TP53BP1	H2AFY2		NCL	PET100	SLC25A13	COX6C	PAIP2	MGAT4B	ATXN3		ADAM15	MTCH2	BUD23	PARP1			KRCC1		GNB3	RAP1GDS1		NBPF10
MRS2	AC007246.3	TMEM206	CD46	FBXO41	SNAPIN	C2orf69	AKR1B1	PPP1R15B	TNPO3	FKBP2	UCMA	IARS2	DNMT1	PPOX	PIR	CEBPZ	TRO	H2AFZ		NDUFA1	CCNH	SHFM1	COX7A2	UBE2D2	SQSTM1	AUH		EFNA4	SSRP1	BUD31	ADCK3			THNSL2		HMGB1	RCN3		NBPF12
GMNN	THUMPD2	RP11-61J19.5	TRAF3IP3	EGR4	ILF2	C2orf68	AKR1B10	PIK3C2B	TTC33	FKBP3	SPPL2A	RAB3GAP2	DNPEP	B4GALT3	AAMDC	PRKD3	RRP15	H3F3A		NDUFA11	RRM1	SDHAF3	COX7A2L	CXXC5	GNB2L1	AUP1		EFNA3	TIMM10	BX255925.1	CDC42BPA			RPIA		RAE1	DBNL		PRKAB2
ABT1	COX7A2L	ATF3	C1orf74	TPRKB	INTS3	HIP1	CALD1	MDM4	DNPEP	FKBP4	TMSB4XP1	MARK1	DNPH1	ADAMTS4	METTL2A	HNRNPLL	RHOA	HADHA		NDUFA12	FYTTD1	BRI3	COX7B	PURA	DUSP22	AURKA		EFNA1	UBE2L6	BYSL	SNAP47			MRPS5		QARS	RAE1		AC242426.2
HIST1H2BK	MTA3	NSL1	IRF6	DUSP11	SLC27A3	SNHG19	C7orf73	RBBP5	TSPAN12	FKBP5	GBAS	MARC2	DNTTIP1	NDUFS2	ALG6	GALM	DHX8	HADHB		NDUFA13	C11orf1	ARPC1A	COX7C	CYSTM1	BPHL	AURKAIP1		SLC50A1	TMX2	BZW1	JMJD4			PROM2		BID	QARS		CHD1L
ZSCAN16-AS1	THADA	TATDN3	DIEXF	STAMBP	GATAD2B	HSF1	C7orf55	DSTYK	TSPAN15	FKBP7	EDNRA	MARC1	DOK1	TOMM40L	CNOT3	SRSF7	PMS2P4	HAGH		NDUFA2	SSSCA1	ARPC1B	COX8A	SRA1	TUBB2B	AURKB		DPM3	C11orf31	BZW2	ARF1			FAHD2A		NUBP2	BID		BCL9
TRIM27	DYNC2LI1	FLVCR1	SERTAD4	ACTG2	DENND4B	HSF2	NDUFB2	NUAK2	SNAPIN	FKBP9	PPP2R2B	AIDA	DOK5	SDHC	DDX18	GEMIN6	PRKCZ	HAGHL		NDUFA3	DTL	PDAP1	CPEB1	NDUFA2	PSMG4	AVEN		KRTCAP2	DDB1	C10orf91	C1orf35			STARD7		ID3	NUBP2		ACP6
HLA-A	LRPPRC	ANGEL2	RCOR3	DGUOK	SLC39A1	MPC1	MRPS33	LEMD1	FPGS	FLAD1	SPAG9	BROX	DOLK	CFAP126	KHSRP	MORN2	ZFY	HARS		NDUFA4	CYTOR	BUD31	CPLX3	ZMAT2	ECI2	AZGP1		MUC1	TMEM258	C11orf1	MRPL55			CIAO1		CTNNBL1	RECQL		GPR89B
PPP1R11	PREPL	PROX1	SLC30A1	DGUOK-AS1	RP11-422P24.12	AC099568.2	SSBP1	ELK4	GTPBP4	FLOT2	GXYLT1	RP11-452F19.3	DOLPP1	DUSP12	GNA11	TMEM178A	IARS2	HAUS7		NDUFA5	TMEM219	ATP5J2	CPNE1	GNPDA1	RPP40	AZI2		THBS3	BEST1	C11orf24	RNF187			NCAPH		ECHDC1	CTNNBL1		AC239809.3
RPP21	CAMKMT	KCTD3	LPGAT1	BOLA3	CREB3L4	KPNA6	GSTK1	SLC45A3	DDAH2	FLYWCH2	NCOA6	SUSD4	DPAGT1	NOS1AP	EDEM2	THUMPD2	SYT1	HAX1		NDUFA6	BCCIP	AZGP1	CPNE6	NDFIP1	LYRM4	AZIN1		MTX1	FTH1	C11orf49	RHOU			LMAN2L		GNAI3	SMARCC1		LINC01138
MRPS18B	SRBD1	GPATCH2	INTS7	BOLA3-AS1	JTB	KPNA4	CNTNAP2	NUCKS1	ARL2BP	FN3KRP	KCND3-IT1	CAPN2	DPCD	C1orf226	TPX2	SLC8A1-AS1	NAV3	HBQ1		AC010323.1	MEST	ZNF3	CPNE7	PRELID2	FARS2	B3GALNT2		GBA	EEF1G	C11orf58	RP5-1065P14.2			ANKRD39		TRMT61B	GNAI3		AC245100.4
NRM	EPAS1	SPATA17	DTL	MOB1A	RAB13	KPNA3	PDIA4	RAB29	DDAH1	FOXM1	RP1-179N16.6	TP53BP2	DPH2	UAP1	PDRG1	COX7A2L	IDH3G	HCFC1R1		NDUFA8	HTRA2	COPS6	CPSF1	DPYSL3	EEF1E1	B3GAT3		FAM189B	B3GAT3	C11orf68	RAB4A			FAHD2B		ZSCAN5A	TRMT61B		AC245100.8
TUBB	ATP6V1E2	RRP15	PPP2R5A	MTHFD2	TPM3	KPNA2	ATP6V0E2	CTSE	CCNDBP1	FOXRED1	VPS4B	FBXO28	DPH5	DDR2	ANKRD10	ZFP36L2	ROGDI	HDDC2		NDUFA9	ILKAP	LAMTOR4	CPSF2	ANXA6	PAK1IP1	B3GNT2		SCAMP3	GANAB	C11orf71	CCSAP			COX5B		SOX4	SOX4		NBPF14
FLOT1	PIGF	LYPLAL1	TMEM206	RTKN	C1orf43	ICE1	LRRC61	IKBKE	SMUG1	FPGS	N4BP2L1	DEGS1	DPM1	HSD17B7	COQ9	LRPPRC	PDZD4	PUDP		NDUFAB1	PSMD13	PPP1R35	CPSF3	ATOX1	TMEM14C	B4GALT1		CLK2	UQCC3	C11orf80	GALNT2			ACTR1B		MCRS1	MCRS1		NBPF9
TCF19	CRIPT	EPRS	NENF	MRPL53	UBAP2L	B4GALT1	RARRES2	EIF2D	TMEM50A	FRG1	RECQL5	CNIH4	DPM2	RGS5	KIF9	SLC3A1	ROCK1	HDHD2		NDUFAF1	GSTO1	MOSPD3	INTS11	MRPL22	TMEM14B	B4GALT2		FDPS	UBXN1	C11orf84	PGBD5			TMEM131		DDX19B	MXRA8		AC245297.3
HLA-C	SOCS5	BPNT1	ATF3	PCGF1	HAX1	B4GALT5	REPIN1	MAPKAPK2	CARHSP1	FRMD6	UBE3B	WDR26	DPM3	PBX1	CRLS1	PREPL	CBFB	HES6		NDUFAF2	MAD2L1BP	GNB2	CPVL	MED7	TBC1D7	B4GALT3		RUSC1	POLR2G	C11orf87	AGT			COA5		MXRA8	NAPG		AC245297.2
APOM	MCFD2	IARS2	NSL1	AUP1	UBE2Q1	TRRAP	TMEM176B	PIGR	PDSS1	FTH1	CPEB3	CNIH3	DPP3	RXRG	ATRN	CAMKMT	PDK3	HGS		NDUFAF3	LSM1	POP7	CRABP2	PTTG1	NOL7	B4GALT4		ASH1L	TMEM179B	C12orf10	C1orf198			UNC50		RPP40	TAGLN2		LINC00869
C6orf47	CALM2	RAB3GAP2	TATDN3	HTRA2	ADAR	LINC01436	TMEM176A	C1orf116	ORC3	FTL	AZGP1	ENAH	DPP4	MGST3	FKBP1A	EPAS1	HYAL2	HIGD1A		NDUFAF4	COX11	TRIP6	CRADD	NUDCD2	DTNBP1	B4GALT7		ASH1L-AS1	STX5	C12orf29	ARV1			C2orf15		MDH1	MDH1		HIST2H4A
CSNK2B	MSH2	C1orf115	FLVCR1	M1AP	PMVK	PPP2R1B	KCNH2	PFKFB2	AMACR	FTSJ1	LINC01571	SRP9	DPP7	ALDH9A1	NSFL1C	RHOQ	HDAC4	HIGD2A		NDUFAF5	UPP1	AP1S1	CRB2	RPL26L1	GMPR	B9D1		MSTO1	WDR74	C12orf4	C1orf131			LIPT1		THYN1	UBE2I		HIST2H2BE
XXbac-BPG32J3.22	CHAC2	MARC2	VASH2	AC019069.1	PBXIP1	ZMYND19	RHEB	C4BPB	CORO1C	MRM2	TFG	EPHX1	DPY30	TMCO1	CPXM1	RP11-417F21.1	RASSF1	HINT1		NDUFB1	CISD1	PLOD3	CREB3L2	ATP6V0E1	TPMT	BABAM1		YY1AP1	SLC3A2	C12orf43	GNPAT			MITD1		UBE2I	GLRX2		HIST2H2AA4
ABHD16A	ERLEC1	DUSP10	RPS6KC1	POLE4	PYGO2	URGCP-MRPS24	PTPRN2	CD55	MKRN2	FTSJ3	RCC2	TMEM63A	DRAP1	UCK2	XRN2	PIGF	IFI35	HINT2		NDUFB10	SNRPD3	ZNHIT1	CREB3L4	SFXN1	ACOT13	BABAM2		DAP3	RARRES3	C12orf45	SPRTN			TXNDC9		SLC25A5	SLC25A5		HIST2H2AC
DDAH2	ACYP2	MIA3	SMYD2	MRPL19	RP11-307C12.12	HSPB1	SLC25A6	CD46	HSPBP1	FUCA2	ZMYM5	PYCR2	DRG1	POGK	KIZ	CRIPT	HEATR6	HIP1		NDUFB11	GMNN	FIS1	CRELD1	HIGD2A	SCGN	BAD		GON4L	RTN3	C12orf49	EGLN1			EIF5B		BTBD17	CSTF3		HIST2H2AB
CLIC1	SPTBN1	AIDA	PTPN14	GCFC2	SHC1	PBXIP1	DHRSX	PLXNA2	SNHG1	FUNDC1	CXCL13	RP11-396C23.2	DRG2	TADA1	DYNLL1	MCFD2	COASY	HIPK2		NDUFB2	SPCS2	POLR2J	CRELD2	CLTB	HMGN4	BAG1		RIT1	COX8A	C12orf54	RP11-295G20.2			PDCL3		RPL12	COPA		BOLA1
VARS	MTIF2	BROX	CENPF	SUCLG1	CKS1B	CSPG4	ARSE	IRF6	ARFIP2	FUNDC2	HMBOX1	ACBD3	DSN1	ILDR2	TESC	CALM2	PLEKHH3	HIST1H2AC		NDUFB3	NAPRT	PSMC2	CREM	GPRIN1	ZNRD1	BAG4		KHDC4	OTUB1	C12orf57	TSNAX			IL1R2		DRAXIN	TRMT112		SV2A
LSM2	CCDC88A	RP11-452F19.3	KCNK2	TMSB10	FLAD1	TMEM181	PNPLA4	DIEXF	LSM5	FUOM	PCDH15	PARP1	DSTN	POU2F1	SNX5	BCYRN1	MEF2A	HIST1H2BD		NDUFB4	KIF20A	SYPL1	CRIP1	MXD3	PPP1R11	BAG5		ARHGEF2	STIP1	C12orf65	NTPCR			SLC9A2		TRMT112	COA6		SF3B4
NELFE	CFAP36	CAPN8	KCTD3	KCMF1	ZBTB7B	TMEM186	MSL3	RCOR3	SH3BP4	FYTTD1	PILRB	ITPKB	DTD1	MPZL1	RPL6	MSH6	OTUD5	HIST1H2BK		NDUFB5	PFN1	BCAP29	CRISPLD1	PRELID1	HLA-E	BAG6		SSR2	NUDT22	C12orf66	RP5-862P8.2			MRPS9		COA6	ANAPC13		MTMR11
ATF6B	PPP4R3B	FBXO28	ESRRG	TCF7L1	ADAM15	TMEM189	PIR	TRAF5	EID1	FZD7	KCNIP3	PSEN2	DTL	MPC2	MAPKAPK5	FOXN2	TFE3	HIST1H3D		NDUFB6	TIMM21	DLD	CROT	LMAN2	MRPS18B	BAK1		UBQLN4	DNAJC4	C12orf73	KCNK1			C2orf49		DCAF12	XRCC6		VPS45
RNF5	PNPT1	DEGS1	GPATCH2	CAPG	EFNA4	TAF7	SYAP1	LINC00467	SDF2L1	G3BP1	RP11-499P20.2	ADCK3	DTYMK	DCAF6	P2RX7	PPP1R21	TBC1D25	HIST1H4H		NDUFB7	CEP152	DNAJB9	CRTAP	F12	NRM	BANF1		LAMTOR2	BAD	C12orf75	SLC35F3			FHL2		ANAPC13	LARS		PLEKHO1
HLA-DRA	EFEMP1	NVL	RRP15	GGCX	EFNA3	TAF4	TXLNG	SLC30A1	PITPNB	G3BP2	RP5-834N19.1	CDC42BPA	DUSP23	GPR161	RBBP9	AC007682.1	ACSL4	HIST2H2BE		NDUFB8	NUDT5	IMMP2L	CRY1	GRK6	TUBB	BANF1P3		RAB25	TRMT112	C12orf77	RP5-827C21.4			UXS1		XRCC6	WDR75		ANP32E
HLA-DRB5	VRK2	CNIH4	LYPLAL1	VAMP8	SLC50A1	TAF3	PDHA1	NEK2	MTCH1	G6PC3	PLEKHA8P1	SNAP47	DUSP6	TIPRL	ANAPC5	ERLEC1	INPP5A	HIST2H3A		NDUFB9	ATP5F1C	CAV2	CRYAB	DBN1	HLA-B	BAP1		MEX3A	ARL2	C14orf119	COA6			SULT1C2		NNAT	SNRPA		CA14
HLA-DRB1	FANCL	WDR26	EPRS	VAMP5	DPM3	TAF2	EIF1AX	LPGAT1	MTCH2	GAA	MAPKBP1	JMJD4	DUT	SFT2D2	TMEM230	PSME4	GPKOW	HIST2H3C		NDUFC1	ANAPC15	CAPZA2	CRYL1	PDLIM7	ATP6V1G2	BASP1		LMNA	FAU	C14orf2	TARBP1			LIMS1		SNRPA	SNRPF		APH1A
PSMB8	BCL11A	CNIH3	BPNT1	RNF181	KRTCAP2	TSPAN33	PRDX4	INTS7	FXN	GABARAP	MTRF1L	C1orf35	DYNLL1	ATP1B1	KDM2B	AC093110.3	GRIPAP1	HIST3H2A		NDUFC2	F12	LSM8	CRYZ	DDX41	BAG6	BATF		SEMA4A	CAPN1	C15orf38-AP3S2	RP11-443B7.1			CCDC138		SNRPF	EMG1		C1orf54
PSMB9	C2orf74	LBR	IARS2	TMEM150A	THBS3	PDCD7	APOO	DTL	FTSJ1	GABARAPL2	SMARCC2	MRPL55	DYNLRB1	NME7	OAS1	RTN4	FTSJ1	HLA-B		NDUFS1	TMEM199	NDUFA5	CS	TMED9	GPANK1	BAZ1A		SLC25A44	SSSCA1	C15orf40	TOMM20			SEPT10		EMG1	TECR		CIART
TAP1	XPO1	ENAH	RAB3GAP2	USP39	MTX1	TCF20	MID1IP1	PPP2R5A	PRPF6	GADD45GIP1	SIPA1L1	GUK1	DYNLT1	BLZF1	GCN1	RPS27A	PRR11	HMBS		NDUFS2	GPR87	WASL	CSAG1	B4GALT7	CLIC1	BAZ1B		PMF1	RNASEH2C	C15orf61	RBM34			NPHP1		DCLRE1B	NDUFB4		MRPS21
HLA-DPA1	CCT4	SRP9	MARK1	PTCD3	GBA	RPIA	ATP6AP2	TMEM206	TXLNGY	GALE	TUBD1	RNF187	DYRK4	CCDC181	RPLP0	AC012358.8	REEP1	HMGA1		NDUFS3	ADPRHL2	ARF5	CSAG3	RMND5B	VARS	BAZ2A		SMG5	CFL1	C16orf52	GGPS1			MTLN		TMEM74	MYO10		PRPF3
HLA-DPB1	COMMD1	EPHX1	C1orf115	IMMT	FAM189B	SEC22B	MAOB	NENF	CDC26	GALNT2	ARF3	RHOU	E2F1	SELL	RPH3A	CFAP36	ATP11A	HMGB3		NDUFS4	EIF4G2	SND1	CSAG2	NHP2	LSM2	BBIP1		TMEM79	FIBP	C16orf58	TBCE			LINC01106		MID1	RIPK2		RPRD2
HSD17B8	AC093159.1	PYCR2	MARC2	MRPL35	SCAMP3	RUBCN	RGN	ATF3	RNASEH1	GAMT	NCDN	RAB4A	EARS2	METTL18	TRMT6	PNPT1	POLR1A	HMGCR		NDUFS5	RPF1	ATP6V1F	CSAG4	HNRNPAB	ZBTB12	BBS7		CCT3	CCDC85B	C16orf70	B3GALNT2			BUB1		DBF4	GRSF1		TARS2
VPS52	TMEM17	SDE2	MARC1	REEP1	FDPS	TMEM54	NDUFB11	NSL1	FRG1	GANAB	GNB1	NUP133	EBNA1BP2	SCYL3	CHGB	VRK2	LAPTM4A	HMGCS1		NDUFS6	NUDT15	SMO	CSDE1	RNF130	NELFE	BCAP29		MEF2D	DRAP1	C16orf72	LYST			MIR4435-2HG		CNR1	MRPS18A		ECM1
WDR46	EHBP1	H3F3A	MIA3	CHMP3	RUSC1	ZNF675	TIMP1	TATDN3	FTL	GAP43	DAB2	ABCB10	EBP	KIFAP3	PEBP1	FANCL	TTC7A	HMOX2		NDUFS7	TEX30	C7orf73	CSE1L	MAPK9	AGPAT1	BCAP31		NAXE	BANF1	C16orf74	NID1			ANAPC1		FTL	EARS2		FALEC
PFDN6	MDH1	ACBD3	AIDA	RPIA	ASH1L	ZNF674	UXT	FLVCR1-AS1	FUCA1	GAPDH	HMGCL	GALNT2	EBPL	GORAB	ERP29	REL	IP6K2	JPT1		NDUFS8	BCAT1	C7orf55	CSNK1A1	GMDS	RNF5	BCAP31P2		GPATCH4	SF3B2	C17orf49	GPR137B			ZC3H8		SLC32A1	STUB1		ADAMTSL4
TAPBP	UGP2	PARP1	BROX	IGKC	ASH1L-AS1	ZNF670	EBP	FLVCR1	FUCA2	GAR1	C1orf122	COG2	ECH1	PRRX1	FUS	CCT4	SRBD1	HNRNPA1		NDUFV1	CHAC2	HIPK2	CSNK2A1	WRNIP1	RPS18	BCAS2		BCAN	RAB1B	C17orf58	ERO1B			POLR1B		MRPS18A	TRPV2		MCL1
DAXX	SLC1A4	C1orf95	TLR5	IGKV4-1	MSTO1	SNN	WDR13	ANGEL2	TMEM9	GARS	CEP295NL	AGT	ECHDC1	RP1-79C4.4	IGBP1	AC107081.5	KIF2A	HNRNPAB		NDUFV2	HMGA1	NDUFB2	CSNK2B	NQO2	WDR46	BCAT2		NES	YIF1A	C17orf62	HEATR1			CHCHD5		EARS2	EIF2S3		ENSA
CUTA	ETAA1	ITPKB	SUSD4	IGKV3-11	YY1AP1	ACLY	PCSK1N	PROX1	KDSR	GART	GOLGA6L9	ARV1	ECHDC2	PRRC2C	GRAMD1A	COMMD1	PSME4	HNRNPC		NDUFV3	CENPS	MRPS33	KAT14	BPHL	PFDN6	BCCIP		CRABP2	BRMS1	C17orf80	FMN2			CKAP2L		EIF2S3	NAA20		GOLPH3L
BAK1	C1D	PSEN2	CAPN2	IGKV1-39	DAP3	SNRPB2	TIMM17B	SMYD2	CERS6	GAS5	PLPP1	C1orf131	ECHS1	VAMP4	CDIP1	AC018462.2	IFT80	HNRNPF		NEDD8	NRG1	SSBP1	CST3	PSMG4	CUTA	BCHE		ISG20L2	MRPL11	C18orf21	FH			CBWD2		NAA20	AKR7A2		CTSS
UQCC2	WDR92	ADCK3	TP53BP2	MRPS5	GON4L	VAPB	GPKOW	CENPF	ZDHHC20	GAS7	ATG12	GNPAT	ECI1	METTL13	GANAB	B3GNT2	SIRT2	HPCAL1		NEIL2	CES1P1	GSTK1	CSTB	ECI2	BAK1	BCKDHA		RRNAD1	PPP1CA	C18orf32	OPN3			SLC35F5		AKR7A2	SMIM7		CTSK
RPS10	PNO1	ZNF678	FBXO28	KCNIP3	RIT1	ARL16	CCDC22	KCTD3	YTHDF3	GBA	TMEM87B	RP11-295G20.2	ECI2	DNM3	GMIP	TMEM17	ERLEC1	HPRT1		NEK6	TTK	EPHA1	CSTF1	LYRM4	UQCC2	BCKDK		MRPL24	RPS6KB2	C19orf24	EXO1			ACTR3		CERKL	ABCE1		ARNT
SNRPC	ARHGAP25	SNAP47	DEGS1	FAHD2A	KIAA0907	WDR45B	GSPT2	GPATCH2	METAP1D	NIPSNAP2	ZKSCAN1	TSNAX	ECSIT	PIGC	BIRC5	AC007098.1	PPP2R5B	HRAS		NELFE	DDX41	TCAF1	CSTF2	FARS2	HMGA1	BCL2L1		HDGF	CORO1B	C19orf25	SDCCAG8			DPP10-AS1		SMIM7	CMC1		SETDB1
TAF11	GKN2	JMJD4	NVL	GPAT2	ARHGEF2	KIF4A	MAGED1	RRP15	SLC37A4	GCAT	ST3GAL6	SIPA1L2	EDEM2	SUCO	MLF2	MDH1	PITX1	HRASLS		NENF	UBE2D2	PDIA4	CSTF3	NRN1	C6orf1	BCL2L11		PRCC	TMEM134	C19orf33	ADSS			DDX18		COX20	CA5BP1		CERS2
DEF6	ANTXR1	WNT9A	CNIH4	DUSP2	SSR2	MANBAL	SMC1A	LYPLAL1	NUDT8	GCHFR	STK39	NTPCR	EDF1	PRDX6	DDX24	UGP2	MAST4	RIDA		NETO2	PSMB10	ATP6V0E2	CTAG1A	SSR1	RPS10	BCL2L12		SH2D2A	AIP	C19orf47	DESI2			INSIG2		RUVBL1	RUVBL1		ANXA9
FKBP5	NFU1	ARF1	WDR26	STARD7	UBQLN4	AL365205.1	HSD17B10	EPRS	XRCC6	GCSH	HEATR5A	PCNXL2	EDNRB	KLHL20	PAPOLA	PELI1	NUP133	HS1BP3		NFU1	GABARAPL2	LRRC61	CTAG1B	EEF1E1	SNRPC	BCL2L13		ARHGEF11	GSTP1	C19orf48	COX20			STEAP3		UBA3	UBA3		MINDY1
SRPK1	ANXA4	C1orf35	CNIH3	CIAO1	LAMTOR2	ACTR1B	MAGED2	BPNT1	ELMOD2	GDE1	PSMB8-AS1	RP5-827C21.4	EEF1B2	CENPL	PCBP4	LGALSL	NUCKS1	HS6ST3		NGDN	UNC45A	REPIN1	CTBS	TMEM14C	TAF11	BCL7B		ETV3	NDUFV1	C19orf53	HNRNPU-AS1			C2orf76		EBF3	TRIM27		PRUNE1
MAPK13	GMCL1	MRPL55	DNAH14	ITPRIPL1	RAB25	WDR75	MAGEH1	IARS2	NPNT	GDI2	RNF5	COA6	EEF1D	ZBTB37	YPEL3	AC008074.1	VPS35	HSBP1		BEX3	NCAPG	TMEM176B	CTDSP1	TMEM14B	RPL10A	BCLAF1		DUSP23	NDUFS8	C19orf54	HNRNPU			DBI		TRIM27	ZPR1		C1orf56
PPIL1	SNRNP27	GUK1	LBR	NCAPH	MEX3A	WDR77	PDZD11	RAB3GAP2	TCTEX1D2	GEMIN6	FAM20B	TARBP1	EEF1E1	CACYBP	MRPS33	SERTAD2	DNAJA2	HSD17B10		NGRN	FDPS	TMEM176A	CTGF	SMIM13	SRSF3	BCLAF1P2		TAGLN2	MRPL21	C19orf70	SMYD3			TMEM37		CDC42EP2	CHCHD1		CDC42SE1
MTCH1	ASPRV1	TRIM11	ENAH	ANKRD39	SLC25A44	PRPF3	GJB1	MARC2	NUDT14	GFM1	WDR45B	TOMM20	EEF1G	MRPS14	NDUFB2	RAB1A	BCL3	HSD17B12		NHP2	NANS	ABCB8	CTHRC1	TBC1D7	PPIL1	BCOR		IGSF9	LAMTOR1	C1D	TFB2M			AC013275.1		H19	LRPPRC		MLLT11
CCDC167	PCBP1	TRIM17	SRP9	FAHD2B	PMF1	PRPF4	PIN4	MARC1	LYSMD2	GGCT	RUBCN	GGPS1	EEFSEC	TNR	NUDC	ACTR2	KCNAB2	HSD17B7		SNU13	CCDC115	CDK5	CTNNA1	SIRT5	MTCH1	BCR		SLAMF9	ANAPC15	C1QBP	SCCPDH			TMEM177		CHCHD1	RRS1		GABPB2
GLO1	C2orf42	HIST3H2A	EPHX1	COX5B	SMG5	ZFP64	XIST	MIA3	GAD1	GGH	SLK	TBCE	EFEMP2	RFWD2	MAEA	SPRED2	ABCC9	HSD17B7P2		NKIRAS2	TTC1	FASTK	CTNNAL1	NOL7	CCDC167	BCS1L		PIGM	COA4	C1QTNF12	ZNF695			TMEM185B		C1orf52	SNX2		SCNM1
SAYSD1	PCYOX1	RNF187	PYCR2	COA5	GLMP	PIP4K2C	PBDC1	AIDA	FBXO7	GGPS1	CALCOCO2	GNG4	EFTUD2	ASTN1	STRN4	AC074391.1	GAL	HSP90AB1		NME1	MAD2L2	TMUB1	CTNNBL1	RANBP9	GLO1	BDP1		IGSF8	SPCS2	C1RL	ZNF669			RALB		EBF1	RBX1		LYSMD1
OARD1	SNRPG	RAB4A	SDE2	UNC50	CCT3	CALML5	COX7B	BROX	PGLS	GHITM	NRAV	LYST	EGFR	BRINP2	MUL1	MEIS1	CLEC2D	HSPA9		NME2	BOLA2B	INSIG1	CTPS1	MCUR1	OARD1	BECN1		PEA15	RPS3	C1orf109	ZNF672			NIFK		RRS1	TSNAX		VPS72
BYSL	FAM136A	NUP133	ACBD3	TSGA10	TSACC	TMSB10	SH3BGRL	FAM177B	QPCT	GINS2	HSPA5	NID1	EHD4	RALGPS2	DNAJB11	MEIS1-AS2	FUNDC1	HSPD1		NME1-NME2	NUSAP1	AC009403.2	CTSA	DTNBP1	MDFI	BET1		DCAF8	CLNS1A	C1orf112	PGBD2			TSN		SNX2	TFF2		PIP5K1A
MRPS10	TEX261	ABCB10	PARP1	AC079447.1	IQGAP3	RABL6	TIMM8A	RP11-452F19.3	SLC39A6	GLB1	PDHB	GPR137B	EI24	FAM20B	CHRD	PNO1	MAOB	HSPE1		NME4	SNX17	SLC25A6	CTSD	TPMT	CCND3	BET1L		PEX19	NDUFC2	C1orf115	SH3YL1			BIN1		RBX1	NDFIP2		PSMD4
RPL7L1	NAGK	TAF5L	ITPKB	LIPT1	APOA1BP	AC145207.5	HNRNPH2	CAPN8	GCA	GLIPR2	BCR	LGALS8	EID1	TOR3A	PABPC4	GMCL1	RORA	HTATIP2		NOC2L	JOSD2	ASMTL	CTSH	MRS2	MRPS10	BFAR		COPA	PRCP	C1orf122	ACP1			ERCC3		PASD1	CD9		AL391069.2
CNPY3	MCEE	GALNT2	PSEN2	MITD1	GPATCH4	NDC1	ARMCX6	CAPN2	LSM4	GLO1	TYRO3	HEATR1	EIF1AX	TOR1AIP2	CERS4	MXD1	TGFBR3	HTR5A		NOL7	DNAJC19	DHRSX	CTU2	ACOT13	CNPY3	BHLHE41		NCSTN	CCDC90B	C1orf123	TMEM18			WDR33		BLOC1S3	LYPLA2		ZNF687
MEA1	MPHOSPH10	COG2	ADCK3	MRPL30	CRABP2	TRIM24	ARMCX3	TP53BP2	SAMM50	GLOD4	TMEM99	MTR	EIF2B1	QSOX1	MCOLN1	PCBP1	KIAA1107	HTRA2		NOP10	MPST	CD99	CUEDC2	GMNN	MEA1	BICD1		VANGL2	TMEM126B	C1orf131	TSSC1			POLR2D		GALNT17	GART		PI4KB
KLHDC3	CYP26B1	ARV1	SNAP47	TXNDC9	ISG20L2	DTD1	BEX4	FBXO28	ATXN10	GLRX2	MBD1	FH	EIF2B2	ACBD6	USP48	AC016700.5	ATP1B3	HYOU1		NOP16	DPM2	ARSE	CUL4A	HIST1H1C	KLHDC3	BICD2		F11R	TMEM126A	C1orf186	ADI1			SMPD4		PARP2	THOP1		RFX5
RRP36	SPR	C1orf131	JMJD4	EIF5B	RRNAD1	DTD2	TCEAL8	DEGS1	PRDX5	GLRX3	TMEM116	RP11-561I11.3	EIF2B3	XPR1	GLG1	PCYOX1	NEDD4	IAH1		NOP56	DPY30	PNPLA4	CUTA	HIST1H4C	RRP36	BID		TSTD1	C11orf73	C1orf198	RNASEH1			MZT2B		CDC20	TRIAP1		AL391069.3
MRPL2	SMYD5	GNPAT	ARF1	LONRF2	MRPL24	B4GAT1	NGFRAP1	NVL	TXN2	GLUL	TAF11	SDCCAG8	EIF2D	CACNA1E	KIF4A	SNRPG	PIGB	ICA1		NOP58	GNL3	HCCS	CUTC	HIST1H2BC	MRPL2	BIK		USF1	SMCO4	C1orf21	RNASEH1-AS1			CCDC115		LYPLA2	SCARB1		SELENBP1
DNPH1	PRADC1	EGLN1	C1orf35	CHST10	HDGF	BAG2	TCEAL4	CNIH4	ASF1A	GMNN	PCDH18	ADSS	EIF2S1	GLUL	DLL3	FAM136A	MAPK6	ICK		NOSIP	NDUFS6	PIR	CWC15	HIST1H2AC	DNPH1	BIN2		ARHGAP30	CWC15	C1orf210	RPS7			IMP4		GART	DRG1		PSMB4
YIPF3	CCT7	RP11-295G20.2	MRPL55	PDCL3	PRCC	BAG3	TCEAL3	WDR26	MOB4	GMPS	ABCD4	DESI2	EIF2S2	DHX9	NAT14	TGFA	GNB5	MRPL58		NOV	ERAL1	RBBP7	CWC27	HIST1H2BD	DLK2	BIRC2		NECTIN4	DCUN1D5	C1orf216	RSAD2			PTPN18		THOP1	SPCS1		POGZ
MRPS18A	TPRKB	TSNAX	GUK1	RPL31	SH2D2A	MYL12B	MORF4L2	DNAH14	YIPF3	GNAI3	SCAPER	COX20	EIF3C	NMNAT2	OSBPL8	NAGK	RAB27A	IDH1		NPM1	ECHS1	PDHA1	CXCL11	ZSCAN16-AS1	LRRC73	BIRC5		KLHDC9	CARD16	C1orf35	ID2			PLEKHB2		TRIAP1	KDELR3		TUFT1
MRPL14	DUSP11	SIPA1L2	IBA57	MAP4K4	ETV3	TMPO	COL4A5	LBR	ANAPC13	GNB1	ZNF438	HNRNPU	EIF3D	SMG7	PUS7	PAIP2B	CECR5	IDH2		NR0B1	VPS4A	EIF1AX	CXCL12	HLA-A	YIPF3	BIRC6		PFDN2	RDX	C1orf43	ITGB1BP1			MZT2A		DRG1	SRP19		SNX27
SLC35B2	STAMBP	MAP10	TRIM11	IL1R2	AIM2	KIAA1143	PLS3	ENAH	GALK2	GNB2	SLC35E4	EFCAB2	EIF3E	ARPC5	NRCAM	DYSF	UFD1L	IDH3A		NR2C2AP	RAB1B	PRDX4	CXCR4	PPP1R11	MRPS18A	BLM		NIT1	TIMM8B	C1orf52	IAH1			CCDC74A		SRP19	MFSD1		RIIAD1
MCM3	DGUOK	NTPCR	HIST3H2A	TMEM182	DUSP23	KANK4	PGRMC1	SRP9	ARMC8	RACK1	PEX13	KIF26B	EIF3F	RGL1	DLD	SPR	LRP6	IDH3B		NR2F2	DDX5	APOO	CXXC1	RPP21	MRPL14	BLMH		DEDD	SDHD	C1orf56	ADAM17			AC097532.2		BUB1	SIGMAR1		MRPL9
TMEM14A	DGUOK-AS1	COA6	RNF187	MRPS9	TAGLN2	GTF3A	SLC25A5	EPHX1	DCAF12	GNG10	NRCAM	SMYD3	EIF3G	COLGALT2	TXNL1	PRADC1	PHRF1	IDH3G		NRN1	PDLIM2	ATP6AP2	CYB561D2	GNL1	SLC29A1	BLNK		UFC1	PTS	C20orf24	YWHAQ			LYPD1		MARC1	PTBP1		OAZ3
GSTA4	BOLA3	IRF2BP2	RHOU	C2orf49	IGSF9	FAM120A	UBE2A	TMEM63A	SUMF2	GNG11	MERTK	SCCPDH	EIF3H	TSEN15	ABCC6	CCT7	IKBKAP	IDI1		NRSN2	SLC12A8	MAOA	CYB5A	MRPS18B	SLC35B2	BLOC1S1		USP21	ZPR1	C20orf27	TAF1B			MGAT5		NEB	ITGB3BP		TDRKH-AS1
DST	BOLA3-AS1	TOMM20	RAB4A	UXS1	LINC01133	SHISAL1	NDUFA1	LEFTY1	MPC2	GNG5	RFX5	AHCTF1	EIF3I	C1orf21	CMTM6	TPRKB	NUCB2	IER3IP1		NSA2	SRPK1	MAOB	CYB5B	ATAT1	RCAN2	BLOC1S2		PPOX	ATP5L	C21orf91	RP11-254F7.2			ZRANB3		STAG3	PPAN		C2CD4D
FKBP1C	MTHFD2	ARID4B	CCSAP	CCDC138	PIGM	FZD6	NKAP	PYCR2	DCAF13	GNL2	SPIN2B	ZNF496	EIF3J	EDEM3	FH	DGUOK	PFN2	IFI27L2		NSDHL	LY6K	NDUFB11	CYB5R1	NRM	PLA2G7	BLOC1S6		B4GALT3	RPS25	C22orf39	RRM2			R3HDM1		ITGB3BP	YWHAB		THEM4
MB21D1	DCTN1	GGPS1	NUP133	SEPT10	IGSF8	FZD8	LAMP2	SDE2	GALNT1	GNL3	CCDC102B	ZNF672	EIF3K	RNF2	CDV3	BOLA3	PTPN3	IFITM10		NSMCE1	PTCD3	UXT	CYB5R2	TUBB	TFAP2B	BLVRA		NDUFS2	EI24	C22orf46	ODC1			UBXN4		YWHAB	C16orf74		S100A10
COX7A2	WDR54	TBCE	ABCB10	MTLN	ATP1A4	MRTO4	MCTS1	ACBD3	RCHY1	GNPAT	LAMP5	SH3YL1	EIF3M	SWT1	NLRP1	MOB1A	SLC44A1	IFNAR2		NT5C	TP53AIP1	EBP	CYBA	FLOT1	MCM3	BLVRB		FCER1G	ATP5C1	C2CD3	NOL10			MCM6		C16orf74	PSMA2		S100A11
HMGN3	RTKN	LGALS8	TAF5L	BUB1	PEA15	NOTCH3	C1GALT1C1	RP11-275I14.4	GALNT2	GNPDA1	PGAP2	ACP1	EIF4A1	TPR	SPAG7	WDR54	TMEM260	IFRD2		NT5DC2	STX8	RBM3	CYC1	IER3	GSTA4	BMF		TOMM40L	NUDT5	C2CD4A	PDIA6			DARS		PSMA2	GFRA3		AL589986.2
NDUFAF4	INO80B	HEATR1	GALNT2	ZC3H8	DCAF8	NUP43	UTP14A	PARP1	CCDC28A	GOLGA7	RP5-1039K5.19	TMEM18	EIF4A3	BRINP3	ORC6	MRPL53	SMG6	IFT27		NTHL1	GRPEL1	WDR13	CYCS	DDR1	FBXO9	BMP2K		PCP4L1	CDC123	C2orf27B	PQLC3			HNMT		DLL3	RPL26		S100A6
COQ3	MOGS	MTR	COG2	POLR1B	PEX19	PPCS	AIFM1	PSEN2	ANAPC15	GORASP2	PSMD4	PXDN	EIF4E	LINC01351	ZC3HC1	AUP1	EXOC5	IFT52		NTMT1	LMNB2	TIMM17B	CYHR1	CCHCR1	LINC00680	BMP8B		SDHC	COMMD3	C2orf49	DDX1			KYNU		CPA1	CHCHD3		S100A4
ATG5	MRPL53	FH	C1orf198	CHCHD5	COPA	PSPC1	HPRT1	ADCK3	GALNT3	GOSR2	GJA3	TSSC1	EIF4E2	UCHL5	TMEM101	HTRA2	CLTCL1	IGBP1		NTPCR	EED	PQBP1	CYP26A1	TCF19	FKBP1C	BMS1		HSPA6	RAB18	C2orf69	KCNS3			ORC4		RPL26	OSTC		S100A3
AIM1	TTC31	CEP170	ARV1	AC016745.2	NCSTN	UBE4A	SMIM10	SNAP47	DPCD	GOT1	PRPF8	TRAPPC12	EIF4EBP1	TROVE2	CD200	DOK1	FSTL3	IGIP		NUBP1	PUM3	PRAF2	CYP27B1	HLA-C	EEF1A1	BNIP2		DUSP12	HNRNPF	C3orf33	TTC32			MMADHC		FMR1NB	MRPL32		S100A2
C6orf203	PCGF1	SDCCAG8	FAM89A	CBWD2	VANGL2	AK3	HTATSF1	JMJD4	C1ORF43	GOT2	RP11-841O20.2	ADI1	EIF4G1	GLRX2	CCDC80	POLE4	DGCR2	IGSF21		NUBP2	RBM10	WDR45	CYP39A1	HLA-B	COX7A2	BNIP3L		ATF6	CISD1	C3orf58	LAPTM4A			NMI		CHCHD3	FDX2		S100A16
SNX3	AUP1	ADSS	C1orf131	ACTR3	F11R	AK2	CETN2	ARF1	NDUFAF3	GPAA1	CTC-498J12.1	RNASEH1	EIF4H	CDC73	PSME1	MRPL19	RNF126	IGSF9B		NUDC	MYDGF	MAGED1	CYSTM1	ATP6V1G2	HMGN3	BOLA3		NOS1AP	ARID5B	C4orf3	LDAH			TNFAIP6		OSTC	ERP29		S100A13
GTF3C6	HTRA2	DESI2	GNPAT	DDX18	RP11-544M22.13	TBCB	PNMA6A	C1orf35	THUMPD3	GPATCH4	SEC24C	RNASEH1-AS1	EIF5A	KCNT2	PPP2R3C	GCFC2	MNT	IK		NUDCD2	NOA1	HSD17B10	DACH2	NFKBIL1	SMIM8	BOP1		C1orf226	DDX21	C4orf46	KLHL29			NEB		FITM1	PTGDS		S100A1
TRAF3IP2	LOXL3	COX20	EXOC8	EN1	TSTD1	UHMK1	BGN	MRPL55	NOL11	GPC3	HOMER1	MBOAT2	EIF6	ZBTB41	JPH4	RP11-342K6.4	ZXDC	ILF2		NUDT1	ETNK2	TSR2	DAD1	PRRC2A	RARS2	BORA		UHMK1	HK1	C4orf48	FKBP1B			ARL5A		MRPL32	MRPL3		AL162258.2
FAM229B	SEMA4F	HNRNPU	SPRTN	MARCO	USF1	RNASEK-C17orf49	BCAP31	GUK1	SOSTDC1	GPI	PRR12	ASAP2	ELAC1	CRB1	OSGEP	AC012494.1	JMJD6	ILVBL		NUDT16L1	CCAR1	MAGED2	TKFC	C6orf47	ORC3	BORCS5		UAP1	PPA1	C5orf15	SF3B6			PRPF40A		FDX2	POMP		CHTOP
NT5DC1	RP11-259N19.1	EFCAB2	EGLN1	STEAP3	ARHGAP30	EXOSC2	IDH3G	IBA57	NIPSNAP3A	GPN1	EZR	ITGB1BP1	ELAC2	C1orf53	SLC22A17	AC016716.2	POLB	IMP3		NUDT5	COPS4	IGBP1	DALRD3	GPANK1	LYRM2	BORCS6		HSD17B7	PCBD1	C5orf22	FAM228B			ARL6IP6		MRPL3	GMPPB		SNAPIN
RWDD1	POLE4	SMYD3	TSNAX	DBI	PVRL4	EXOSC4	NAA10	HIST3H2A	NSL1	GPN3	TIMELESS	CPSF3	ELOF1	NEK7	SCFD1	AC008067.2	GBA2	IMP4		NUP93	BCHE	PDZD11	DANCR	CSNK2B	NDUFAF4	BORCS7		NUF2	PSAP	C5orf24	PTRHD1			PKP4		POMP	AHSA1		ILF2
ASF1A	MRPL19	RP11-36N20.1	MAP10	TMEM177	KLHDC9	EXOSC5	RENBP	RNF187	FAM98A	GPRIN3	COX11	IAH1	ELOVL1	ZNF281	HECTD1	SUCLG1	NDST1	IMPACT		NUTF2	WDFY2	GJB1	DAP3	CLIC1	COQ3	BPNT1		PBX1	ANAPC16	C5orf63	CENPO			DAPL1		AHSA1	NME1-NME2		INTS3
MAN1A1	GCFC2	TFB2M	NTPCR	TMEM185B	PFDN2	TULP4	LAGE3	RAB4A	TPGS2	GPS1	HNRNPU-AS1	ADAM17	ELOVL2	DDX59	HNRNPC	TMSB10	ASNS	IMPDH2		OAZ1	TIMM22	NHSL2	DAPL1	LSM2	POPDC3	BPTF		MGST3	DDIT4	C6orf132	ADCY3			TANK		NME1-NME2	SLC5A6		SLC27A3
HDDC2	SUCLG1	CNST	COA6	TFCP2L1	NIT1	LRRFIP1	G6PD	NUP133	SYF2	GPX1	HIPK3	YWHAQ	ELOVL5	RP11-92G12.3	SUPT16H	TGOLN2	AP3M2	INA		ODC1	A4GALT	PIN4	DARS	NELFE	CD24	BRAF		ALDH9A1	MRPS16	C6orf203	DNAJC27-AS1			PSMD14		GAGE12B	SNRPA1		GATAD2B
CENPW	TGOLN2	SCCPDH	TARBP1	NIFK	DEDD	PCYT1A	IKBKG	ABCB10	RWDD3	GPX4	TBK1	TAF1B	ELOVL6	CAMSAP2	GEMIN2	RETSAT	ST6GALNAC2	INPP1		OGDH	TOMM34	COX7B	DARS2	ATF6B	SNX3	BRAP		TMCO1	ANXA7	C6orf223	POMC			GCA		SLC5A6	UBL3		DENND4B
ECHDC1	RETSAT	AHCTF1	IRF2BP2	TSN	UFC1	RGN	DKC1	TAF5L	PNKD	GRB2	NUDC	ODC1	ELP4	KIF21B	TINF2	CAPG	PABPC1	INSIG1		OLA1	CNOT1	TSPAN6	DAXX	AGPAT1	PPIL6	BRAT1		UCK2	CHCHD1	C6orf47	RAB10			FIGN		SUMO2	BRAT1		CRTC2
SLC18B1	ELMOD3	ZNF124	TOMM20	GYPC	USP21	ERP29	FUNDC2	URB2	TMEM87A	GRHPR	RBMX	NOL10	ELP5	TMEM9	WDR76	MAT2A	CFAP20	IP6K2		OLIG1	SAMM50	TIMM8A	DAZAP2	RNF5	SMPD2	BRCA1		POGK	PLAU	C6orf48	HADHA			GRB14		SNRPA1	TFDP1		SLC39A1
PEX7	CAPG	SH3BP5L	ARID4B	BIN1	PPOX	RAB30-AS1	VBP1	GALNT2	UNC50	GRN	IGF1	PDIA6	ELP6	PHLDA3	PHGDH	GGCX	CSNK2A2	IPO7		OR4N2	MRPL34	TCEAL8	DBF4	GPSM3	GTF3C6	BRCA2		TADA1	ADK	C6orf62	HADHB			STK39		MND1	GTPBP4		CREB3L4
IFNGR1	MAT2A	ZNF672	GGPS1	ERCC3	B4GALT3	FAM53B	DEFB1	COG2	PARS2	GRPEL1	CPSF1	KCNF1	ELSPBP1	CSRP1	COL9A3	VAMP5	PTPN21	IRAK1		OSR1	TSPAN7	NGFRAP1	DBI	PSMB8	FAM229B	BRCC3		POU2F1	VDAC2	C6orf89	SLC35F6			NOSTRIN		GTPBP4	C16orf91		JTB
PERP	GGCX	ZNF692	TBCE	IWS1	NDUFS2	PARN	CTSB	AGT	CHMP2B	GRSF1	PIGG	PQLC3	EMC2	NAV1	EZR	RNF181	EIF2B3	ISCA1		OST4	MFN2	TCEAL4	DBNDD1	RING1	NT5DC1	BRD2		CREG1	RPS24	C7orf26	CENPA			SPC25		C16orf91	MRPS5		AL358472.2
HEBP2	VAMP8	SH3YL1	GNG4	WDR33	FCER1G	PARL	TUSC3	C1orf198	DHRS7B	GRWD1	NBAT1	ROCK2	EMC3	IPO9-AS1	MYL6	USP39	CAMK2A	ISCA2		OTUB1	NUCB1	SERPINA7	DBNDD2	PFDN6	RWDD1	BRD4		MPZL1	GHITM	C7orf49	MAPRE3			FASTKD1		SDC1	DCTPP1		RAB13
ABRACL	RNF181	ACP1	LYST	POLR2D	TOMM40L	ZHX1-C8orf76	FGL1	TTC13	AAR2	GSN	DLGAP1	E2F6	EMC4	IPO9	AGO1	ST3GAL5	TCOF1	ISM1		OXA1L	ARL16	TSC22D3	DBNL	DAXX	ASF1A	BRD7		MPC2	MARCH5	C7orf50	TMEM214			PPIG		TDG	PABPC4		TPM3
VTA1	TMEM150A	TMEM18	NID1	MZT2B	MPZ	DDX5	ASAH1	ARV1	NGDN	GSS	MTND2P28	TRIB2	EMC6	SHISA4	CLSPN	RP11-301O19.1	CDC42	ISOC1		OXLD1	DNAJA3	PLS3	DBP	CUTA	PKIB	BRD8		DCAF6	PDLIM1	C8orf33	CGREF1			PHOSPHO2		MRPS5	TFAP2C		C1orf43
AIG1	USP39	PXDN	GPR137B	CCDC115	SDHC	DDX1	TNFRSF10C	FAM89A	HIGD1A	GSTA4	GTF3A	FAM84A	EMC7	TIMM17A	MFSD11	MRPL35	OSBPL3	ISOC2		P4HB	MRPL15	PGRMC1	DBX1	UQCC2	HDDC2	BRF2		GPR161	PGAM1	C8orf59	PREB			KLHL23		DCTPP1	IDI1		UBAP2L
PEX3	POLR1A	TSSC1	LGALS8	IMP4	FCRLB	ZNF217	R3HCC1	C1orf131	REXO2	GSTK1	POGK	NBAS	EMC8	RNPEP	GPATCH2	CHMP3	RAD18	ITGB1BP1		PA2G4	CFAP298	SLC25A5	DCAF11	HMGA1	RNF146	BRI3		TIPRL	HPS1	C8orf76	ATRAID			SSB		SMC1B	DNAH9		HAX1
FUCA2	PTCD3	TRAPPC12	HEATR1	PTPN18	DUSP12	SLC7A5	CLU	GNPAT	RNF167	GSTM4	RP11-1055B8.1	DDX1	EMC9	GPR37L1	NUP50	AC015971.2	ATP2B1	ITPA		PAFAH1B3	UBE2L6	NDUFA1	DCAF12	C6orf1	ECHDC1	BRI3BP		SFT2D2	BLOC1S2	C8orf82	MPV17			METTL5		RPS12	TUBG1		ATP8B2
SF3B5	IMMT	ADI1	CHRM3	MZT2A	ATF6	PRRT3-AS1	CCDC25	SPRTN	GORASP2	GSTO1	RP11-698N11.2	VSNL1	EMD	ARL8A	CDC45	RMND5A	NCK2	JAGN1		PAICS	KLHL7	LAMP2	DCAF13	NUDT3	RPS12	BRIP1		TBX19	NDUFB8	C9orf16	SNX17			AC007405.3		PABPC4	FAM32A		IL6R-AS1
GINM1	MRPL35	RNASEH1	FH	CCDC74A	NOS1AP	IPO9	SARAF	EGLN1	TKFC	GSTP1	PKN2	SMC6	EMG1	UBE2T	COMT	LINC00152	MAP4K4	JTB		PAIP1	NOP58	MCTS1	DCAF4	RPS10	PEX7	BRIX1		XCL1	MRPL43	C9orf3	PPM1G			GORASP2		MAGEA6	PSMB5		IL6R
PCMT1	CHMP3	RNASEH1-AS1	KMO	AC097532.1	UHMK1	NRBP2	LEPROTL1	RP11-295G20.2	ZZZ3	GSTZ1	HMX1	RDH14	EML4	KDM5B	ECHDC1	RGPD2	MGAT4A	KANSL1-AS1		PAIP2	SF3A3	SMARCA1	DCN	SPDEF	HEBP2	BRK1		ATP1B1	NPM3	C9orf64	NRBP1			METTL8		HELLS	PLPP3		SHE
ARMT1	KRCC1	ID2	OPN3	R3HDM1	UAP1	RAB8A	MBOAT4	TSNAX	FAM32A	GTF2A2	MZT2A	TTC32	EMP1	PCAT6	LRRFIP2	THNSL2	WDR1	KARS		PAM16	COPS9	AIFM1	DCP1B	RP11-140K17.3	CCDC28A	BRMS1		NME7	CUEDC2	C9orf72	KRTCAP3			SLC25A12		NAV1	LRWD1		UBE2Q1
TMEM242	THNSL2	KIDINS220	PLD5	UBXN4	DDR2	PAQR3	DCTN6	SIPA1L2	LRIG1	GTF2B	SART3	LAPTM4A	EMP3	RABIF	SEC22C	EIF2AK3	SNX13	KAT5		PARK7	C17orf53	F9	DCPS	SNRPC	VTA1	BRMS1L		BLZF1	ACTR1A	C9orf78	FNDC4			HAT1		CFAP61	RPS19		ADAR
SYNJ2	RPIA	MBOAT2	CEP170	LCT	HSD17B7	STOX2	UBXN8	NTPCR	TMEM98	GTF2F2	ZNF358	SDC1	ENDOD1	KLHL12	CDC6	RPIA	ARHGAP10	KATNB1		PARL	PSMF1	NSDHL	DCT	TAF11	AIG1	BROX		SLC19A2	USMG5	CA12	GPN1			METAP1D		TUBG1	FBL		PMVK
GTF2H5	MRPS5	ASAP2	SDCCAG8	MCM6	RGS5	FADS1	LSM1	PCNXL2	HACL1	GTF3A	C2orf69	PUM2	ENKUR	ADIPOR1	CDC23	MAL	RPS6KA2	KAZN		PCBD1	NFE2L2	PNMA6A	DCTD	FKBP5	FUCA2	BRPF3		F5	GSTO1	CA5A	MRPL33			MAP3K20		FAM32A	GDI2		PBXIP1
DYNLT1	ZNF514	ITGB1BP1	ADSS	MMADHC	NUF2	PLOD3	PLPP5	RP5-862P8.2	LSM14A	GTF3C6	HDGF	HS1BP3	ENO1	CYB5R1	AAAS	DUSP2	ING3	KBTBD6		PCBP1	MRPS24	MAGEA1	DCTN2	SRPK1	SF3B5	BRWD1		SELL	SMC3	CA9	RBKS			MAP3K20-AS1		PSMB5	MLF2		PYGO2
SOD2	ZNF2	CPSF3	DESI2	NMI	PBX1	PLOD1	LETM2	KCNK1	POLDIP2	GTPBP4	ECI1	UBXN2A	ENOPH1	TMEM183A	CBX5	STARD7	VASH1	KCNG4		PCCB	TRAF7	BCAP31	DCTN3	MAPK13	PCMT1	BSCL2		METTL18	FAM204A	CAAP1	BRE			CDCA7		PLPP3	BPHL		SHC1
ACAT2	FAHD2A	IAH1	COX20	TNFAIP6	MGST3	JPH1	VDAC3	COA6	ABHD12	GUCD1	FEM1A	FKBP1B	ENPP6	ADORA1	MSH2	TMEM127	LMCD1	KCNIP3		PCDHB5	MAGOHB	IDH3G	DCTN6	CDKN1A	TMEM242	BSDC1		SCYL3	FAM45A	CAB39	PPP1CB			AC106900.2		RPS19	COX5B		CKS1B
TCP1	STARD7	YWHAQ	HNRNPU	ARL5A	ALDH9A1	AC006329.1	CEBPD	TARBP1	CHTOP	GUK1	KIAA1524	FAM228B	ENSA	CHIT1	MAP3K1	NCAPH	WBSCR22	KCNK2		PCMT1	SMIM29	SSR4	DCTPP1	C6orf89	GTF2H5	BSG		KIFAP3	PRDX3	CABIN1	TRMT61B			OLA1		FBL	RRP12		FLAD1
MRPL18	CIAO1	TAF1B	SMYD3	FMNL2	TMCO1	BOD1	UBE2V2	IRF2BP2	SZRD1	GYG1	ACOT11	TP53I3	ENTPD2	ATP2B4	DHPS	SEMA4C	SEL1L	KCNK7		PCNA	CCT4	NAA10	DCXR	MTCH1	DYNLT1	BST2		LINC01681	RGS10	CACHD1	WDR43			CIR1		MLF2	SUPT20H		ZBTB7B
SFT2D1	SNRNP200	HPCAL1	TFB2M	PRPF40A	UCK2	CEP78	MRPL15	TOMM20	PRPF31	H2AFV	SH3GL1P1	NCOA1	ENTPD6	SNRPE	ARCN1	FAHD2B	TRIP13	KCNS3		PCP4	CHMP6	RENBP	DDB1	RNF8	SOD2	BTAF1		GORAB	BUB3	CACNA1B	CLIP4			SCRN3		BPHL	MRS2		ADAM15
MPC1	LMAN2L	NOL10	SCCPDH	ARL6IP6	FAM78B	TSN	RAB2A	ARID4B	TCTN3	H2AFY	TMEM50B	PTRHD1	ENY2	SOX13	TMEM38B	AC159540.2	ATP6AP1	KCTD5		PCSK1N	NDUFA13	ATP6AP1	DDIT3	CCDC167	ACAT2	BTBD1		PRRC2C	UROS	CACNA2D1	EHD3			ATP5MC3		COX5B	PPAT		EFNA4
RNASET2	ANKRD39	PDIA6	AHCTF1	GALNT13	POGK	SYS1	GGH	GGPS1	SERBP1	H2AFZ	UBLCP1	DNAJC27-AS1	EPB41L2	ETNK2	PTGS1	COX5B	TCF3	KDELR1		PCSK2	CD151	LAGE3	DDIT4	GLO1	TCP1	BTBD10P2		VAMP4	BCCIP	CACNA2D3	XDH			MTX2		RRP12	DMAP1		EFNA3
PSMB1	FAHD2B	PQLC3	ZNF695	DAPL1	TADA1	KAZN	ARMC1	TBCE	TES	H3F3A	MAD2L1BP	DTNB	EPDR1	PLEKHA6	NUP188	CNGA3	TRIB2	KDELR2		PDAP1	ARFRP1	FAM3A	DDIT4L	OARD1	MRPL18	BTBD2		METTL13	GLRX3	CACTIN	DPY30			HNRNPA3		ARID3B	C11orf24		EFNA1
PDCD2	COX5B	E2F6	ZNF670	WDSUB1	POU2F1	VTCN1	COPS5	B3GALNT2	PHF19	H3F3AP4	ZBTB8OS	ASXL2	EPN2	PIK3C2B	CRAT	COA5	DAZAP1	KEAP1		PDCD2	MRPL41	MPP1	DDN	CCND3	PNLDC1	BTBD6		PIGC	BNIP3	CACUL1	TTC27			AGPS		MRS2	CAP2		SLC50A1
C7orf50	ACTR1B	GREB1	ZNF669	CD302	CREG1	PEX11B	CSPP1	LGALS8	NOC2L	HADH	FNDC4	KIF3C	SELENOI	LRRN2	NANS	UNC50	MBD3	KHDC1		PDCD2L	SCAMP3	VBP1	DDOST	C6orf132	MPC1	BTD		SUCO	FUOM	CACYBP	FAM98A			PRKRA		PPP2R5D	TIMM44		DPM3
PSMG3	TMEM131	NBAS	ZNF124	PSMD14	MPZL1	PAFAH1B3	LACTB2	HEATR1	RSL1D1	HADHA	NRAS	RAB10	ERAL1	CNTN2	CRTAC1	MGAT4A	HLTF	KIAA1191		PDCD5	MTG1	DEFB1	DDT	MRPS10	PSMB1	BTF3		PRDX6	ECHS1	CAD	RP11-490M8.1			FKBP7		CAP2	PRELID1		KRTCAP2
FTSJ2	COA5	DDX1	ZNF496	IFIH1	MPC2	PAFAH1B2	MSC	MTR	IFT172	HADHB	FBXO32	HADHA	ERAP1	DSTYK	BAMBI	TSGA10	FAM50A	SHISAL1		PDCD6	PACSIN3	FDFT1	DDX1	C6orf226	PDCD2	BTF3L4		KLHL20	FKBP4	CADPS2	FEZ2			PLEKHA3		TIMM44	C19orf24		AC234582.1
NUDT1	UNC50	SMC6	SH3BP5L	GCA	DCAF6	SFN	TCEB1	CHRM3	GARS	HAGH	BSN	HADHB	ERAP2	TMCC2	WAC	MITD1	FAM3A	KIF1A		PDCL3	OAS1	FGL1	DDX10	CNPY3	GET4	BTF3P5		CENPL	NDUFA9	CALB1	GPATCH11			CWC22		PRELID1	PAICS		THBS3
AIMP2	LIPT1	RDH14	ZNF672	GRB14	GPR161	AC103706.1	TMEM70	FH	TIPRL	HAGHL	SH3BGR	EPT1	ERCC1	CDK18	CREM	TXNDC9	CPSF1	KIF3A		PDE2A	PHB2	ASAH1	DDX19B	PPP2R5D	C7orf50	BTG2		DARS2	CD9	CALCB	EIF2AK2			UBE2E3		C19orf24	NIT2		MTX1
RAC1	MITD1	TTC32	ZNF692	STK39	TIPRL	MT1E	LY96	OPN3	TMEM251	HARS	AC003075.4	SLC35F6	ERCC2	NUCKS1	NUBP2	EIF5B	CYBRD1	KIF3C		PDE6D	ADCY3	EPHX2	DDX21	MEA1	PSMG3	BTG3		ZBTB37	TNFRSF1A	CALCOCO2	CEBPZOS			PPP1R1C		MBD3	WSB2		GBA
KDELR2	MRPL30	WDR35	PGBD2	SPC25	SFT2D2	MT1F	MRPS28	CHML	GART	HAS2	GTF2H2	CENPA	ERGIC1	RAB29	SRPK1	PDCL3	CDH19	KIFC3		PDE7B	NECAB2	CLU	DDX25	KLHDC3	MAD1L1	BTK		RC3H1	LTBR	CALM1	CEBPZ			DNAJC10		PAICS	CACYBP		FAM189B
RPA3	LYG2	LAPTM4A	SH3YL1	FASTKD1	TBX19	FBXL19-AS1	FABP5	EXO1	AMD1	HAT1	ZNF14	DPYSL5	ERGIC3	SLC41A1	MRPS18A	RPL31	PDCD2	KLHDC3		PDHA1	RPN1	CCDC25	DDX28	RRP36	FTSJ2	BTN2A1		RABGAP1L	MRPL51	CALM3	NDUFAF7			NUP35		NIT2	CDV3		SCAMP3
NDUFA4	TXNDC9	PUM2	ACP1	PPIG	ATP1B1	GXYLT1	RALYL	SDCCAG8	ARL5A	HAUS1	RP11-548H3.1	MAPRE3	ERH	EIF2D	TMEM14A	CREG2	RDH11	KLHL7		PDHB	PMVK	SARAF	DDX39A	MRPL2	NUDT1	BTN2A2		CACYBP	GAPDH	CALML3	QPCT			ZC3H15		WSB2	GALNT11		CLK2
BZW2	EIF5B	RHOB	TMEM18	PHOSPHO2	NME7	CSPP1	C8orf59	ZBTB18	PHGDH	HAUS7	CHTF8	TMEM214	ERI1	MAPKAPK2	HSP90AB1	MAP4K4	PRKACA	KPNA2		PDIA4	EIF3D	UBXN8	DDX39B	PTK7	WIPI2	BTN3A1		MRPS14	MLF2	CALR	GALM			WDR75		CACYBP	FLOT1		FDPS
MALSU1	CHST10	HS1BP3	PXDN	KLHL23	BLZF1	NOP58	CA2	ADSS	FBXL5	HAX1	WDR59	AGBL5	ERI3	PFKFB2	CDC5L	MRPS9	ADGRL1	KRBOX1		PDIA6	MPC2	PROSC	DDX41	DNPH1	ACTB	BUB1		KIAA0040	TPI1	CALU	SRSF7			ASNSD1		LYRM4	LYRM4		RUSC1
CYCS	PDCL3	UBXN2A	TSSC1	SSB	CCDC181	CHRM3	RMDN1	DESI2	FBXO22	HCCS	MSH2	OST4	ERLIN1	YOD1	ZNF184	TGFBRAP1	ACTN1	KRCC1		PDLIM1	RNF7	PLPP5	DDX47	YIPF3	AIMP2	BUB1B		COP1	C12orf57	CAMK1D	GEMIN6			OSGEPL1		GNPAT	DAP		ASH1L
HIBADH	NPAS2	FKBP1B	TRAPPC12	METTL5	C1orf112	MGAT2	RIPK2	COX20	FBXO8	HCFC1R1	TMLHE	EMILIN1	ERMAP	CD55	HNRNPH3	C2orf49	ZFYVE26	KRI1		PDZD11	SERPINB13	TM2D2	DDX49	MRPS18A	EIF2AK1	BUB3		SEC16B	PHB2	CAMK2D	MORN2			ORMDL1		WDR18	GNPAT		ASH1L-AS1
GGCT	RPL31	SF3B6	ADI1	GORASP2	METTL18	MMP7	NBN	HNRNPU	FBXO6	HDAC1	DNAJC24	KHK	ERP29	PLXNA2	IFT74	RANBP2	RPS6KA6	KRT10		PEF1	POLR1A	VDAC3	DDX50	MRPL14	RAC1	BUD23		RASAL2	M6PR	CAMK2G	ARHGEF33			PMS1		POLR2C	WDR18		MSTO1
LSM5	CNOT11	FAM228B	RNASEH1	METTL8	SCYL3	UHRF2	DECR1	EFCAB2	FBXO3	HDAC2	METTL4	CGREF1	ESCO2	G0S2	ACOT7	SEPT10	EPN2	KRTCAP2		PEMT	AK6	SMIM19	DDX54	RP1-302G2.5	KDELR2	BUD31		RALGPS2	CLEC2B	CAMKK2	THUMPD2			C2orf88		EIF3K	HSD17B12		YY1AP1
YAE1D1	IL18R1	TP53I3	COLEC11	HAT1	KIFAP3	AC009133.4	OTUD6B-AS1	SMYD3	HIBCH	HDAC3	RHOBTB3	PREB	ESD	DIEXF	CDC7	SOWAHC	PTPN18	KXD1		PES1	ZBTB8OS	UBE2V2	DDX56	SLC29A1	ZDHHC4	BX323845.3		FAM20B	HEBP1	CAMLG	COX7A2L			HIBCH		PLB1	SLC25A12		DAP3
MPLKIP	TMEM182	ITSN2	SOX11	METAP1D	GORAB	RHBDF1	NDUFAF6	TFB2M	ERAL1	HDDC2	PSMB4	SLC5A6	ETFA	SERTAD4-AS1	TMED1	LINC00116	LIMS2	LAGE3		PET100	HAUS4	MRPL15	DECR1	SLC35B2	RPA3	BX679664.3		TOR3A	PLBD1	CAMSAP1	ZFP36L2			INPP1		POP5	POLR2C		GON4L
MRPL32	MRPS9	ASXL2	CMPK2	ITGA6	FMO3	TOMM70	UQCRB	SCCPDH	MYCBP	HDDC3	RP11-182L21.6	ATRAID	ETFB	RCOR3	RAB18	BUB1	SPEG	LAMTOR1		PET117	EMC9	CHCHD7	DECR2	MCM3	NDUFA4	BYSL		ABL2	H2AFJ	CAMSAP2	DYNC2LI1			STAT1		MARS	ANKRD27		RIT1
COA1	TGFBRAP1	RAB10	RNF144A	CDCA7	RP1-127D3.4	ATL3	SDC2	AHCTF1	GBAS	HDGF	SNHG19	CAD	ETHE1	LINC00467	PRTFDC1	FBLN7	LNX1	LAMTOR2		PFDN1	SDHD	RAB2A	DEDD	EFHC1	BZW2	BZW1		SOAT1	WBP11	CAMTA1	LRPPRC			MYO1B		PPIE	EIF3K		KHDC4
BLVRA	C2orf40	HADHA	ID2	OLA1	PRRC2C	SMOX	CPQ	ZNF124	GNL3	HDHD2	BTBD2	MPV17	ETV4	SLC30A1	TSPAN15	TTL	ALDH3A2	LAMTOR4		PFDN2	LYPD3	GGH	DEDD2	TMEM14A	TOMM7	BZW1P2		TOR1AIP2	STRAP	CAMTA2	PIGF			NABP1		EXOC3L1	POP5		ARHGEF2
MRPS24	UXS1	HADHB	KIDINS220	CIR1	VAMP4	TSEN34	MTDH	ZNF672	FAM162A	HDLBP	RORB	GTF3C2	ETV5	PPP2R5A	H2AFY2	CHCHD5	TFRC	LAPTM4B		PFDN4	TCF19	COPS5	DEF8	GSTA4	MALSU1	BZW2		TOR1AIP1	DERA	CAND1	CRIPT			GTF3C3		F3	MARS		SSR2
DBNL	LIMS1	EPT1	MBOAT2	SCRN3	METTL13	SNRNP40	LAPTM4B	ZNF692	GCHFR	HEBP1	FAM76B	EIF2B4	ETV7	TMEM206	MAST3	SLC20A1	SREBF1	LARS		PFDN5	RMDN3	LACTB2	DEFB1	FBXO9	DFNA5	C11orf1		AL353708.1	GOLT1B	CANT1	MCFD2			COQ10B		PYGM	PPIE		UBQLN4
POLD2	RANBP2	SLC35F6	ASAP2	ATP5MC3	PIGC	MIR200CHG	ERICH5	FAM110C	PPP1R14B	HEXB	RAD51C	SNX17	EVA1C	NENF	PSMD8	CKAP2L	AFF4	LCMT1		PFKL	FIS1	TCEB1	DEGS1	BEND6	CYCS	C11orf24		CEP350	LDHB	CANX	KCNK12			HSPD1		PRICKLE1	FCRLA		LAMTOR2
DDX56	CCDC138	AGBL5	ITGB1BP1	LNPK	SUCO	C12orf45	HRSP12	SH3YL1	PLEK2	HGD	PDLIM3	ZNF513	EXO1	RP11-61J19.5	BCL7C	IL1A	UBE2D1	LDHA		PFKP	IL18	TMEM70	DEK	SDHAF4	CBX3	C11orf54		QSOX1	KRAS	CAP1	MSH6			HSPE1		CDKN2A	PGLS		MEX3A
OGDH	SEPT10	OST4	CPSF3	MTX2	RP11-296O14.3	GSK3B	COX6C	ACP1	GCNT1	HIBADH	ZNF500	PPM1G	EXOSC1	NSL1	ATP5D	IL1B	MPP5	LDHB		PFN1	VPS16	MRPS28	DENND1A	SMAP1	AC004540.4	C11orf57		XPR1	FGFR1OP2	CAPN1	CHAC2			MOB4		ATP5F1E	BOLA1		LMNA
PPIA	SOWAHC	KHK	IAH1	HNRNPA3	PRDX6	MSTO1	POLR2K	TMEM18	TIMM10B	HIBCH	MKL2	NRBP1	EXOSC2	TATDN3	CBARP	CBWD2	RHOBTB1	LDLR		PFN2	IGFBP2	CA2	DENND1B	B3GAT2	SKAP2	C11orf58		STX6	STK38L	CAPNS1	ERLEC1			MARS2		SERBP1	SEPHS2		SEMA4A
H2AFV	NPHP1	CGREF1	ADAM17	AGPS	ANKRD45	MED30	ZNF706	TSSC1	TIMM13	HIF1A	MAPK9	FNDC4	EXOSC4	FLVCR1-AS1	HNRNPM	SLC35F5	SMC1A	LDOC1		PGAM1	SMS	RMDN1	DENND3	OGFRL1	HOXA7	C11orf63		MR1	MRPS35	CAPRIN1	RTN4			C2orf69		RBP1	KHDRBS1		SLC25A44
SNHG15	LINC00116	ABHD1	YWHAQ	RBM45	KLHL20	SEZ6L2	NCALD	TRAPPC12	TIMM10	HIGD1A	ENOSF1	GPN1	EXOSC5	ANGEL2	MARCH2	ACTR3	HSD17B10	LEO1		PGD	MELK	DECR1	DENR	RP11-398K22.12	HIBADH	C11orf98		IER5	ERGIC2	CAPZA1	MTIF2			MAIP1		SMARCE1	LARS2		PMF1-BGLAP
CCM2	ANAPC1	PREB	TAF1B	AC009948.1	CENPL	HRCT1	ATP6V1C1	ADI1	TIMM9	HIGD2A	CCDC89	SUPT7L	EXOSC7	RPS6KC1	NDUFB7	DDX18	MARK2	LEPROTL1		PGK1	GPX2	NDUFAF6	DEPDC1B	COX7A2	GGCT	C12orf10		GLUL	FAM60A	CAPZA2	CFAP36			SGO2		VRK1	PDIA4		PMF1
TBRG4	ZC3H8	ATRAID	GRHL1	PRKRA	DARS2	HIST3H2A	CTHRC1	RNASEH1	TIMM8B	HINT1	TMEM261	SLC4A1AP	EXOSC8	PROX1	TECR	INSIG2	HMMR	LHFPL3		PGLS	UQCRQ	UQCRB	DEPTOR	HMGN3	LSM5	C12orf29		RNASEL	KIAA1551	CAPZB	RP11-554J4.1			BZW1		TRAP1	ATP5F1E		PAQR6
HUS1	TTL	CAD	RRM2	PLEKHA3	RABGAP1L	OXNAD1	DCAF13	RNASEH1-AS1	GCSH	HINT2	TRIM16L	MRPL33	EXOSC9	SMYD2	TIMM13	AC093901.1	CHFR	LHPP		PHB	PHPT1	SDC2	DERA	SMIM8	YAE1D1	C12orf4		RGS16	ZCRB1	CARD10	EFEMP1			PPIL3		CMTM7	SERBP1		SMG5
SEC61G	POLR1B	MPV17	HPCAL1	UBE2E3	CACYBP	DAZAP1	EMC2	ID2	AATF	HIRIP3	ASAP1	RBKS	EXT2	PTPN14	CDC34	EN1	P4HA2	LIMA1		PHB2	ERH	CPQ	DERL2	SLC35A1	RALA	C12orf45		NPL	SLC38A1	CARD11	PUS10			NIF3L1		C12orf73	TESC		TMEM79
CCT6A	CHCHD5	GTF3C2	ODC1	FRZB	MRPS14	TLCD1	ENY2	MBOAT2	OSTF1	HIST1H1C	COG2	BRE	EXTL2	CENPF	MTAP	DBI	NFATC3	LIMS2		PHF5A	PARVB	MTDH	DERL3	RARS2	MPLKIP	C12orf49		DHX9	ARF3	CARD19	C2orf74			ORC2		PPP1R27	TMEM101		GLMP
SUMF2	AC079922.3	EIF2B4	NOL10	NUP35	RFWD2	CDC42SE1	MED30	ASAP2	BSCL2	HIST1H1E	RP11-53O19.1	FOSL2	F12	KCTD3	POLR2E	TMEM185B	TRNT1	LIN7B		PHGDH	NSUN5	ERICH5	DESI2	RRAGD	MRPL32	C12orf57		LAMC1	TUBA1B	CARHSP1	CCT4			NDUFB3		DPCD	POLR3D		CCT3
CHCHD2	IL1RN	SNX17	PDIA6	ZC3H15	RASAL2-AS1	APRT	NOV	ITGB1BP1	CKAP2	HIST1H2BK	POLR3E	AC097724.3	F3	GPATCH2	PALM	RALB	ACADVL	MTLN		PHLDA2	SF3B5	HRSP12	DGCR6	LYRM2	COA1	C12orf60		LAMC2	TUBA1C	CARM1	COMMD1			CASP8		CDCA8	SMARCE1		TSACC
NSUN5	PSD4	ZNF513	KCNF1	FAM171B	RASAL2	C19orf53	MRPL13	CPSF3	MRPL46	HIST1H4C	WDR7	PPP1CB	FABP5	SPATA17	TRMT2A	TFCP2L1	STK10	OLMALINC		PHPT1	MYC	COX6C	DGCR6L	NDUFAF4	BLVRA	C12orf65		NMNAT2	COX14	CARNMT1	TMEM17			TMEM237		IFT52	AARS		MEF2D
TBL2	PAX8	PPM1G	PQLC3	COL3A1	FAM20B	PUM3	ANXA13	IAH1	TBL2	HIST2H2AA4	TTC37	TRMT61B	FABP7	RRP15	RANBP1	RP11-204L24.2	FBXW11	SMIM26		PHYH	DECR2	POLR2K	DGUOK	COQ3	UBE2D4	C12orf73		SMG7	ATG101	CARS	WDPCP			SUMO1		PMPCA	TRAP1		NAXE
EIF4H	RP11-65I12.1	NRBP1	ROCK2	WDR75	TOR3A	RAD1	NDUFB9	YWHAQ	ELP4	HIST2H2AA3	FAM69A	WDR43	FADS1	LYPLAL1	KLHL22	NIFK	ACAP1	LINGO1		PID1	SUPT16H	DPYS	DHCR24	CCNC	DBNL	C12orf75		ARPC5	KRT8	CARS2	MDH1			NOP58		ADAM12	MRPL53		GPATCH4
RFC2	CBWD2	KRTCAP3	E2F6	ASNSD1	ABL2	ZNF732	NSMCE2	TAF1B	GDI2	HIST2H2AC	JADE1	ALK	FADS2	EPRS	SNAP29	TSN	CRMP1	LMCD1		PIGT	OIP5	EIF3E	DHCR7	CD24	POLD2	C14orf119		RGL1	EIF4B	CASC19	AC074289.1			WDR12		GAS5	APP		BCAN
RHBDD2	RABL2A	IFT172	LPIN1	ORMDL1	SOAT1	ITPKB	MYC	RP11-95D17.1	GFPT1	HK1	BAD	LCLAT1	FAH	BPNT1	SMARCB1	GYPC	EVC	LMF1		PIGY	TRAPPC6A	ENY2	DHFR	C6orf203	CAMK2B	C14orf159		COLGALT2	PFDN5	CASC3	LINC00309			CYP20A1		PPP1R14A	CMTM7		NES
POR	ACTR3	ZNF512	TRIB2	PMS1	TDRD5	SNHG9	FAM49B	RRM2	NUFIP1	HMBS	TGS1	DPY30	FAHD2A	IARS2	P2RX6	BIN1	DERL2	PLPPR1		PIH1D1	VCP	EBAG9	DHPS	GTF3C6	PPIA	C14orf166		TSEN15	C12orf10	CASC4	LGALSL			ABI2		GYS1	PNKD		CRABP2
TMEM120A	DDX18	SUPT7L	FAM84A	C2orf88	TOR1AIP2	ATP6V0B	KCNK9	HPCAL1	SH3YL1	HMG20B	CAMSAP2	SPAST	FAIM	MARK1	DERL3	MAP3K2	SIDT1	LRPPRC		PIN1	COCH	EIF3H	DHRS3	FAM229B	CCM2	C14orf2		C1orf21	PRR13	CASK	RAB1A			NDUFS1		NSMCE4A	DPCD		ISG20L2
STYXL1	RP11-19E11.1	SLC4A1AP	NBAS	HIBCH	RP11-533E19.7	MED24	PTP4A3	ODC1	STEAP1	HMGA1	AMD1	SLC30A6	FAM104B	DUSP10	DDT	AC010976.2	NDE1	LRRC26		PINX1	KLK9	MRPL13	DHRS4	MARCKS	TBRG4	C14orf80		EDEM3	PCBP2	CASP1	C1D			EEF1B2		COX6C	IFT52		RRNAD1
MDH2	STEAP3	MRPL33	DDX1	INPP1	CEP350	LAMP2	THEM6	NOL10	HBP1	HMGB2	COMMD2	YIPF4	FAM118B	TAF1A	CABIN1	SFT2D3	TMEM38A	LRRN1		PIP4K2A	ATG3	DERL1	DHRS4-AS1	HDAC2	SEC61G	C15orf39		FAM129A	ATP5G2	CASP2	PNO1			FASTKD2		NSMCE2	PMPCA		MRPL24
HSPB1	C2orf76	RBKS	FAM49A	STAT1	QSOX1	NAT14	LY6E	PDIA6	SEC22A	HMGCL	AC105052.2	TTC27	FAM120A	AIDA	PPIL2	POLR2D	AP1M1	LRWD1		PKIB	NDUFV2	C8orf76	DHRS4L2	RWDD1	GBAS	C15orf40		RNF2	HNRNPA1	CASP3	GFPT1			METTL21A		HMGN1	GAS5		HDGF
DTX2	DBI	BRE	VSNL1	HSPD1	ACBD6	DUT	GSDMD	ROCK2	PABPC1	HMGCR	R3HDM2	LTBP1	FAM120AOS	BROX	YPEL1	RP11-395A13.2	PVR	LSM1		PKM	CA12	NDUFB9	DHX15	GOPC	PSPH	C15orf61		TRMT1L	COPZ1	CASP7	NFU1			IDH1		PUF60	PRKRA		PRCC
TP53TG1	TMEM177	FOSL2	SMC6	HSPE1	STX6	NAT10	TSTA3	E2F6	RNF11	HMGN2	GNAS	FAM98A	FAM120C	RP11-452F19.3	SNRPD3	RAB6C	XRCC1	LSM10		PKP4	ELP1	SQLE	DHX16	ASF1A	CCT6A	C16orf54		SWT1	BLOC1S1	CASP8	ANXA4			IDH1-AS1		GSS	MITF		SH2D2A
SRI	PTPN4	PPP1CB	RDH14	MOB4	GLUL	UQCR10	PUF60	LPIN1	TRUB2	HMGN3	ZNF593	RP11-490M8.1	RTL8C	DISP1	PES1	MZT2B	SCARB1	LSM12		PLAT	SNW1	THEM6	DHX9	PKIB	CHCHD2	C16orf58		IVNS1ABP	ORMDL2	CASP8AP2	GMCL1			RPE		SSTR2	GYS1		ARHGEF11
PON2	TMEM185B	TRMT61B	OSR1	C2orf69	RNASEL	UQCR11	EXOSC4	FAM84A	GPR160	HMGN4	NXT1	CRIM1	RTL8A	SUSD4	MAPK1	CCDC115	MCM2	LSM2		PLD5	TRIM47	GSDMD	DIABLO	HDDC2	SBDS	C16orf59		TPR	RPS26	CAST	SNRNP27			LANCL1		P3H3	COX6C		ETV3
SLC25A13	RALB	WDR43	TTC32	MAIP1	NPL	RPRD1A	GPAA1	DDX1	DNAJC2	HMOX2	GS1-259H13.2	FEZ2	FAM129A	CAPN2	PPM1F	IMP4	SELO	LSM3		PLEKHJ1	EBP	NAPRT	DIAPH2	CENPW	NSUN5	C16orf62		ODR4	PA2G4	CASZ1	MXD1			SPAG16		TRUB2	HMGN1		KIRREL1
SHFM1	TFCP2L1	YPEL5	LAPTM4A	PPIL3	DHX9	ZNF69	CYC1	VSNL1	CNPPD1	HMSD	DNAJC21	STRN	FAM136A	TP53BP2	DGCR14	FAM168B	ALPK1	LSM4		PLGRKT	TOR1A	EEF1D	DIAPH3	RNF146	FZD9	C16orf72		PTGS2	MYL6	CAT	PCYOX1			ATIC		IPO4	TSC22D1		IFI16
SDHAF3	NIFK	LCLAT1	SDC1	NIF3L1	LAMC1	ZNF66	MAF1	SMC6	ATP2C1	JPT1	BET1	GPATCH11	FAM162A	FBXO28	MFNG	PLEKHB2	LLGL2	LSM5		PLK4	PES1	TSTA3	UTP25	ECHDC1	BCL7B	C16orf87		PLA2G4A	CS	CATSPER2	SNRPG			PECR		MAPK12	PUF60		DUSP23
ARPC1A	TSN	MEMO1	PUM2	NDUFB3	SMG7	URB1-AS1	VPS28	GEN1	NOX1	JPT2	BBS9	EIF2AK2	FAM168A	DEGS1	SLC25A1	MZT2A	PDE8A	LSM7		PLOD3	AAAS	PUF60	DIMT1	AHI1	TBL2	C16orf91		RGS1	CNPY2	CAV1	FAM136A			XRCC5		BOP1	GSS		SNHG28
ARPC1B	GYPC	DPY30	RHOB	TMEM237	ARPC5	NONO	MFSD3	RDH14	SND1	HNRNPA1	MRPL47	CEBPZ	FAM173A	NVL	HIRA	NCKAP5	CLCN4	NAA38		PMF1	ABCD3	EXOSC4	DIRAS2	PERP	VPS37D	C16orf95		RGS2	ATP5B	CAV2	NAGK			RPL37A		POLR1E	ALDH3A2		CFAP45
PDAP1	BIN1	SPAST	HS1BP3	FZD7	COLGALT2	TRPM2	COMMD5	TTC32	GJB1	HNRNPAB	SPATA1	RMDN2	FAM174A	CNIH4	SH3BP1	AC016909.1	NLE1	LSS		PMVK	NUTF2	GPAA1	DISC1	HEBP2	WBSCR22	C17orf49		UCHL5	NACA	CAVIN1	MCEE			IGFBP2		FABP5	OXLD1		TAGLN2
BUD31	ERCC3	YIPF4	LDAH	SUMO1	TSEN15	EIF3A	C8orf33	WDR35	GJB2	HNRNPC	IFIT5	CYP1B1	FAM192A	CNIH3	SRRD	AC010890.1	SDHA	LUZP2		PNKD	SLC39A4	CYC1	DKC1	ABRACL	ABHD11	C17orf53		TROVE2	DCTN2	CAVIN2	MPHOSPH10			ARPC2		PLIN2	MTRR		PIGM
ATP5J2	IWS1	BIRC6	UBXN2A	NOP58	C1orf21	MIS18A	TMEM261	LAPTM4A	PPA2	HNRNPD	RAB35	HNRNPLL	MCRIP2	ENAH	PATZ1	ACMSD	SMARCE1	LUZP6		POLD2	ATP5F1A	VPS28	DKK1	VTA1	CLDN3	C17orf62		GLRX2	OS9	CAVIN3	PAIP2B			AAMP		RPLP1	TRUB2		IGSF8
COPS6	WDR33	FAM98A	MFSD2B	WDR12	FAM129A	BCAS2	NFIB	SDC1	GHITM	HNRNPF	HIRIP3	SRSF7	MCRIP1	SRP9	TRIOBP	CCNT2	KDM5A	LY6E		POLDIP2	ATP5MF	PPP1R16A	DKK2	AIG1	CLDN4	C17orf75		CDC73	CDK4	CBFB	SPR			PNKD		NUP37	IPO4		PEA15
LAMTOR4	SFT2D3	CRIM1	SF3B6	NBEAL1	RNF2	GALNT18	PLIN2	PUM2	GJB3	HNRNPM	NAB2	GEMIN6	INSYN2	EPHX1	GCAT	RAB3GAP1	ADAM11	LYRM1		POLE3	ZFAND1	MFSD3	DLAT	FUCA2	EIF4H	C17orf80		CFH	LLPH	CBL	SFXN5			BCS1L		DNMT3B	MAPK12		DCAF8
PPP1R35	POLR2D	FEZ2	FAM228B	ABI2	TRMT1L	HARS2	IFT74	RHOB	TSPAN13	HNRNPR	PCNXL4	MORN2	FAM19A3	TMEM63A	ANKRD54	MCM6	PPP2R3A	LYRM4		POLE4	RINT1	COMMD5	DLD	SF3B5	RFC2	C18orf21		CFHR3	TMBIM4	CBLC	RAB11FIP5			RNF25		CCT8	BOP1		PEX19
MOSPD3	UGGT1	STRN	TP53I3	NDUFS1	IVNS1ABP	NME1-NME2	ACO1	HS1BP3	B9D1	HPRT1	HTR1D	SOS1	FAM201A	PYCR2	EIF3L	DARS	FERMT2	ETFRF1		POLR2C	C7orf50	AK3	DLEU1	RAB32	RHBDD2	C18orf54		ASPM	CPSF6	CBR1	PRADC1			WNT10A		LDHB	FABP5		COPA
GNB2	MZT2B	HEATR5B	ITSN2	EEF1B2	TPR	AFG3L2	NDUFB6	LDAH	UQCRQ	HRAS	ZMYND11	MAP4K3	HGH1	SDE2	SNU13	CXCR4	IGF2BP2	MAD2L2		POLR2E	ENTPD6	PLGRKT	DLEU7	PCMT1	POR	C18orf8		ZBTB41	CCT2	CBR3	CCT7			CNPPD1		MRPS12	PLIN2		NCSTN
POP7	CCDC115	GPATCH11	NCOA1	FASTKD2	C1orf27	PTBP3	DNAJA1	UBXN2A	ST6GALNAC4	RIDA	CDK2AP2	AC007246.3	FAM206A	H3F3A	POLR2F	SPOPL	MAP3K13	MAGEH1		POLR2F	RAD23A	TMEM261	DLGAP5	TMEM242	STYXL1	C19orf12		DENND1B	NAP1L1	CBWD1	TPRKB			ZFAND2B		CRIPT	QPRT		VANGL2
TRIP6	IMP4	EIF2AK2	PTRHD1	METTL21A	PLA2G4A	AL050341.2	SMU1	MFSD2B	TRAPPC3	HSBP1	IPO7	TMEM178A	FAM207A	ACBD3	SOX10	GTDC1	ST6GAL1	MALSU1		POLR2G	HAUS1	ACO1	DLL3	GTF2H5	MDH2	C19orf24		C1orf53	PPP1R12A	CBWD5	STAMBP			STK16		NDUFA2	CCT8		AL121985.1
SRRT	PTPN18	CEBPZOS	CENPO	PTH2R	LINC01351	PIK3R3	BAG1	SF3B6	CACYBP	HSD17B10	UNC119	EML4	PRXL2A	PARP1	CCDC134	ZEB2	VDAC1P1	MANBAL		POLR2H	PPP5C	NDUFB6	DLX3	TMEM181	ZP3	C19orf38		NEK7	CCDC59	CBX1	DGUOK			TUBA4A		RPL32	LDHB		CD244
TRIM56	PLEKHB2	CEBPZ	ADCY3	RPE	RGS1	PIK3R2	CHMP5	TP53I3	SNX5	HSD17B7	ZFPM1	COX7A2L	PRXL2B	ITPKB	CENPM	RP11-107E5.4	FRY	MANF		POLR2I	RNASEH2C	BAG1	DMD	DYNLT1	SRI	C19orf53		NR5A2	ATP2B1	CBX2	DGUOK-AS1			DNPEP		WDR62	BAMBI		ITLN2
AP1S1	MZT2A	SRSF7	POMC	SPAG16	UCHL5	TOMM40L	AQP7	ITSN2	PRELID1	HSP90AB1	GDPD1	MTA3	FAM216A	PSEN2	SEPT3	ORC4	PICALM	MAP1A		POLR2J	GHITM	CHMP5	DNAAF2	EZR	HEPACAM2	C19orf54		ZNF281	UBE2N	CBX3	MOB1A			GMPPA		RARB	MRPS12		F11R
ZNHIT1	GPR39	GEMIN6	DTNB	BARD1	TROVE2	ARL6IP1	AQP3	PTRHD1	GLA	HSP90B1	PROK1	THADA	FAM229A	ADCK3	KDELR3	AC105402.4	NSF	MAP1LC3A		POLR2J3	NDUFB7	NUDT2	DNAH14	ACAT2	SHFM1	C19orf60		AC104461.1	MRPL42	CBX4	MTHFD2			CHPF		TCF4	NDUFA2		TSTD1
FIS1	ZRANB3	MORN2	ASXL2	ATIC	RP11-101E13.5	SEC31A	NUDT2	CENPO	SLC39A1	HSPA12A	ZDHHC18	ZFP36L2	FAM229B	SNAP47	HSCB	KIF5C	GLI2	MAP1LC3B		POLR2K	API5	RPP25L	DNAJA1	PNLDC1	SDHAF3	C19orf70		KIF14	NDUFA12	CBX5	WDR54			SGPP2		APOBEC3B	ACOT7		USF1
IFT22	R3HDM1	MAP4K3	KIF3C	PECR	GLRX2	RCC1	RPP25L	ADCY3	GLB1	HSPA4	RAB10	DYNC2LI1	FAM32A	JMJD4	CBY1	MMADHC	CLASP1	MAP4		POLR2L	FASTKD5	DCTN3	DNAJA2	MPC1	ASNS	C1D		DDX59	SNRPF	CBX6	CCDC142			FARSB		PBX1	RPL32		KLHDC9
ALKBH4	UBXN4	AC007246.3	RAB10	XRCC5	CDC73	RCC2	DCTN3	RAB10	SERP1	HSPA5	AC009303.2	LRPPRC	SHLD2	ARF1	TOMM22	AC144449.1	MRPS34	MAPK8IP1		POLR3K	EEF1D	SIGMAR1	DNAJA3	RNASET2	BRI3	C1DP1		CAMSAP2	SLC25A3	CBY1	HTRA2			ACSL3		UBL7	KDELC1		PFDN2
POLR2J	MCM6	THUMPD2	GAREM2	SMARCAL1	ASPM	SQLE	GALT	HADHA	COQ2	HSPA9	RP11-340F14.6	PREPL	FAM3C	C1orf35	RTCB	RND3	CLNS1A	MAPRE1		POMP	RAB6A	GALT	DNAJB11	MLLT4	ARPC1A	C1GALT1		INAVA	HSP90B1	CC2D1A	POLE4			AP1S3		ZNF711	RARB		NIT1
ARMC10	DARS	COX7A2L	HADHA	RPL37A	DENND1B	S100A6	DNAJB5	HADHB	ARFIP1	HSPB1	PARD6G	CAMKMT	FAM49B	MRPL55	FBXO7	RBM43	PPP2R2C	MARCKSL1		POP7	PUS3	RP11-195F19.5	DNAJB4	PSMB1	PDAP1	C1GALT1C1		TMEM9	TXNRD1	CC2D1B	MRPL19			MRPL44		SSRP1	DHX15		DEDD
PMPCB	GTDC1	MTA3	HADHB	IGFBP2	C1orf53	DGAT2	VCP	EPT1	GPKOW	HSPB11	ALDOA	PRKCE	FAM50A	GUK1	POLDIP3	TNFAIP6	TEAD2	MAX		POSTN	NUDT8	VCP	DNAJC10	PDCD2	BUD31	C1QBP		PKP1	C12orf45	CCAR1	GCFC2			MFF		RPS17	C6orf62		UFC1
PSMC2	ZEB2	DYNC2LI1	EPT1	ARPC2	NR5A2	POLH-AS1	STOML2	C2orf70	TNFRSF21	HSPB3	RFWD2	EPAS1	FAM57A	GJC2	PPP6R2	RIF1	EED	MAZ		PPA1	PRC1	STOML2	DNAJC11	FAM20C	CPSF4	C1QBPP2		LAD1	ISCU	CCAR2	RP11-342K6.1			SLC19A3		DDX39A	PPP1R1B		AL590714.1
BCAP29	ORC4	LRPPRC	C2orf70	AAMP	ZNF281	GPR183	RMRP	SLC35F6	CHMP2A	HSPBP1	SKIV2L	RHOQ	PIMREG	HIST3H2A	CYB5R3	ARL5A	SNCB	MCAM		PPDPF	DBI	HINT2	DNAJC12	PRKAR1B	ATP5J2	C1orf112		PHLDA3	CORO1C	CCDC112	SUCLG1			CCL20		FANCA	RPS17		USP21
DLD	EPC2	PPM1B	SLC35F6	PNKD	KIF14	NDUFAF4	CCDC107	CENPA	NFU1	HSPD1	SMIM12	PIGF	FAM72A	RNF187	LMF2	STAM2	TSG101	MCHR1		PPIA	FAHD2A	CLTA	DNAJC15	C7orf50	COPS6	C1orf122		CSRP1	GLTP	CCDC115	TGOLN2			DNER		MAGEC1	DDX39A		PPOX
LINC00998	LYPD6B	PREPL	MAPRE3	CNOT9	DDX59	NDUFAF3	CA9	TMEM214	ERLEC1	HSPE1	SRPX	CRIPT	FAM84A	RHOU	RHBDD3	PRPF40A	NCBP3	MCM3AP-AS1		PPIB	MPHOSPH6	GRHPR	DNAJC19	MICALL2	MCM7	C1orf123		AC096677.1	ARPC3	CCDC117	CAPG			FBXO36		SEC13	ASAP1		B4GALT3
ST7	MMADHC	PRKCE	TMEM214	BCS1L	RP11-92G12.3	NDUFAF2	CREB3	AGBL5	MMADHC	HYAL2	KHDRBS3	SOCS5	EEF2KMT	RAB4A	TTLL1	ARL6IP6	CA12	MCM4		PPIF	HOXC10	EXOSC3	DNAJC2	INTS1	TAF6	C1orf131		NAV1	VPS29	CCDC127	MAT2A			PSMD1		SSX4	SMG8		NDUFS2
LSM8	NMI	PIGF	AGBL5	TTLL4	CAMSAP2	NIPSNAP2	HINT2	OST4	LSM1	HYPK	LONP2	MCFD2	FAM86C1	CCSAP	AP1B1	RPRM	MGLL	MDH1		PPIH	ATP6V0C	ALDH1B1	DNAJC3	PSMG3	LAMTOR4	C1orf174		IPO9	PPP1CC	CCDC137	GGCX			HTR2B		NHLH2	MAGEC1		TOMM40L
NDUFA5	TNFAIP6	CRIPT	OST4	CYP27A1	C1orf106	NIPSNAP1	CLTA	KHK	LSM3	IAH1	MTDH	GPR75-ASB3	FAM86C2P	NUP133	MCAT	NR4A2	NTN4	MDH2		PPIL1	PRPF8	FXN	DNAJC4	PSMG3-AS1	PPP1R35	C1orf186		SHISA4	ERP29	CCDC167	VAMP8			ARMC9		AP4M1	SEC13		SDHC
ARF5	RIF1	MCFD2	KHK	CNPPD1	TMEM9	CHAF1A	GRHPR	CGREF1	TINAG	IARS	EXOC6	CHAC2	CIAO2A	ABCB10	THOC5	ERMN	BCS1L	MDP1		PPM1G	FKBP3	KLF9	DNAJC7	MAD1L1	SAP25	C1orf27		AL513217.1	RPL6	CCDC25	VAMP5			NCL		ZNF627	BRCC3		FCGR2A
IMPDH1	ARL5A	CALM2	CGREF1	ZFAND2B	PKP1	CHAF1B	TOMM5	PREB	DIMT1	IARS2	KCTD3	ERLEC1	CIAO2B	TAF5L	MCM5	ACVR1C	NUAK1	MEA1		PPP1CA	TMEM251	ALDH1A1	DNAJC8	FTSJ2	MOSPD3	C1orf43		TIMM17A	PEBP1	CCDC28A	RNF181			PDE6D		SNU13	RPS10-NUDT3		FCRLA
ATP6V1F	STAM2	EPCAM	ABHD1	STK16	LAD1	TMEM131L	EXOSC3	SLC5A6	SMPDL3B	ICMT	RP4-548D19.3	PSME4	FAM98A	URB2	ARSA	PKP4	DPP8	MECR		PPP1R14B	TMEM126A	NMRK1	DNAJC9	NUDT1	ACTL6B	C1orf50		RNPEP	RPLP0	CCDC3	TMEM150A			COPS7B		ZNF593	AP4M1		FCRLB
CHCHD3	FMNL2	MSH6	PREB	TUBA4A	PHLDA3	MTRR	ALDH1B1	ATRAID	GCLM	MRPL58	KCNJ4	ACYP2	FANCA	COG2	TSPO	TANC1	SLC24A1	MED11		PPP1R14C	CKMT1A	HNRNPK	DNAL4	EIF3B	GNB2	C1orf52		ELF3-AS1	COX6A1	CCDC32	USP39			EIF4E2		RANBP1	KIT		DUSP12
AKR1B1	PRPF40A	FBXO11	SLC5A6	DNPEP	NAV1	MYCL	FAM27C	CAD	ZNF330	IDH1	PRPF4	SPTBN1	FANCI	AGT	TTLL12	AC009506.1	ZNF532	MED16		PPP1R7	APOO	CTSL	DNASE2	CHST12	POP7	C20orf24		ELF3	TRIAP1	CCDC34	C2orf68			GIGYF2		CSNK2B	ZNF627		ATF6
C7orf73	ARL6IP6	PPP1R21	ATRAID	GMPPA	IPO9	TK1	TMEM2	MPV17	PGAP2	IDH3A	MRPL12	EML6	FAP	C1orf198	ZMAT5	MARCH7	LMAN1	MED19		PPP2R1A	SNAPC5	CKS2	DNMBP	BRAT1	AP1S1	C20orf27		ARL8A	SRSF9	CCDC43	SFTPB			SNORC		PRKDC	SNU13		OLFML2B
AC090498.1	DAPL1	ERLEC1	MPV17	CHPF	TIMM17A	TP53BP2	ZFAND5	GTF3C2	RBMX	IDH3B	ZXDB	RTN4	FARS2	TTC13	SYNGR1	CD302	HACD3	MED22		PPP2R3C	HPDL	NINJ1	DNPEP	IQCE	ZNHIT1	C21orf33		PTPN7	P2RX4	CCDC47	GNLY			AC106876.1		NET1	ZNF593		NOS1AP
C7orf55	WDSUB1	PSME4	GTF3C2	OBSL1	RNPEP	LINC02001	ALDH1A1	AC074117.10	GLE1	IDH3G	AP001437.1	MTIF2	FARSA	ARV1	MIEF1	RBMS1	ZZEF1	METAP1		PTPA	DAXX	FAM120A	DNPH1	TTYH3	FIS1	C21orf59		UBE2T	ANAPC5	CCDC51	IMMT			DGKD		IK	RANBP1		UHMK1
NDUFB2	TANK	ACYP2	EIF2B4	STK11IP	RP11-465N4.4	C6orf132	HNRNPK	EIF2B4	EIF3K	IDI1	SLC25A26	CCDC88A	FARSB	FAM89A	APOL1	TANK	ENO1	METRN		PQBP1	ELMO1	FBP1	DNTTIP1	WIPI2	IFT22	C21orf91		PPP1R12B	PSMD9	CCDC57	MRPL35			HJURP		BCS1L	CSNK2B		UAP1
MRPS33	PSMD14	SPTBN1	SNX17	AC010980.2	ELF3	FAM117B	CTSL	SNX17	HTATSF1	IER3IP1	TRIM24	RP11-554J4.1	FASN	C1orf131	PNPLA3	PSMD14	MYDGF	METTL5		PRADC1	MPLKIP	ANP32B	DNTTIP2	AIMP2	ALKBH4	C22orf39		KDM5B	DENR	CCDC58	LINC00152			COPS8		BCAS2	WBP11		DDR2
SSBP1	DPP4	RTN4	ZNF513	FARSB	ARL8A	CCDC167	NINJ1	PPM1G	GLG1	IFI27L1	BRD7	PNPT1	FASTK	GNPAT	SAMM50	DPP4	ANO8	MFF		PRAF2	TAF11	NANS	DOCK9	EIF2AK1	LRWD1	C2orf49		PCAT6	ARL6IP4	CCDC59	MRPS5			RAB17		MRPL58	NET1		HSD17B7
GSTK1	GCA	MTIF2	PPM1G	ACSL3	UBE2T	AC239868.1	NANS	NRBP1	RRP7A	IFI27L2	CD9	EFEMP1	FAT1	EXOC8	TXN2	FAP	TUBE1	MFN2		PRDX2	TARBP2	SEC61B	DOLK	KDELR2	POLR2J	C2orf68		RABIF	TMED2	CCDC6	PROM2			AC104667.2		CD79B	MVD		NUF2
PDIA4	FIGN	CFAP36	NRBP1	MRPL44	PPP1R12B	AL031775.1	SEC61B	KRTCAP3	TMEM97	IFI35	DIDO1	PEX13	FAU	SPRTN	FOXRED2	GCA	ARHGEF10L	MFSD3		PRDX3	CHEK2	ERP44	DOLPP1	ZDHHC4	ARMC10	C2orf88		KLHL12	RAN	CCDC82	FAHD2A			RAMP1		MRPS9	IK		PBX1
ATP6V0E2	CERS6	PPP4R3B	KRTCAP3	IRS1	KDM5B	UQCRQ	ERP44	IFT172	MCAT	IFNGR2	PEA15	AHSA2	FBL	EGLN1	EIF3D	AC007740.1	KCNQ2	MGST3		PRDX4	MCM4	NIPSNAP3A	DPAGT1	ZNF316	PMPCB	C3orf38		ADIPOR1	SAP18	CCDC85B	DUSP2			UBE2F		RPL17	BCS1L		RXRG
LRRC61	FASTKD1	PNPT1	IFT172	MFF	PCAT6	UQCRH	BAAT	ZNF512	APOBEC3C	IFRD2	TAF1B	USP34	FBXO17	RP11-295G20.2	SGSM3	FIGN	ACTR6	MICAL1		PRDX5	PTPN6	TMEM38B	DPCD	RPA3	PSMC2	C4orf3		CYB5R1	MRPL57	CCDC85C	CIAO1			SCLY		GNG2	BCAS2		LRRC52
ABCB8	PPIG	VRK2	CCDC121	SP110	RABIF	UQCRB	NIPSNAP3A	GPN1	DESI1	IGFBP2	SLC22A5	XPO1	FBXO3	TSNAX	IFT27	GRB14	TIPIN	MICALL2		PRDX6	KTI12	TXN	DPEP3	ICA1	DLD	C4orf33		TMEM183A	RPL21	CCDC86	NCAPH			ILKAP		MDH2	MRPL58		MGST3
CDK5	PHOSPHO2	PAPOLG	GPN1	SP100	KLHL12	LINC00339	RAD23B	SUPT7L	GLO1	IGFBP4	RP11-140K17.3	FAM161A	FBXO4	DISC1	KIAA0930	COBLL1	SRI	MIEN1		PRELID1	PPP2CA	PTGR1	DPF2	NDUFA4	IMMP2L	C4orf46		BTG2	GTF3A	CCDC88A	ANKRD39			ASB1		ZWINT	MRPS9		ALDH9A1
FASTK	KLHL23	REL	SUPT7L	PSMD1	ADIPOR1	THEM4	TXN	SLC4A1AP	HTRA2	ILF2	HERC2	CCT4	FBXO7	SIPA1L2	SLC25A17	AC016723.4	EIF4G3	MIF		PRKCZ	KRBOX1	HSDL2	DPH1	TMEM106B	CAPZA2	C4orf48		ATP2B4	MTIF3	CCDC90B	FAM178B			AC062017.1		UXT	MDH2		TMCO1
TMUB1	SSB	PEX13	SLC4A1AP	ARMC9	CYB5R1	S100A14	HSDL2	MRPL33	MAT2B	ILK	SCAF1	COMMD1	FBXW5	MAP10	KCTD17	B3GALT1	NUP37	MIIP		PRMT1	UTP4	HDHD3	DPH2	TSPAN13	NDUFA5	C5orf15		ZC3H11A	POLR1D	CCDC91	ANKRD36			NDUFA10		ATP5MD	TXNL4A		UCK2
ABCF2	METTL5	C2orf74	MRPL33	NCL	TMEM183A	PTPN1	CDC26	RBKS	TOR2A	ILVBL	HMGN3-AS1	B3GNT2	FBXW9	NTPCR	ST13	STK39	SEMA3A	MTND4LP30		PRMT5	ATP6AP2	ALAD	DPH5	CDCA7L	GRM8	C5orf22		ZBED6	ATP5EP2	CCDC94	ANKRD36B			COPS9		APEX1	POR		FAM78B
PRKAG2-AS1	AC007405.6	USP34	RBKS	PTMA	ADORA1	BTF3	ALAD	BRE	GLRX	IMMP1L	GALNT15	TMEM17	FCRLB	KCNK1	RBX1	LRP2	GTSE1	MIR497HG		PSAT1	ABHD10	ORM1	DPM1	NUPL2	ARF5	C5orf24		SNRPE	POMP	CCDC97	COX5B			GPC1		MRPL11	ENPP2		POGK
GALNT11	ERICH2	RP11-355B11.2	BRE	PDE6D	CHIT1	SMIM10L1	POLE3	PPP1CB	GLUD1	IMMT	ATP6V1C1	EHBP1	FDFT1	RP5-827C21.4	L3MBTL2	PPIG	SEMA3C	MKKS		PSENEN	UBE2A	ORM2	DPM2	MALSU1	SND1	C5orf30		SOX13	HMGB1	CCL26	COA5			DUSP28		MPDU1	UXT		TADA1
DHRSX	GORASP2	XPO1	FOSL2	COPS7B	PRELP	PSMA2	RGS3	TRMT61B	GLUL	IMP3	SPATA24	OTX1	FDPS	COA6	CHADL	SSB	TTC38	MKRN2		PSMA2	RNH1	ATP6V1G1	DPM3	MPP6	ATP6V1F	C5orf51		ETNK2	ALG5	CCM2	UNC50			GPR35		UBE2L3	ATP5MD		ILDR2
CD99	TLK1	CCT4	PLB1	EIF4E2	ZC3H11A	PSMA1	AMBP	WDR43	GMDS	IMP4	TMEM126B	MDH1	FDX2	IRF2BP2	RANGAP1	METTL5	ACAT1	MLF2		PSMA3	TKFC	FBXW2	DPP3	SNX10	SMKR1	C5orf63		GOLT1A	GTF2F2	CCNA1	MITD1			MTERF4		C3orf70	APEX1		MAEL
PNPLA4	METTL8	COMMD1	PPP1CB	EFHD1	ZBED6	TMEM158	KIF12	LCLAT1	GNAS	IMPDH2	RP11-120E11.2	UGP2	FEN1	TOMM20	ZC3H7B	AC007405.6	GRAMD4	MLLT11		PSMA4	UBE2E2	C5	DPP7	AC004540.4	MEST	C6orf106		PLEKHA6	ESD	CCNA2	MRPL30			PPP1R7		SDHAF1	MRPL11		POU2F1
HCCS	DCAF17	B3GNT2	TRMT61B	MROH2A	SNRPE	TMEM159	ORM1	DPY30	GNG5	INHBA	PPOX	LGALSL	FERMT2	RBM34	PHF5A	GORASP2	CELSR1	MLST8		PSMA5	CDC23	RAB14	DPY30	AC004540.5	CHCHD3	C6orf120		PPP1R15B	MED4	CCNB1	TXNDC9			HDLBP		ABT1	MPDU1		CREG1
MSL3	DYNC1I2	TMEM17	WDR43	HJURP	ETNK2	C11orf24	ORM2	SPAST	GNG10	INO80C	WWOX	RP11-568N6.1	FEZ1	GGPS1	ACO2	TLK1	ZNF638	MLX		PSMA6	MAGOH	STOM	DPYD	SKAP2	AKR1B1	C6orf203		PIK3C2B	ITM2B	CCNB1IP1	EIF5B			SEPT2		NUFIP1	SAR1A		MPZL1
PRPS2	SLC25A12	MDH1	YPEL5	ARL4C	GOLT1A	UBR5	ATP6V1G1	SLC30A6	GNS	INPP4B	MT-TG	SERTAD2	FGD5-AS1	TBCE	POLR3H	METTL8	SLC25A40	MMAB		PSMA7	GPC3	NDUFA8	DRAM2	HOXA4	C7orf49	C6orf226		MDM4	RNASEH2B	CCNB2	PDCL3			STK25		AC124312.1	RXYLT1		MPC2
TMSB4X	METAP1D	UGP2	LCLAT1	COPS8	MDM4	CCNY	C5	YIPF4	GOT1	INSIG1	GID8	ACTR2	FGF12	GNG4	TRMU	CYBRD1	TIMM21	MMADHC		PSMB1	EBNA1BP2	PSMB7	DRAP1	HOXA7	C7orf73	C6orf48		TMEM81	VPS36	CCNC	CNOT11			BOK		ERGIC3	SDHAF1		DCAF6
RAB9A	ITGA6	AFTPH	DPY30	UBE2F	RBBP5	CCNF	RAB14	BIRC6	GOT2	IQGAP1	URI1	SPRED2	FGF14-AS2	NID1	DESI1	DYNC1I2	ADD2	MNX1		PSMB2	CIAPIN1	PTRH1	DRD4	HOXA10-AS	C7orf55	C6orf62		RBBP5	COMMD6	CCND1	RNF149			THAP4		C8orf59	ABT1		GPR161
GEMIN8	CDCA7	RAB1A	SPAST	SCLY	DSTYK	CCNC	STOM	TTC27	GPI	IQGAP3	RP11-11N9.4	ETAA1	FGFBP3	GPR137B	CERK	HAT1	RASAL2	MOB3B		PSMB4	CSTB	AK1	DRG1	SCRN1	ADCK2	C6orf89		DSTYK	UCHL3	CCND2	IL1R1			DTYMK		UBE2T	NUDT16		TIPRL
SYAP1	OLA1	ACTR2	SLC30A6	ILKAP	LEMD1	NCKAP5	NDUFA8	FAM98A	BLOC1S2	ISCA1	NDUFAF2	C1D	FGFRL1	LGALS8	KCNK10	PDK1	VPS9D1	MON1A		PSMB5	CENPI	PTGES2	DRG2	GGCT	NDUFB2	C7orf26		NUAK2	UBAC2	CCNDBP1	IL1RL2			ING5		MTERF3	ERGIC3		SFT2D2
RBBP7	CIR1	SPRED2	YIPF4	HES6	CDK18	CDC25B	PDCL	CRIM1	ANG	ISCU	RP11-478K15.6	PNO1	FH	ACTN2	FKBP3	AC013461.1	ZNF37A	MOSPD1		PSMB6	RPP21	C9orf16	DSCC1	FAM188B	MRPS33	C7orf55-LUC7L2		CDK18	APEX1	CCNE1	MRPS9			TRNT1		SMAP1	C8orf59		ATP1B1
PDHA1	SCRN3	MEIS1	TTC27	TRAF3IP1	MFSD4	UAP1	NEK6	FEZ2	TTC9C	ISG15	EXOSC2	CNRIP1	FHL1	FMN2	SDR39U1	MLK7-AS1	MARK3	MOSPD3		PSMB7	GTF2E2	SWI5	DSCR8	LSM5	SSBP1	C7orf73		MFSD4A	DAD1	CCNG1	RP11-332H14.2			CRBN		PPP1CA	COLEC12		NME7
EIF1AX	ATP5G3	ETAA1	LTBP1	ASB1	ELK4	PIAS3	PSMB7	STRN	NOMO2	ISG20L2	MKNK2	ANTXR1	FHL3	RGS7	RBM23	CDCA7	SLC25A3	MPC1		PSMC1	CFDP1	TRUB2	DSG2	RP9	PDIA4	C8orf33		ELK4	OXA1L	CCNK	C2orf49			SUMF1		PTDSS1	UBE2T		BLZF1
PRDX4	KIAA1715	C1D	FAM98A	TWIST2	SLC45A3	ZNF317	ARPC5L	HEATR5B	C16ORF91	ISOC2	RP11-589P10.5	NFU1	FIBIN	FH	PRMT5	SP3	FNDC3B	MPDU1		PSMC3	SWI5	COQ4	DSN1	STARD3NL	ZNF467	C8orf59		SLC45A3	MRPL52	CCNL1	FHL2			SETMAR		COX6A1	MTERF3		METTL18
APOO	MTX2	PNO1	FEZ2	AC062017.1	NUCKS1	SDHC	RABEPK	GPATCH11	C17ORF58	FAM234A	ALG13	ANXA4	FIBP	OPN3	POLE2	OLA1	FOSL2	MPG		PSMC4	CENPK	SPTAN1	DSTN	YAE1D1	ATP6V0E2	C8orf76		NUCKS1	PSMB5	CCNQ	GCC2			LMCD1		CCDC167	PPP1CA		SCYL3
GK	HNRNPA3	PPP3R1	STRN	NDUFA10	RAB29	SDHB	HSPA5	EIF2AK2	PIGW	ITGA5	MARVELD3	SNRNP27	FIS1	CHML	SOS2	CIR1	FRYL	MPHOSPH6		PSMC5	SLC27A2	WDR34	DTD1	RALA	LRRC61	C9orf152		SLC41A1	C14orf119	CCNT1	LIMS1			RAD18		COPS6	NAP1L1		KIFAP3
DYNLT3	AGPS	GFPT1	GPATCH11	COPS9	SLC41A1	SDHD	MAPKAP1	CEBPZOS	CISD3	ITGAE	ACTN1	PCBP1	FKBP10	RP11-561I11.3	NIN	AC010894.3	TMEM131	MPI		PSMD10	HARS2	ZDHHC12	DTL	MPLKIP	REPIN1	C9orf16		SLC26A9	PSME1	CCNT2	RGPD5			THUMPD3		GPC4	PTDSS1		GORAB
MID1IP1	RBM45	NFU1	EIF2AK2	DUSP28	SLC26A9	SMG5	PBX3	CEBPZ	SMIM24	ITGB1	HIGD2A	TIA1	FKBP11	AKT3	PSMC6	AC018890.6	FSCN1	MPLKIP		PSMD11	RPL23A	PHYHD1	DTYMK	PSMA2	CDK5	C9orf40		CTSE	PSME2	CCNY	NPHP1			MTMR14		BPGM	COX6A1		PRRX1
ATP6AP2	OSBPL6	AAK1	CEBPZOS	RNPEPL1	RAB7B	GRWD1	PTRH1	NDUFAF7	IAH1	ITGB1BP1	NEDD4	PCYOX1	FKBP1A	ZBTB18	GNPNAT1	CHRNA1	MOCOS	MPST		PSMD13	GON7	CRAT	DUS3L	COA1	FASTK	C9orf64		EIF2D	CHMP4A	CCNYL1	LINC00116			OGG1		PRR13	CCDC167		FMO4
FUNDC1	AC009948.5	ANXA4	CEBPZ	CAPN10	CTSE	SPP1	TOR2A	QPCT	C3ORF38	ITGB3BP	SPARCL1	SNRPG	FKBP2	ADSS	DDHD1	CHN1	PLD1	MPV17		PSMD14	UBE2V1	NTMT1	DUSP10	BLVRA	TMUB1	C9orf78		DYRK3	NEDD8	CCS	RP11-803D5.4			CAMK1		PPIH	COPB2		PRRC2C
NDUFB11	PRKRA	GMCL1	NDUFAF7	KIF1A	C1orf186	TOMM7	CDK9	CDC42EP3	RABL3	ITM2A	MRPS25	FAM136A	FKBP3	DESI2	CDKN3	ATF2	WDR62	MPV17L2		PSMD2	POLD1	ASS1	DUSP12	UBE2D4	ABCF2	CAAP1		MAPKAPK2	SCFD1	CCSAP	ANAPC1			TADA3		CRABP2	COPS6		VAMP4
UBA1	FKBP7	SNRNP27	PRKD3	PPP1R7	FAM72A	EEF1A1	AK1	ATL2	TCAIM	ITPA	SEMA7A	VAX2	FKBP4	COX20	CNIH1	ATP5G3	DLG1	MPZL1		PSMD4	AIG1	SURF1	DUSP2	DBNL	LINC01003	CAB39		C1orf116	SPTSSA	CCT2	ZC3H8			ARPC4		SSBP3	MCCC1		METTL13
UXT	PLEKHA3	MXD1	QPCT	HDLBP	SRGAP2	GEMIN7	ST6GALNAC4	HNRNPLL	RPUSD3	JAGN1	NPB	TEX261	FKBP5	EFCAB2	CGRRF1	KIAA1715	RAB7A	MRPL57		PSMD7	INTS14	SURF4	DUSP23	PGAM2	ACTR3B	CABIN1		PFKFB2	SNX6	CCT3	ZC3H6			RPUSD3		NARF	GPC4		PIGC
FTSJ1	UBE2E3	AC016700.5	ATL2	SEPT2	IKBKE	MLKL	DPM2	GALM	RPL7L1	JMJD4	VCL	NAGK	FKBP9	SMYD3	ATP6V1D	HOXD13	BCAP29	MRPL10		PSMD8	PIGU	SARDH	DUSP7	POLD2	CNPY1	CACUL1		YOD1	FKBP3	CCT4	POLR1B			JAGN1		UTP18	BPGM		SUCO
EBP	PPP1R1C	PCYOX1	HNRNPLL	FARP2	EIF2D	CHST3	PTGES2	SRSF7	SNHG15	JOSD2	CBX3	MPHOSPH10	FLAD1	TFB2M	PIGH	HOXD11	SEC31B	MRPL11		PSME1	MRPL23	MRPS2	DUT	YKT6	LINC01006	CACYBP		C4BPB	RPS29	CCT5	CHCHD5			CRELD1		TCEAL7	FAM126A		PRDX6
TIMM17B	DNAJC10	SNRPG	GALM	STK25	RP11-343H5.6	KIF18B	TRUB2	GEMIN6	NSMCE2	JTB	NPRL2	EXOC6B	FLOT1	SCCPDH	PSMA3	HOXD10	SART3	MRPL12		PSME2	TYW1	EGFL7	DVL1	DDX56	MNX1-AS1	CACYBPP2		C4BPA	RPL36AL	CCT6A	AC079922.3			PRRT3-AS1		EID1	TMED3		KLHL20
PQBP1	FRZB	FAM136A	SRSF7	BOK-AS1	MAPKAPK2	EIF3I	COQ4	DHX57	YIPF6	KARS	WDR74	SPR	FLOT2	AHCTF1	VTI1B	HOXD-AS2	EXOSC7	MRPL13		PSMG1	PSMA6	AGPAT2	DYM	TMED4	GTPBP6	CAD		CD55	TMX1	CCT7	SLC20A1			EMC3		ZC3HC1	PPIH		CENPL
SLC35A2	NUP35	TEX261	GEMIN6	BOK	CD55	EIF3J	URM1	MORN2	GPS1	KATNB1	CYLD	SFXN5	FLT3LG	ZNF670	TIMM9	HOXD9	KIFAP3	MRPL14		PSMG2	SUCLG2	TMEM141	DYNC2LI1	OGDH	SLC25A6	CADM1		CD46	C14orf166	CCT8	IL1B			FANCD2		RF00603	MYL12B		DARS2
WDR45	ZNF804A	MCEE	MORN2	THAP4	CD46	EIF3L	CERCAM	SOS1	GPX1	KAZALD1	CH507-9B2.9	SMYD5	FLVCR1-DT	RP11-488L18.10	GSTZ1	HOXD3	MKRN2	MRPL15		PSMG3	ABHD14A	EDF1	DYNLL1	H2AFV	ASMTL	CALCOCO2		MIR29B2CHG	PSMC6	CD109	IL37			BRK1		RBM14	ASL		RC3H1
PLP2	ZC3H15	MPHOSPH10	SOS1	ATG4B	C1orf132	EIF3B	GLE1	THUMPD2	GPX2	KCNS3	TMEM186	PRADC1	FLYWCH2	ZNF496	TMED8	HAGLR	MCM6	MRPL16		PSMG4	CYB5A	FBXW5	DYNLRB1	CCM2	PNPLA4	CALM1		PLXNA2	CNIH1	CD151	PAX8			SEC13		POLR2F	GDNF		RABGAP1L
CCDC22	COL3A1	PAIP2B	MAP4K3	DTYMK	LAMB3	EIF3D	WDR34	AC104654.1	GPX4	KCTD12	ZNF346	CCT7	FN3KRP	SH3BP5L	AHSA1	HOXD1	REXO2	MRPL17		PTF1A	ITGAE	C8G	DYNLT1	RAMP3	GPR143	CALM2		LAMB3	LGALS3	CD164	RP11-65I12.1			ATG7		MCM7	NARF		CACYBP
MAGED1	WDR75	ZNF638	THUMPD2	ING5	G0S2	EIF3E	ZDHHC12	PKDCC	GRB2	KDELC1	RP11-249L21.4	ALMS1	FOLH1	ZNF672	SPTLC2	MTX2	RBM7	MRPL18		PTGDS	NXPE3	DPP7	DYRK2	UPP1	HCCS	CALM3		C1orf74	KTN1	CD200	CBWD2			TAMM41		PRPF31	UTP18		MRPS14
HSD17B10	SLC40A1	SPR	EML4	TRNT1	TRAF3IP3	EIF3F	PPP2R4	EML4	LAMTOR2	KDELR1	SESN2	TPRKB	FOXM1	SH3YL1	RIN3	LINC01116	RBMS2	MRPL20		PTGES2	IFRD2	SSNA1	DYRK3	SEC61G	MSL3	CALR		IRF6	ACTR10	CD24	RABL2A			TIMP4		PSMG1	POSTN		KIAA0040
TSR2	ASNSD1	SFXN5	COX7A2L	CRBN	C1orf74	MKKS	LINC01503	COX7A2L	MRPS28	KDELR2	RNF26	DUSP11	FOXRED1	ACP1	LGMN	HNRNPA3	BAZ2A	MRPL21		PTGFRN	PYCR2	MRPL41	DYRK4	VOPP1	PRPS2	CALU		UTP25	PSMA3	CD27-AS1	SLC35F5			PPARG		BLCAP	ZC3HC1		COP1
GNL3L	OSGEPL1	PRADC1	MTA3	SETMAR	IRF6	NOL10	TOR1A	MTA3	COA3	KDELR3	ANKRD11	STAMBP	FOXRED2	TMEM18	SNW1	NFE2L2	PTPN23	MRPL23		PTMA	TSFM	IFITM2	E2F1	GBAS	TMSB4X	CAMK1D		SERTAD4-AS1	TIMM9	CD2AP	ACTR3			TSEN2		CTPS1	ACSBG1		RASAL2
MAGED2	ORMDL1	CCT7	ZFP36L2	LMCD1	DIEXF	RALA	C9orf78	ZFP36L2	TMEM176B	KEAP1	S100B	DGUOK	FPGS	PXDN	ITPK1	AC079305.10	MLH1	MRPL24		PTMS	TSPAN17	IFITM3	E2F3	SUMF2	SYAP1	CAMK2G		SERTAD4	DHRS7	CD2BP2	DPP10-AS1			MKRN2		SLC25A11	MCM7		AL137796.1
APEX2	PMS1	FBXO41	THADA	RAD18	SERTAD4-AS1	GRSF1	ASS1	THADA	GRN	PCLAF	LDLRAD4-AS1	DGUOK-AS1	FREM2	TSSC1	DHRS7	AGPS	UNG	MRPL27		PTP4A3	NDUFS3	SIGIRR	E2F4	GUSB	RBBP7	CAMKK2		HHAT	CHURC1	CD320	DDX18			TMEM40		ATP5PF	PRPF31		RALGPS2
FAM104B	C2orf88	TPRKB	DYNC2LI1	THUMPD3	SERTAD4	NENF	EXOSC2	DYNC2LI1	DCPS	RUBCNL	SLC25A36	BOLA3	FRG1	TRAPPC12	ERH	PRKRA	FMO4	MRPL28		PTRH2	WDR3	RNH1	EAPP	GS1-124K5.4	PDHA1	CAMLG		RCOR3	MAX	CD44	INSIG2			CHCHD4		NIF3L1	PSMG1		FAM20B
LINC01420	HIBCH	DUSP11	LRPPRC	MTMR14	HHAT	CALU	MED27	LRPPRC	BZW2	JCAD	RER1	MOB1A	FSTL1	ADI1	HIF1A	FKBP7	KLHL20	MRPL3		PTRHD1	ALG1	TALDO1	EARS2	RP11-792A8.4	EIF1AX	CAMSAP1		TRAF5	ATP6V1D	CD46	MARCO			LSM3		CPNE6	BLCAP		TOR3A
MSN	INPP1	STAMBP	PPM1B	OGG1	RCOR3	PADI2	RPL7A	PPM1B	SPCS1	KIF21A	RP11-46H11.12	DCTN1	FTH1	AC142528.1	SUSD6	PLEKHA3	SLC46A1	MRPL32		PTS	NARS	CD151	EBAG9	NSUN5	SMS	CAMTA1		LINC00467	EIF2S1	CD47	C1QL2			CCDC174		DPF1	TUSC3		ABL2
PDZD11	MFSD6	DGUOK	PREPL	TADA3	TRAF5	SAE1	SURF1	PREPL	MRPS18B	KIF22	REXO4	C2orf81	FTSJ1	RNASEH1	SRSF5	SESTD1	PLXNA2	MRPL33		PTTG1	PRCC	POLR2L	EBNA1BP2	WBSCR22	PRDX4	CAMTA2		SLC30A1	VTI1B	CD58	STEAP3			MRPS25		ZCCHC17	IARS		SOAT1
SNX12	STAT1	BOLA3	CAMKMT	ARPC4	LINC00467	ATP6V1C2	SURF4	CAMKMT	C19ORF53	KLHDC3	CTSF	WDR54	MRM2	RNASEH1-AS1	ZFYVE21	UBE2E3	SPAG5	MRPL34		PUF60	PEBP1	TSPAN4	EBP	STX1A	APOO	CAND1		NEK2	ACTN1	CD68	C2orf76			METTL6		VARS	CTPS1		FAM163A
IL2RG	GTF3C3	BOLA3-AS1	SIX3	RPUSD3	SLC30A1	ATP6V1C1	OLFM1	SRBD1	MRPL42	KLHDC8A	BTG2	RTKN	FTSJ3	RPS7	MTHFD1	CERKL	ANKRD13A	MRPL35		PXN-AS1	GEMIN5	CHID1	EBPL	ABHD11	DYNLT3	CANT1		LPGAT1	ERH	CD81	DBI			HACL1		CAMK4	SLC25A11		TOR1AIP2
PIN4	HSPD1	MOB1A	SIX2	JAGN1	NEK2	MSANTD3	C9orf116	EPAS1	TMEM14A	KLHDC8B	C3orf18	INO80B	FUCA1	CMPK2	ZC3H14	SSFA2	TPD52	MRPL36		PYCR1	PROCR	TOLLIP	ECE2	EIF4H	MID1IP1	CANX		INTS7	ISCA2	CD9	CFAP221			BTD		POLE4	SYNCRIP		TOR1AIP1
HDAC8	HSPE1	MTHFD2	SRBD1	PRRT3-AS1	LPGAT1	BCYRN1	MRPS2	ATP6V1E2	MCTS1	KNSTRN	EPB41L5	MOGS	FUCA2	RNF144A	TELO2	PDE1A	ACACB	MRPL37		PYURF	MYBBP1A	FAM99A	ECH1	RFC2	ATP6AP2	CAP1		DTL	TMED10	CD99	TMEM177			DPH3		PSMD4	ATP5PF		CEP350
JPX	MOB4	DCTN1	ATP6V1E2	EMC3	INTS7	TMSB15A	PMPCA	PIGF	NOB1	KPNA2	VPS29	TLX2	FUNDC1	ID2	PCNX1	DNAJC10	TRAF4	MRPL38		QDPR	ZNF22	MRPL23	ECHDC1	GTF2I	FUNDC1	CAPN1		PPP2R5A	C14orf1	CDC123	TMEM185B			OXNAD1		MRPL27	NIF3L1		QSOX1
PBDC1	MARS2	C2orf81	RHOQ	BRK1	DTL	TTF2	EGFL7	CRIPT	DBNL	KPNB1	ATG5	AUP1	FUNDC2	MBOAT2	GSKIP	NCKAP1	PAG1	MRPL4		R3HCC1	ISCA2	CD81	ECHDC3	WBSCR16	NDUFB11	CAPN10		TMEM206	AHSA1	CDC14B	RALB			PLCL2		TIMELESS	MRPS31		ACBD6
COX7B	FTCDNL1	WDR54	PIGF	GHRL	PPP2R5A	MTRNR2L12	AGPAT2	MCFD2	NTMT1	KRCC1	APOE	HTRA2	FUOM	ASAP2	VRK1	FSIP2	GPATCH1	MRPL40		RAB1B	C15orf61	RHOG	ECHS1	RHBDD2	UXT	CAPN15		NENF	SLIRP	CDC20	NIFK-AS1			SGO1		DDX10	ZCCHC17		XPR1
PGK1	C2orf69	RTKN	CRIPT	SEC13	TMEM206	ANXA5	PHPT1	CALM2	COMMD5	KRT10	PANK4	DOK1	FUZ	ITGB1BP1	PSMC1	ZC3H15	ICAM3	MRPL41		RAB31	ACTR2	SMPD1	ECI1	POR	FTSJ1	CAPN2		ATF3	SNW1	CDC23	NIFK			UBE2E2		RPA3	ARPC1B		KIAA1614
TAF9B	C2orf47	WBP1	SOCS5	VGLL4	NENF	ANXA7	EDF1	EPCAM	MRPL13	KRTCAP2	RTKN2	SEMA4F	FXYD5	CPSF3	PPP4R3A	AC017101.10	NT5C2	MRPL44		RAB33A	HMGB1	ILK	ECI2	MDH2	PORCN	CAPN7		BATF3	PSMC1	CDC25A	TSN			UBE2E1		HAT1	PIGY		STX6
ITM2A	SPATS2L	MRPL53	MCFD2	TAMM41	RP11-61J19.5	MRGBP	FBXW5	MSH2	TMEM230	KXD1	NPHP3	POLE4	G3BP1	IAH1	C14ORF93	TFPI	MCAM	MRPL46		RAB3C	EIF2D	TPP1	ECSIT	SRI	EBP	CAPNS1		NSL1	CALM1	CDC25B	ERCC3			RPL15		H2AFV	VARS		MR1
HMGN5	KCTD18	LBX2-AS1	EPCAM	MKRN2	NSL1	PYGB	C8G	MSH6	GRINA	LACTB2	RP3-428L16.1	EVA1A	G6PC3	YWHAQ	PSMB5	GULP1	GPC4	MRPL47		RAB4B	DBNL	EIF3F	EDARADD	HEPACAM2	RBM3	CAPRIN1		TATDN3	NDUFB1	CDC25C	POLR2D			NGLY1		ENO1	ST5		GLUL
SH3BGRL	PPIL3	PCGF1	MSH2	TMEM40	TATDN3	PYGL	PTGDS	FBXO11	C1GALT1C1	LAMA2	PKIG	MRPL19	G6PD	TAF1B	YY1	COL5A2	MBNL3	MRPL48		RAB5C	BCL2L12	AKIP1	EDEM2	PEG10	WDR13	CAPZA1		FLVCR1-DT	TMEM251	CDC26	RP11-395A13.2			OXSM		MB21D2	POLE4		RNASEL
CSTF2	NIF3L1	AUP1	MSH6	RPL32	FLVCR1-AS1	BAMBI	DPP7	FOXN2	MRPL18	LAMB3	CPXM1	GCFC2	GAA	RP11-95D17.1	ACIN1	SLC40A1	RAP1GAP	MRPL49		RAB7A	RAE1	TMEM9B	EDF1	SHFM1	PCSK1N	CAPZA2		FLVCR1	IFI27L2	CDC27	MZT2B			SLC4A7		NDUFB11	PSMD4		RGS16
TIMM8A	ORC2	HTRA2	FBXO11	NUP210	FLVCR1	ATXN7L3B	SSNA1	ASB3	NDUFAF4	LAMC1	FAM131B	RP11-342K6.1	GABARAP	HPCAL1	APEX1	ASNSD1	XAB2	MRPL50		RABAC1	CCNA1	CTR9	EDN2	SDHAF3	TIMM17B	CAPZB		VASH2	WARS	CDC37	IMP4			CMC1		GLI2	GLRX		LINC01686
RPL36A	NDUFB3	DOK1	FOXN2	HDAC11	VASH2	SLC19A1	TUBB4B	CHAC2	MED4	LAMTOR1	SPG20-AS1	SUCLG1	GABARAPL2	ODC1	PABPN1	ORMDL1	ARHGEF1	MRPL51		RABEPK	BID	PSMA1	EDNRB	BRI3	PQBP1	CARD11		ANGEL2	APOPT1	CDC42	PLEKHB2			AZI2		TP53	MRPL27		NPL
HNRNPH2	CASP8	HK2	PPP1R21	CHCHD4	ANGEL2	SBK1	MRPL41	ERLEC1	CCDC59	LAMTOR2	YPEL4	KCMF1	GADD45A	NOL10	EFS	C2orf88	MAP2K7	MRPL52		RABGGTB	CXCL14	C11orf58	EEF1A1	ARPC1A	SLC35A2	CARD16		RPS6KC1	C14orf2	CDC42BPA	MZT2A			CMTM8		ATP6V1G2	DDX10		DHX9
ARMCX6	TRAK2	POLE4	STON1	LSM3	SMYD2	CDC20	PSMD13	PSME4	METTL5	LAMTOR4	IKBKE	TCF7L1	GADD45GIP1	RN7SL832P	CINP	HIBCH	DGKD	MRPL53		RAC3	MNAT1	RPS13	EEF1B2	ARPC1B	PRAF2	CARD19		PROX1	SIVA1	CDC42BPB	CCDC74A			CMTM7		XAGE1B	YIF1A		LAMC1
BEX4	STRADB	MRPL19	CHAC2	CCDC174	PTPN14	BCAP31	IFITM2	ACYP2	CHMP4A	LAMTOR5	MIR4697HG	TGOLN2	GALE	PDIA6	SRP54	INPP1	CTTNBP2	MRPL54		RAD23A	KLK6	NUCB2	EEF1D	PDAP1	WDR45	CARD8		SMYD2	NIPA2	CDC42EP1	NCKAP5			DYNC1LI1		OTUB1	HAT1		LAMC2
TCEAL8	TMEM237	GCFC2	ERLEC1	MRPS25	CENPF	VPS35	IFITM1	SPTBN1	PHPT1	LAP3	MVB12B	RETSAT	GALK1	PQLC3	CHD8	MFSD6	RARB	MRPL55		RAMP1	NUBP2	SERGEF	EEF1E1	ATP5J2	PLP2	CARD9		PTPN14	EMC7	CDC42EP3	TMEM163			GLB1		PRPSAP2	H2AFV		SMG7
NGFRAP1	SUMO1	RP11-342K6.1	PSME4	SH3BP5	KCNK2	KCTD1	IFITM3	RTN4	BABAM1	LAPTM4B	RMND1	ELMOD3	GALNS	ROCK2	PCK2	AC093388.3	TOP2B	MRPL9		RAN	RECQL	SAA4	EEF1G	ZKSCAN1	CCDC22	CARHSP1		CENPF	EMC4	CDC42EP4	R3HDM1			CRTAP		SH3BGRL3	SBDS		ARPC5
TCEAL4	NOP58	SUCLG1	ACYP2	METTL6	KCTD3	KCTD5	RNH1	MTIF2	THYN1	LARS	NGFRAP1	GGCX	GALNT2	E2F6	DCAF11	GLS	TM9SF3	MRPS10		RANBP1	CTNNBL1	LDHA	EEF2	COPS6	MAGED1	CARM1		KCTD3	NOP10	CDC42SE1	UBXN4			EPM2AIP1		PSMC5	ENO1		RGL1
TCEAL1	WDR12	KCMF1	SPTBN1	HACL1	ESRRG	ESF1	IRF7	CFAP36	MRPL15	LCMT1	GPX3	VAMP5	GAMT	LPIN1	PSMA6	STAT1	NFKB2	MRPS11		RAP1GDS1	ECHDC1	TSG101	EEFSEC	AP4M1	HSD17B10	CARNMT1		GPATCH2	SRP14	CDC42SE2	MCM6			MLH1		YARS	TIPRL		COLGALT2
PRPS1	NBEAL1	TGOLN2	RTN4	BTD	GPATCH2	BRAP	TALDO1	PPP4R3B	UBE2T	LDHA	LINC00869	RNF181	GANAB	TRIB2	EMC9	AC098617.1	UBE2T	MRPS12		RARS2	GNAI3	HTATIP2	EFCAB11	TAF6	TSR2	CARS		RRP15	SPINT1	CDC45	DARS			LRRFIP2		CENPP	RNASE1		TSEN15
TSC22D3	CYP20A1	RETSAT	MTIF2	DPH3	SPATA17	IFITM10	POLR2L	PNPT1	TIMM21	LDHB	BORCS5	TMEM150A	GAP43	FAM84A	PSME2	SLC39A10	PPP1R12B	MRPS14		RBBP8	TRMT61B	BBOX1	EFCAB2	LAMTOR4	MAGED2	CARS2		LYPLAL1	RTF1	CDC5L	DARS-AS1			GOLGA4		MRPS15	NDUFB11		C1orf21
PSMD10	NRP2	ELMOD3	CCDC88A	OXNAD1	RRP15	ANGPTL4	TSPAN4	VRK2	MRPL22	LEFTY2	NDUFB2-AS1	USP39	GAPDH	NBAS	BRMS1L	CCDC150	DNAJC10	MRPS16		RBM8A	TSPAN3	CCDC34	CRACR2A	PPP1R35	APEX2	CASC3		EPRS	PDIA3	CDC6	KYNU			CTDSPL		CHRNA3	TP53		EDEM3
ALG13	NDUFS1	CAPG	CFAP36	SATB1	TGFB2	CDAN1	CHID1	FANCL	ORMDL2	LEMD1	DENND4A	ST3GAL5	GAR1	DDX1	REC8	PGAP1	GTF3C1	MRPS17		RBX1	DUSP22	IMMP1L	EFEMP2	TSC22D4	FAM104B	CASC4		BPNT1	SERF2	CDC73	ORC4			ACAA1		RPL37A	SCO2		FAM129A
PGRMC1	EEF1B2	MAT2A	PPP4R3B	SGO1	LYPLAL1	MMACHC	MRPL23	BCL11A	CNIH4	LEO1	AC073283.4	POLR1A	GART	MYCNOS	GMPR2	SF3B1	USP33	MRPS18A		RDH11	L3MBTL2	EIF3M	EFNA1	SAP25	LINC01420	CASP1		IARS2	EIF3J	CDCA2	MMADHC			XYLB		ALG5	MAP1LC3A		RNF2
SLC25A5	FASTKD2	GGCX	PNPT1	UBE2E2	EPRS	RIOK1	IGF2	REL	RANGRF	LEPROTL1	MAFB	PTCD3	GAS7	MYCN	PNN	COQ10B	PAK3	MRPS18B		REM1	MCRS1	CD59	EFNA4	GNB2	SPIN2B	CASP10		RAB3GAP2	DUT	CDCA3	RND3			SLC25A38		EIF4H	OTUB1		TRMT1L
UBE2A	METTL21A	VAMP8	EFEMP1	UBE2E1	BPNT1	SHISA5	PRKCDBP	PEX13	COMMD9	LGALS1	ARHGAP15	IMMT	GATAD2A	FAM49A	PLTP	HSPD1	SNRPA	MRPS18C		REXO2	LAPTM4A	CAT	EFNA5	POP7	LAS1L	CASP2		MARK1	EID1	CDCA4	RBM43			RPSA		ETFB	PRPSAP2		TPR
NDUFA1	IDH1	RNF181	VRK2	RPL15	IARS2	DDX54	SMPD1	USP34	SLC25A4	LGALS3	BAZ1A	MRPL35	GATM	SMC6	PCIF1	HSPE1	EXOSC5	MRPS2		RFXANK	DDX19B	APIP	EFR3A	AP1S1	YIPF6	CASP3		C1orf115	RSL24D1	CDCA5	NMI			EIF1B		RPL8	GDE1		ODR4
MCTS1	RPE	TMEM150A	FANCL	NGLY1	RAB3GAP2	GATC	MRPL17	XPO1	TMEM208	LGALS3BP	KXD1	CHMP3	GBA	GEN1	GSS	HSPE1-MOB4	DYNC1I2	MRPS22		RGS3	DIAPH2	COMMD9	EFTUD2	ZNHIT1	IGBP1	CASP4		HHIPL2	GTF2A2	CDCA7	RIF1			ENTPD3-AS1		KPTN	PSMC5		PTGS2
C1GALT1C1	LANCL1	USP39	BCL11A	OXSM	C1orf115	EGLN3	AKIP1	FAM161A	SSU72	LGR4	VARS2	LINC00152	NIPSNAP2	RDH14	TRPC4AP	MOB4	LRCH4	MRPS23		RGS8	RPP40	HSD17B12	EGFL7	FIS1	PDZD11	CASP7		TAF1A	ANXA2	CDCA7L	PRPF40A			ENTPD3		MRPL42	ZNF564		PLA2G4A
AIFM1	SPAG16	C2orf68	PAPOLG	CMC1	MARC2	ETF1	GALNT18	CCT4	DNAJC15	LIMA1	ANXA4	KRCC1	GBP1	TTC32	PYGB	AC011997.1	FAM76B	MRPS24		RHEB	SCOC	PEX16	EGFLAM	IFT22	PIN4	CASP8		MIA3	RPS27L	CDCA8	GALNT5			RPL14		HAX1	YARS		RGS2
ENOX2	ATIC	POLR1A	REL	AZI2	MARC1	GNB4	PSMA1	COMMD1	CFAP20	LIN9	SNX29	THNSL2	GBP3	WDR35	ABHD12	PLCL1	SIRT6	MRPS25		RHOC	CTDSPL2	F2	EGLN3	ORAI2	RPS4X	CASP8AP2		AIDA	FAM96A	CDCP1	CCDC148			ULK4		COQ4	FNTA		UCHL5
STK26	XRCC5	IMMT	PUS10	CMTM8	DUSP10	CKAP2L	C11orf58	B3GNT2	NXT1	MTLN	SEPW1	RPIA	GCAT	LAPTM4A	PROCR	SATB2	POLD3	MRPS26		RIPPLY2	TAGLN2	PACSIN3	EHD4	LRWD1	CITED1	CAST		BROX	PPIB	CDH1	DAPL1			SEC22C		PFDN4	UPRT		TROVE2
HPRT1	SMARCAL1	MRPL35	PEX13	CMTM7	TAF1A	ETFA	NUCB2	TMEM17	PYCARD	CYTOR	ING5	MRPS5	GCDH	HS1BP3	GINS1	SATB2-AS1	ACTN2	MRPS27		RIT2	MDH1	ACP2	EI24	POLR2J	HDAC8	CAT		AL392172.1	RAB11A	CDH13	CD302			SS18L2		CPT1C	GTF2I		GLRX2
FAM127A	RPL37A	CHMP3	C2orf74	CMTM6	TAF1A-AS1	CDCP1	SAAL1	EHBP1	GRM8	OLMALINC	UHMK1	ZNF514	GCK	LDAH	UQCC1	AC093590.1	CAPZB	MRPS28		RNASEH1	THYN1	PSMC3	EID1	POLR2J3	COX7B	CAV1		TLR5	RPL4	CDH24	AC009299.3			HIGD1A		MTIF2	MRPS15		CDC73
FAM127B	IGFBP5	RNF103	USP34	DYNC1LI1	MIA3	CSTF1	HTATIP2	MDH1	SLC25A5	LINC00467	HIGD1AP14	FAHD2A	GCSH	UBXN2A	ZMYND8	C2orf69	GPR137B	MRPS31		RNASEH2A	UBE2I	NDUFS3	EIF1AY	ARMC10	PGK1	CBFB		SUSD4	ANP32A	CDH3	DPP4			ANO10		TXN2	GORASP2		ASPM
MAP7D3	ARPC2	RMND5A	XPO1	CNOT10	AIDA	CHML	CCDC34	UGP2	CXCL2	SMIM26	PES1	STARD7	GDE1	FKBP1B	IFT52	SPATS2L	NAALAD2	MRPS33		RNASEH2C	GLRX2	PTPMT1	EIF1B	PMPCB	TAF9B	CBL		CAPN8	PKM	CDH8	GCA			TCAIM		TRAPPC3	ALG5		ZBTB41
RBMX	AAMP	LINC00152	CCT4	GLB1	BROX	SS18L2	RCN1	VPS54	CXCL3	LIPA	XXbac-BPG252P9.9	TMEM127	GDI2	SF3B6	MYBL2	SGOL2	JADE1	MRPS34		RNASEK	SLC25A5	MTCH2	EIF2A	BCAP29	TSPAN6	CBLL1		CAPN2	HEXA	CDHR1	GALNT3			ZNF35		COMMD9	EIF4H		C1orf53
LDOC1	PNKD	KRCC1	COMMD1	CRTAP	FAM177B	SS18L1	EIF3M	PELI1	PDIA3	LLPH	PCSK6	CIAO1	GEMIN2	FAM228B	NDRG3	AOX1	SLC25A43	MRPS35		RNF175	CSTF3	SLC43A1	EIF2AK1	LINC00998	RPL36A	CBR1		TP53BP2	COX5A	CDIP1	TTC21B			KIAA1143		GPX1	ETFB		NEK7
HMGB3	TMBIM1	EIF2AK3	B3GNT2	UBP1	RP11-452F19.3	COX8A	CAT	LGALSL	GRSF1	LMAN2	KIAA0196	ARID5A	GEMIN6	TP53I3	C20ORF24	AC007163.3	UBE2A	MRPS36		RNF181	ALDH4A1	TIMM10	EIF2B1	LSM8	HNRNPH2	CBR4		FBXO28	IMP3	CDIPT	SPC25			KIF15		SEPT6	RPL8		ZNF281
VMA21	CTDSP1	RPIA	OTX1	MLH1	TLR5	UCHL5	APIP	AFTPH	SLC25A6	LMNA	ZNF844	KANSL3	GEMIN7	NCOA1	ADNP	AC007163.6	FGFR1	MRPS5		RNF182	SPRYD4	UBE2L6	EIF2B2	NDUFA5	BEX1	CBWD1		DEGS1	ETFA	CDK1	LRP2			TMEM42		TMEM88	ERI3		KIF14
CETN2	RQCD1	MRPS5	MDH1	LRRFIP2	SUSD4	AL590094.1	C11orf74	SERTAD2	GSPT1	LPL	CBR4	LMAN2L	GFAP	PTRHD1	PFDN4	BZW1	FBLN1	MRPS6		RNF7	COPA	TMX2	EIF2B3	LMOD2	BEX4	CBWD2		NVL	PSMA4	CDK10	PPIG			ZDHHC3		CHRNG	MRPL42		DDX59
NSDHL	BCS1L	PROM2	UGP2	CTDSPL	CAPN2	RARRES1	HSD17B12	SLC1A4	GSS	LRPPRC	RP11-467P9.1	ANKRD39	GFM1	ADCY3	CSTF1	CLK1	MAP2	MRPS7		RNH1	KIF11	C11orf31	EIF2B4	ARF5	TCEAL8	CBWD5		CNIH4	TMED3	CDK12	PHOSPHO2			EXOSC7		APRT	HAX1		AL445483.1
FAM58A	RNF25	FAHD2A	VPS54	PLCD1	TP53BP2	SETD1A	ACP2	RAB1A	GSTA1	LRR1	ZNF404	FAHD2B	GFRA2	DNAJC27-AS1	BMP7	NIF3L1	PIAS2	MRPS9		RNPS1	TRMT112	GLYAT	EIF2D	HILPDA	BEX2	CBWD6		WDR26	MESDC2	CDK13	SSB			LZTFL1		TMEM256	COQ4		CAMSAP2
BCAP31	TTLL4	RP11-440D17.3	PELI1	ACAA1	FBXO28	AC022509.2	PSMC3	ACTR2	GSTM3	LRRC59	STRIP2	COX5B	GGCT	EFR3B	RAE1	ORC2	AMPH	MSMO1		ROMO1	COA6	GLYATL1	EIF2S1	ATP6V1F	WBP5	CBX1		CNIH3	RPS17	CDK16	METTL5			CCRL2		GINS2	ZMPSTE24		TMEM9
IDH3G	CYP27A1	AC008268.1	LGALSL	MYD88	DEGS1	GNPNAT1	NDUFS3	SPRED2	GSTM4	LSM1	LINC01094	ACTR1B	GGH	DTNB	TPD52L2	NDUFB3	ARAF	MSRB1		RP9	C6orf203	OSBP	EIF2S2	SMKR1	NGFRAP1	CBX3		DNAH14	FAM103A1	CDK17	GORASP2			CCDC12		RPL39L	PFDN4		PHLDA3
SSR4	WNT10A	STARD7	AFTPH	XYLB	NVL	HNRNPH2	PTPMT1	AC092669.3	GSTP1	LSM10	SLC9A7	TMEM131	GHITM	ASXL2	DNAJC5	CFLAR	MCCC1	MTCH1		RPA2	ANAPC13	MRPL16	EIF2S3	MEST	TCEAL4	CBX3P9		LBR	SEC11A	CDK2	HAT1			KIF9		C3orf14	CPT1C		CSRP1
NAA10	CNPPD1	TMEM127	SERTAD2	SLC25A38	CNIH4	RUSC1-AS1	MTCH2	ETAA1	GSTZ1	LSM12	TTF2	CNGA3	GINM1	KIF3C	NELFCD	CFLAR-AS1	FAP	MTCH2		RPA3	FANCL	PRPF19	EIF3A	CHCHD3	TCEAL3	CBX4		ENAH	MRPS11	CDK2AP1	AC013461.1			KLHL18		TBCB	MTIF2		AC096677.1
EMD	FAM134A	CIAO1	CEP68	RPSA	WDR26	HNRNPUL2	SSRP1	C1D	GTF2A2	LSM2	GCSH	INPP4A	GINS1	RAB10	PRPF6	TRAK2	NEBL	MTHFD1		RPAIN	XRCC6	TMEM109	EIF3B	AKR1B1	TCEAL1	CBX5		SRP9	SNRPA1	CDK2AP2	CDCA7			ELP6		NDUFA6	TXN2		RPS10P7
ATP6AP1	ZFAND2B	SNRNP200	RAB1A	EIF1B	CNIH3	DCAF13	TIMM10	WDR92	GTF2B	LSM3	KIF3C	COA5	GINS2	GAREM2	PRELID3B	STRADB	ACER3	MTHFS		RPF2	ALG14	TKFC	EIF3C	BPGM	MORF4L2	CBX6		EPHX1	SNRNP25	CDK4	OLA1			SMARCC1		PTRHD1	TRAPPC3		NAV1
FAM50A	ATG9A	LMAN2L	ACTR2	ENTPD3-AS1	DNAH14	DCAF12	UBE2L6	PNO1	GTF2E2	LSM4	RP13-650J16.1	UNC50	GIPC1	HADHA	MTG2	ALS2CR11	UBE2K	MTIF3		RPL10	WDR75	TMEM138	EIF3D	C7orf49	PRPS1	CCAR1		AL591895.1	MPG	CDK5	CIR1			DHX30		NDUFAF3	PCDHB5		IPO9-AS1
LAGE3	GLB1L	ANKRD39	SPRED2	RPL14	LBR	DCAF16	SERPING1	PPP3R1	GTF2H3	LSM5	MYL6B	KIAA1211L	GLB1	HADHB	PSMA7	TMEM237	PIK3C3	MTMR2		RPL10A	TEX261	SDHAF2	EIF3E	C7orf73	PSMD10	CCAR2		TMEM63A	MRPL28	CDK5R1	SCRN3			NME6		NOSIP	PMP22		IPO9
UBL4A	STK16	FAHD2B	ETAA1	SEC22C	ENAH	PAPSS1	MRPL16	GFPT1	GTF3A	LSM6	TLK1	LIPT1	GLB1L2	EPT1	MRGBP	CDK15	N4BP2	MTPN		RPL11	SNRPA	TMEM258	EIF3F	MTPN	PGRMC1	CCDC107		PYCR2	NME4	CDK5RAP2	GPR155			CCDC51		RAB3C	GPX1		SHISA4
SLC10A3	TUBA4A	COX5B	C1D	SS18L2	SRP9	TXN	PRPF19	NFU1	ABT1	LSM7	NRDE2	MITD1	GLE1	DPYSL5	TCFL5	FZD7	TIGAR	MTRNR2L1		RPL12	PRDX1	FEN1	EIF3G	AC090498.1	SLC25A5	CCDC110		SDE2	C16orf13	CDK6	ATP5G3			TREX1		GPX7	PIGC		TIMM17A
FAM3A	DNAJB2	ACTR1B	WDR92	AC006059.1	EPHX1	TRMT10A	TMEM258	ANXA4	CYP2S1	NAA38	ZNF519	TXNDC9	GLIPR2	MAPRE3	DIDO1	KIAA2012	TULP3	MTRNR2L10		RPL13	COX17	FADS1	EIF3H	C7orf55	UBE2A	CCDC112		H3F3A	FAM195A	CDK7	HOXD-AS2			UQCRC1		RPL29	GLB1		RNPEP
G6PD	DNPEP	TMEM131	PNO1	HIGD1A	RP11-285F7.2	TRMT10C	FEN1	GMCL1	OLA1	LTA4H	RGCC	EIF5B	GLO1	TMEM214	NKAIN4	SUMO1	SYNJ2	MTRNR2L3		RPL13A	SNRPF	B3GAT3	EIF3I	ADCK2	RPL39	CCDC117		ACBD3	STUB1	CDKN2A	MTX2			PRKAR2A		TEDC2	APRT		ARL8A
DKC1	GMPPA	COA5	PPP3R1	KRBOX1	TMEM63A	SLC35E3	FADS1	SNRNP27	UQCR10	LUM	RNF4	LONRF2	GLOD4	AGBL5	COL20A1	NOP58	ADCY2	MTRNR2L4		RPL13AP5	EMG1	UQCC3	EIF3J	NDUFB2	UPF3B	CCDC124		LIN9	UBE2I	CDKN2AIPNL	HNRNPA3			SLC25A20		DDX47	TMEM256		UBE2T
FUNDC2	CHPF	UNC50	FBXO48	ZNF662	PYCR2	TCF19	B3GAT3	PCBP1	REPIN1	LY6E	DNAJB2	CHST10	GLRX2	OST4	EEF1A2	NBEAL1	PPP2R5C	MTRNR2L5		RPL14	TECR	UBXN1	EIF3K	MRPS33	NDUFA1	CCDC125		PARP1	MRPS34	CDKN2B	AGPS			ARIH2		KLHL23	CAPZB		KDM5B
BRCC3	TMEM198	MGAT4A	GFPT1	FAM198A	SDE2	HMMR	UQCC3	TIA1	GUK1	LYAR	DLEU2	PDCL3	GLRX3	EMILIN1	C20ORF27	CYP20A1	PMS2P1	MTRNR2L6		RPL15	NDUFB4	POLR2G	EIF3L	SSBP1	NKAP	CCDC127		ITPKB	NUBP2	CDKN3	TTC30A			P4HTM		BRMS1	C18orf21		PCAT6
VBP1	OBSL1	KIAA1211L	NFU1	POMGNT2	RP11-396C23.2	KLHL21	POLR2G	PCYOX1	ALG5	LYPD6	ZBTB18	NPAS2	GLT8D1	KHK	CDC25B	ABI2	GNB1	MTSS1		RPL17	CSTF2T	TMEM223	EIF3M	CASP2	MCTS1	CCDC137		PSEN2	MSRB1	CDS2	RBM45			DALRD3		GSTA4	GINS2		RABIF
CTD-2336O2.1	STK11IP	TSGA10	AAK1	TCAIM	ACBD3	SMS	TMEM223	SNRPG	CNOT7	LYPLA1	FAM127C	CNOT11	GLUD1	CGREF1	ARFRP1	RAPH1	HOXA9	MTX1		RPL18	GRSF1	TMEM179B	EIF4A1	RP5-1136G13.2	AIFM1	CCDC14		COQ8A	NDUFB10	CDT1	PRKRA			NDUFAF3		PQBP1	STEAP1		KLHL12
MSRA	FARSB	LIPT1	ANXA4	ZNF35	LIN9	POLH	RARRES3	FAM136A	GPSM2	LYPLA2	FAM98B	MAP4K4	GM2A	PREB	NDUFAF5	NDUFS1	MLLT10	MVD		RPL18A	MAGT1	SLC3A2	EIF4A3	PDIA4	RAB33A	CCDC142		CDC42BPA	RPS2	CDV3	FKBP7			IMPDH2		MRPL47	RPL39L		ADIPOR1
NEIL2	AP1S3	MITD1	GMCL1	TMEM42	PARP1	GGH	COX8A	TEX261	GUSB	LYPLAL1	KLKP1	MRPS9	GMFB	SLC5A6	RASSF2	EEF1B2	ZCWPW1	MVK		RPL19	FTL	SLC22A9	EIF4B	ATP6V0E2	HPRT1	CCDC152		ZNF678	TRAF7	CDYL	PLEKHA3			QARS		PNMA5	RRN3		CYB5R1
FDFT1	WDFY1	MRPL30	SNRNP27	EXOSC7	PSEN2	NKAPD1	OTUB1	NAGK	UBIAD1	LZTS1	MTSS1L	TGFBRAP1	GMNN	ATRAID	CSNK2A1	ADAM23	ADCYAP1R1	MYC		RPL21	PROSER1	COX8A	EIF4E	LRRC61	FAM127A	CCDC167		SNAP47	RNPS1	CEBPA	TTN-AS1			CCDC71		MAEL	C3orf14		TMEM183A
CTSB	MRPL44	TXNDC9	PCBP1	TMEM158	ADCK3	EI24	BAD	MCEE	GYG1	M6PR	RP5-1021I20.1	C2orf49	GMPPA	CAD	HM13	FASTKD2	ITM2A	COPS9		RPL22	MRPS18A	OTUB1	EIF4E2	TMEM176B	FAM127B	CCDC18		JMJD4	TCEB2	CEBPD	CWC22			KLHDC8B		IDH2	TEX264		LINC01136
CNOT7	SERPINE2	EIF5B	TIA1	CCDC12	CDC42BPA	LIN54	TRMT112	MPHOSPH10	PYCR2	MAD2L1	SDCBP	FHL2	GMPR	MPV17	SEC23B	KLF7	NRD1	MYL12B		RPL23	EARS2	TRPT1	EIF4EBP1	TMEM176A	HMGB3	CCDC186		ARF1	HCFC1R1	CEBPG	ZC3H15			GPX1		NOP2	TBCB		BTG2
ASAH1	RHBDD1	AFF3	PCYOX1	KIF9	SNAP47	PRCC	PRDX5	PAIP2B	SEC61A1	MAD2L2	HERC1	NCK2	GMPR2	GTF3C2	FERMT1	CREB1	VDAC3	MYL6B		RPL23A	STUB1	NUDT22	EIF4EBP3	KCNH2	CETN2	CCDC22		C1orf35	THOC6	CEBPZ	WDR75			RHOA		ASF1B	MYO1B		FMOD
INTS10	MFF	LONRF2	SNRPG	KLHL18	JMJD4	IFT52	ARL2	ZNF638	TIMM22	MAEA	AC002429.5	UXS1	GMPS	AC074117.10	TM9SF4	METTL21A	PCM1	MYT1		RPL24	MAGEA9	DNAJC4	EIF4G1	CDK5	NSDHL	CCDC25		MRPL55	HMOX2	CEBPZOS	ASNSD1			TCTA		ZNF812P	SUSD5		ATP2B4
REEP4	DNER	PDCL3	FAM136A	ELP6	WNT9A	IFT57	SSSCA1	SPR	SNX12	MAGOH	ZNF532	GCC2	GNAI2	SNX17	POFUT1	CCNYL1	TNRC6C	MZT2A		RPL26	NAA20	FKBP2	EIF4H	FASTK	FAM58A	CCDC28A		GUK1	CARHSP1	CELF1	ORMDL1			APEH		RPS3	NDUFA6		ZC3H11A
SORBS3	SP110	RPL31	TGFA	SMARCC1	ARF1	DDAH1	RNASEH2C	SFXN5	NENF	MAGOHB	PLAA	LIMS1	GNAS	ZNF513	SAMHD1	FZD5	CBFA2T2	MZT2B		RPL26L1	SMARCA5	BAD	EIF5A	TMUB1	BCAP31	CCDC32		IBA57	RSL1D1	CELSR1	HIBCH			TRAIP		HOXB13	HMG20B		SNRPE
TNFRSF10B	SP100	TBC1D8	VAX2	DHX30	C1orf35	GALNT2	CFL1	SMYD5	SERTAD3	MAK16	C1orf54	RANBP2	GNB1L	PPM1G	KIF3B	AC096772.6	BRINP1	NAA10		RPL27	AKR7A2	TRMT112	EIF5B	AGAP3	IDH3G	CCDC34		OBSCN	LYRM1	CELSR2	INPP1			MON1A		CNN3	PTRHD1		SOX13
TNFRSF10A	ITM2C	CNOT11	TEX261	CDC25A	MRPL55	DMWD	FIBP	PRADC1	CERS2	MALSU1	PIK3R4	SEPT10	GNB2	NRBP1	NOP56	IDH1	ITCH	NAA20		RPL27A	FKBP10	PRDX5	EIF6	PRKAG2-AS1	SSR4	CCDC43		TRIM11	METTL9	CENPA	GLS			IFRD2		CHGA	NDUFAF3		ETNK2
EPHX2	PSMD1	RNF149	NAGK	CCDC51	GUK1	KIF14	BANF1	CCT7	SLC25A24	MAN2B1	SMIM20	NPHP1	RACK1	IFT172	MANBAL	PIKFYVE	TP53INP2	NACA		RPL28	INVS	ARL2	ELAC2	LINC01003	NAA10	CCDC47		HIST3H2A	UQCRC2	CENPB	STAT4			HYAL3		TRIM55	GPR180		GOLT1A
CCDC25	ARMC9	MFSD9	MCEE	TMA7	IBA57	KIF15	SF3B2	TPRKB	PSAT1	MANBAL	UBE2D3	LINC00116	GNB4	FNDC4	IDH3B	RPE	SDF4	NAE1		RPL29	SUMO3	VPS51	ELAVL1	ACTR3B	EMD	CCDC50		RNF187	NDUFAB1	CENPE	MYO1B			NAA80		DUSP26	NOSIP		PPP1R15B
LEPROTL1	NCL	MRPS9	MPHOSPH10	UQCRC1	OBSCN	WDR27	YIF1A	DUSP11	UBQLN2	MANF	CACFD1	RP13-1039J1.2	GNG10	ZNF512	MAPRE1	AC007038.7	TP73	NANS		RPL3	NAA50	TM7SF2	ELL3	PAXIP1-AS1	RPL10	CCDC51		RHOU	NSMCE1	CENPF	NABP1			HYAL1		PHOX2B	KCTD15		PIK3C2B
DCTN6	PTMA	TGFBRAP1	PAIP2B	IP6K2	TRIM11	KIF1C	MRPL11	STAMBP	UBQLN1	MAP2K3	PIGX	RP11-181E10.3	GNG11	CCDC121	CDK5RAP1	LANCL1-AS1	TOLLIP	NARS		RPL30	SMIM7	SSSCA1	ELOF1	AC144652.1	ATP6AP1	CCDC57		RAB4A	TUFM	CENPH	COQ10B			HYAL2		MPC1	GPX7		LRRN2
UBXN8	PDE6D	C2orf49	DYSF	PRKAR2A	HIST3H2A	FAM207A	DPP3	DGUOK	SLC40A1	MAPKAPK3	POLL	RP11-803D5.4	GNG12	GPN1	SNTA1	LANCL1	UBE2D4	NARS2		RPL31	SPR	RNASEH2C	ELOVL1	LINC01006	GDI1	CCDC58		CCSAP	ALDOA	CENPK	HSPD1			TUSC2		MEA1	RPL29		TMEM81
PROSC	COPS7B	FHL2	EXOC6B	ARIH2	RNF187	SLC25A22	ZDHHC24	BOLA3	H2AFZ	MAPRE1	AC005229.7	TMEM87B	GNG5	SUPT7L	TTI1	CPS1	CLUL1	NCALD		RPL32	ABCE1	CFL1	ELOVL5	ESYT2	FAM50A	CCDC59		NUP133	PPP4C	CENPM	HSPE1			RASSF1		CHCHD7	DDX47		RBBP5
EIF4EBP1	DIS3L2	GCC2	SPR	DALRD3	RAB4A	RPUSD1	CTSF	MOB1A	ANXA2	MARS	CD81	FBLN7	GNG7	SLC4A1AP	E2F1	IKZF2	RUNX1T1	NCBP2		RPL34	CMC1	FIBP	ELP2	PLCXD1	LAGE3	CCDC6		ABCB10	CD2BP2	CENPN	MOB4			NPRL2		TARS	APEH		DSTYK
LSM1	TIGD1	RANBP2	SMYD5	NDUFAF3	CCSAP	POFUT1	CCS	MTHFD2	H3F3A	MAZ	SLC38A9	ZC3H8	GNL3	MRPL33	RPRD1B	SPAG16	THOC1	NCDN		RPL35	COX20	DRAP1	ELP3	GTPBP6	UBL4A	CCDC69		TAF5L	DCTPP1	CENPO	SATB2			CYB561D2		TRAPPC2L	BRMS1		TMCC2
TM2D2	EIF4E2	SOWAHC	PRADC1	IMPDH2	NUP133	SNX16	PPP1CA	DCTN1	HSD17B10	MCM10	NAV2	ZC3H6	GNPDA1	RBKS	PXMP4	BARD1	FKBP7	NCL		RPL35A	ZDHHC12	BANF1	ELP5	ASMTL	FAM3A	CCDC85B		URB2	VKORC1	CENPP	FTCDNL1			TMEM115		RPS2	COL15A1		CDK18
POLB	GIGYF2	LINC00116	CCT7	QARS	ABCB10	BOD1L1	TMEM134	WDR54	HADHA	MCM2	ARHGAP26	POLR1B	GNPTG	BRE	CHMP4B	FN1	OSBPL6	NCOA4		RPL36	RUVBL1	SF3B2	ELP6	DHRSX	G6PD	CCDC86		GALNT2	BCKDK	CENPU	C2orf69			HEMK1		SNRPE	PCMT1		ELK4
VDAC3	C2orf82	BCL2L11	FBXO41	KLHDC8B	TAF5L	TFCP2L1	CDK2AP2	RTKN	HADHB	MCM3	DERL1	CHCHD5	GOLGA7	AC097724.3	CST3	PKI55	SLC1A3	NDRG3		RPL36A	UBA3	RAB1B	EMB	CD99	DKC1	CCDC88A		COG2	DNAJA2	CENPV	C2orf47			MAPKAPK3		CUEDC2	AFG3L2		SLC45A3
SMIM19	USP40	ANAPC1	TPRKB	GPX1	URB2	PSAT1	NDUFV1	MOGS	HADH	MCM4	CCBL1	AC079922.3	GORASP1	PPP1CB	ACTR5	RPL37A	XRCC5	NDUFA1		RPL36A-HNRNPH2	MYH11	YIF1A	EMC2	PNPLA4	FUNDC2	CCDC88B		AGT	ITFG1	CENPW	SPATS2L			MANF		MTHFD2	GSTA4		NUCKS1
FNTA	MROH2A	TMEM87B	DUSP11	RHOA	GALNT2	SLFN5	NDUFS8	MRPL53	HARS	MCM5	CSDC2	SLC20A1	GORASP2	TRMT61B	AHCY	IGFBP2	MKNK1	NDUFA10		RPL36AL	ZPR1	BRMS1	EMC3	PRPS2	BRCC3	CCDC88C		C1orf198	CHD9	CENPX	SGOL2			RBM15B		SS18L2	EIF4EBP3		RAB29
HGSNAT	AGAP1	ZC3H8	STAMBP	TCTA	COG2	MMADHC	MRPL21	LBX2-AS1	HCCS	MCM6	FGF14	CBWD2	GOT1	CLIP4	PPP1R16B	IGFBP5	TNS1	NDUFA11		RPL37	CHCHD1	B4GAT1	EMC4	TMSB4X	VBP1	CCDC90B		TTC13	NUDT21	CEP131	AOX1			TEX264		UBE2M	PQBP1		SLC41A1
CEBPD	COPS8	ZC3H6	DGUOK	DAG1	AGT	CT83	FADD	PCGF1	ANXA3	MCM7	RNF130	SLC35F5	GOT2	YPEL5	FAM83D	ARPC2	REXO1	NDUFA12		RPL37A	LRPPRC	MRPL11	EMC6	AP1S2	FBXO25	CCDC91		ARV1	MT2A	CEP152	BZW1			RRP9		SLC16A9	JTB		FAM72A
MCM4	RAMP1	POLR1B	BOLA3	APEH	C1orf198	OTX1	LAMTOR1	AUP1	HDAC1	MCRS1	WDR36	ACTR3	GPAA1	LCLAT1	DNTTIP1	AAMP	SAR1A	NDUFA13		RPL38	RRS1	ZDHHC24	EMC7	SYAP1	FDFT1	CCDC94		FAM89A	MT1X	CEP170B	PPIL3			PARP3		HIGD1A	MRPL47		SRGAP2
UBE2V2	UBE2F	CHCHD5	MOB1A	GMPPB	TTC13	HMGA1	FOLR1	HTRA2	HDAC2	MDH1	ZNF548	DDX18	GPATCH4	GALNT14	SYNDIG1	PNKD	CDC14A	NDUFA2		RPL39	SNX2	CTSF	EMC8	RBBP7	TUSC3	CCDC97		C1orf131	POLR2C	CEP19	NIF3L1			ABHD14B		RNF112	COPG1		IKBKE
LYPLA1	SCLY	PSD4	MTHFD2	MON1A	ARV1	AC068631.3	PLEKHB1	DOK1	HDGF	MDH2	KB-1043D8.6	C1QL2	GPC1	EHD3	PIGU	TMBIM1	SENP1	NDUFA3		RPL4	RBX1	CCS	EMC9	PDHA1	CNOT7	CCM2		GNPAT	USB1	CEP192	ORC2			ABHD14A		DES	PNMA5		EIF2D
MRPL15	ILKAP	CBWD2	DCTN1	GNAI2	FAM89A	C5orf51	MRPL48	HK2	ANXA4	MEA1	RAB11A	STEAP3	GPC3	MEMO1	ACOT8	CTDSP1	CIC	NDUFA4		RPL41	PARP2	POLD4	EMD	EIF1AX	ASAH1	CCNA2		EXOC8	CKLF	CEP250	NDUFB3			ACY1		BZW1	IDH2		DYRK3
RAB2A	HES6	SLC35F5	RTKN	IFRD2	C1orf131	NELFA	COA4	POLE4	HEXA	MED10	RPL24P4	C2orf76	GPD1L	DPY30	APMAP	USP37	LIPE	NDUFA5		RPL5	HHIPL2	PPP1CA	EMG1	SMS	R3HCC1	CCNB1		SPRTN	FAM96B	CEP290	CFLAR			RPL29		GDAP1	NOP2		MAPKAPK2
ASPH	TRAF3IP1	ACTR3	INO80B	HYAL3	GNPAT	IRX5	CHRDL2	EVA1A	HEXB	MED11	MFF	DBI	GPI	SPAST	ADNP2	RQCD1	FDFT1	NDUFA6		RPL6	CD9	RPS6KB2	EML1	PRDX4	CCDC25	CCNB2		EGLN1	TMEM208	CEP295	CASP10			DUSP7		ASIC1	ASF1B		FCMR
GGH	NDUFA10	DDX18	WBP1	HYAL2	SPRTN	IRX4	SPCS2	AC007099.1	ANXA5	MED27	RP11-244F12.3	TMEM37	GPM6B	SLC30A6	RBFA	BCS1L	PAFAH1B3	AC010323.1		RPL7	CDC20	CORO1B	EML4	APOO	DCTN6	CCNC		AL445524.1	NUTF2	CEP350	CASP8			POC1A		STARD3NL	ADAMTS9		C1orf116
RRS1	MYEOV2	C2orf76	MOGS	TUSC2	EGLN1	IRX1	SERPINH1	MRPL19	ZNRD1	MED4	CCDC22	TMEM177	GPN1	TTC27	USP14	CNPPD1	OPHN1	NDUFA8		RPL7A	LYPLA2	TMEM134	EMP3	DYNLT3	DUSP26	CCND2		TSNAX	PSMB10	CEP41	STRADB			ALAS1		CCDC86	ZNF812P		PFKFB2
COPS5	ANKMY1	DBI	MRPL53	RASSF1	RP11-295G20.2	IRX3	NDUFC2	GCFC2	DNTTIP2	MED8	MRPL10	RALB	GPN3	LTBP1	VAPA	FAM134A	KIF22	NDUFA9		RPL7L1	GART	AIP	EMX2	USP9X	EIF4EBP1	CCNDBP1		DISC1	CYB5B	CEP55	SUMO1			TWF2		ASCC2	TMEM237		YOD1
LACTB2	DUSP28	TMEM177	TTC31	NPRL2	TSNAX	IQSEC1	TMEM126B	REG1A	TAX1BP3	BORCS8	LMOD2	GLI2	GPR108	FAM98A	LPIN2	ZFAND2B	LRRC16A	NDUFAB1		RPL8	THOP1	CDK2AP2	EMX2OS	FUNDC1	LSM1	CCNE1		SIPA1L2	PSMD7	CEP57	NOP58			GLYCTK		PSENEN	RAI14		AL596218.1
TCEB1	RNPEPL1	EPB41L5	PCGF1	CYB561D2	SIPA1L2	IQSEC2	TMEM126A	REG3A	HHEX	MELK	NET1	CLASP1	ADGRG7	RP11-490M8.1	SMCHD1	ATG9A	PGM1	NDUFAF1		RPL9	TRIAP1	NDUFV1	ENAM	NDUFB11	GOLGA7	CCNF		MAP10	CFDP1	CEP63	WDR12			TNNC1		TUBA3D	APMAP		CD55
TMEM70	CAPN10	TMEM185B	AUP1	CISH	MAP10	XPO5	C11orf73	SUCLG1	UBE2K	MEMO1	TIMM8B	NIFK	GPR37	CRIM1	MYL12A	STK16	DDX1	NDUFAF2		RPLP0	SCARB1	NUDT8	ENO1	RBM10	POLB	CCNG1		NTPCR	TMEM170A	CEP68	CYP20A1			NT5DC2		BMP4	CNN3		CD46
GDAP1	MTERF4	RALB	HTRA2	MAPKAPK3	NTPCR	DBNDD2	CTSC	TRABD2A	HINT1	METAP1	SCN3B	TSN	GPR37L1	FEZ2	ST8SIA5	TUBA4A	DNM2	NDUFAF3		RPLP1	DRG1	NDUFS8	ENO3	UBA1	VDAC3	CCNH		PCNX2	GABARAPL2	CEP70	NDUFS1			SMIM4		SYCE1	RHOA		PLXNA2
PKIA	PPP1R7	TFCP2L1	M1AP	MANF	PCNXL2	DBNDD1	C11orf54	KCMF1	STOML2	METAP2	PSMG1	MAP3K2	GPRC5B	STRN	RNF125	DNAJB2	EPB41L2	NDUFAF4		RPLP2	SPCS1	MRPL21	ENOPH1	USP11	SMIM19	CCNI		KCNK1	KARS	CEP72	EEF1B2			GNL3		PRDX5	SLC1A5		C1orf74
MRPS28	ANO7	NIFK	POLE4	DCAF1	RP5-862P8.2	RSL1D1	CWC15	TGOLN2	ANXA7	METTL1	TPRN	IWS1	GPS1	GPATCH11	NOL4	GMPPA	RIMS1	NDUFAF5		RPN1	KDELR3	MRGPRF	ENPP2	UXT	UBE2V2	CCNK		AL355472.1	TERF2IP	CEP78	FASTKD2			GLT8D1		UTP14A	DNAJC3		IRF6
FABP5	HDLBP	TSN	EVA1A	RRP9	KCNK1	NOLC1	MMP7	RETSAT	HLA-DMA	METTL13	PNKDP1	LIMS2	GPS2	EIF2AK2	MIB1	CHPF	MOXD1	NDUFB1		RPP21	SRP19	DHCR7	ENSA	FTSJ1	LYPLA1	CCNL1		COA6	CMC2	CEP85	AC007879.7			SPCS1		POLR3C	ZW10		UTP25
C8orf59	SEPT2	ERCC3	MRPL19	PCBP4	COA6	CYTOR	DCUN1D5	CAPG	HLA-DRB1	METTL17	RP11-31F15.2	GPR17	GPX1	CEBPZOS	RBBP8	EPHA4	STX7	NDUFB10		RPP25L	BUB1	LAMTOR1	ENY2	EBP	MRPL15	CCNL2		TARBP1	MPHOSPH6	CEP95	CREB1			SFMBT1		HAUS8	MPC1		SYT14
CA2	STK25	MAP3K2	GCFC2	ABHD14B	TARBP1	DBT	PDGFD	MAT2A	HLA-DRB5	METTL18	GTDC1	WDR33	GPX4	CEBPZ	CSTF2	PAX3	RABL2B	NDUFB11		RPS10	RNF138	ANAPC15	EOGT	RBM3	CHCHD7	CCNT1		IRF2BP2	HSBP1	CEP97	METTL21A			RFT1		ADRM1	MEA1		HHAT
CPNE3	BOK	IWS1	SUCLG1	ABHD14A	LINC01354	MED8	AASDHPPT	GGCX	HMBS	METTL23	VIPAS39	SFT2D3	GPX7	CDC42EP3	PSMD10	ACSL3	KEAP1	NDUFB2		RPS11	MARC1	STARD10	EPB41L4A-AS1	WDR13	SDCBP	CCNY		TOMM20	COX4I1	CEPT1	MAP2			TKT		AIMP2	ACTR6		KCNH1
NBN	THAP4	WDR33	KCMF1	RPL29	IRF2BP2	POP4	ACAT1	VAMP8	HMGB1	METTL5	NETO2	POLR2D	GRB2	RMDN2	ATG4A	SCG2	DCT	NDUFB3		RPS12	KRT6A	MRPL48	EPCAM	PCSK1N	RAB2A	CCNYL1		RBM34	SLC7A5	CERCAM	RPE			CHDH		S100A11	COG2		RCOR3
DECR1	ATG4B	POLR2D	TCF7L1	POC1A	RP11-443B7.1	AMPD2	RDX	VAMP5	HMGB2	METTL7B	ADCY6	RP11-395A13.2	GRHPR	HNRNPLL	PGRMC1	MRPL44	SLC35C2	NDUFB4		RPS13	SIGMAR1	COA4	EPHA2	TIMM17B	DNAJC5B	CCP110		ARID4B	APRT	CERK	SPAG16			IL17RB		SRP9	TARS		TRAF5
FAM92A1	DTYMK	SAP130	TGOLN2	ALAS1	RP4-597N16.4	UTP11	TIMM8B	RNF181	HMGB3	MFAP1	CTB-1I21.1	UGGT1	GRN	GALM	POLA1	CUL3	CRYBG3	NDUFB5		RPS14	PRNP	SPCS2	EPHA3	PQBP1	COPS5	CCPG1		GGPS1	TRAPPC2L	CERS2	ABCA12			SELENOK		CALHM6	TRAPPC2L		LINC00467
NDUFAF6	ING5	UGGT1	RETSAT	TWF2	TOMM20	PRDX6	SDHD	USP39	HMGN1	MFF	FARS2	HS6ST1	GRPEL1	GEMIN6	NKAP	MFF	RFX3	NDUFB6		RPS15	PTBP1	SLCO2B1	EPHA4	PRAF2	LACTB2	CCR10		B3GALNT2	ANKRD11	CERS3	ATIC			SPATA12		COL13A1	RPS2		SLC30A1
UQCRB	D2HGDH	HS6ST1	CAPG	PHF7	RBM34	PRDX5	PTS	C2orf68	HMGN2	MGMT	LDB1	CCDC74B	GRWD1	DHX57	PRPS2	AGFG1	RIF1	NDUFB7		RPS15A	CDC7	ARRB1	EPHA7	WDR45	MSC	CCR2		GNG4	RPL13	CERS6	XRCC5			APPL1		NXT1	SNRPE		NEK2
LAPTM4B	TRNT1	SMPD4	MAT2A	NT5DC2	ARID4B	CSTB	NNMT	POLR1A	HMGCL	MGST1	ALDH9A1	MZT2B	GSDMD	MORN2	MOSPD1	TRIP12	RAB21	NDUFB8		RPS16	PSME1	DGAT2	EPHX2	PLP2	RPL7	CCT2		LYST	CHMP1A	CES2	TNS1			ARF4		TROAP	IL13RA2		INTS7
HRSP12	CRBN	MZT2B	GGCX	SMIM4	GGPS1	RDH10	FXYD2	PTCD3	HMGCR	MGST3	RBSN	CCDC115	GSN	SOS1	WDR13	SP100	SLC4A4	NDUFB9		RPS17	PMF1-BGLAP	CLNS1A	EPPK1	MAGED1	TCEB1	CCT3		NID1	DEF8	CETN2	AAMP			RPP14		ECI2	CUEDC2		DTL
NIPAL2	SUMF1	CCDC115	VAMP8	GNL3	TBCE	R3HDM4	ATP5L	IMMT	HMGCS2	MIEN1	RNF181	IMP4	GSR	MAP4K3	GLRA2	CAB39	SMARCA2	NDUFC2		RPS18	NUP210	AQP11	EPRS	HSD17B10	TMEM70	CCT4		GPR137B	YWHAE	CFAP20	PNKD			PDHB		RAN	MTHFD2		AL451060.1
COX6C	SETMAR	IMP4	VAMP5	GLT8D1	B3GALNT2	ORMDL2	TMEM25	MRPL35	HMGA1	MIF	CLDND1	PTPN18	GSS	AC007246.3	XIAP	ITM2C	SESN1	NDUFS1		RPS19	ITGB3BP	AAMDC	ERAL1	MAGED2	MRPS28	CCT5		EDARADD	TAX1BP3	CFAP36	SLC11A1			KCTD6		UFC1	SS18L2		PPP2R5A
POLR2K	LMCD1	PTPN18	RNF181	SPCS1	GNG4	NFE4	HMBS	CHMP3	HMMR	MIF4GD	RP1-167O22.1	ARHGEF4	GSTK1	TMEM178A	CCDC22	PSMD1	MID2	NDUFS2		RPS19BP1	PPAN	THRSP	ERCC1	APEX2	FABP5	CCT6A		LGALS8	EMC6	CFAP97	RQCD1			ACOX2		EEF1A1	MORF4L2		TMEM206
ZNF706	RAD18	FAM168B	TMEM150A	SFMBT1	LYST	TPM1-AS	HSPA8	RMND5A	HMOX2	MINOS1	CENPK	FAM168B	GSTM2	THUMPD2	SYP	ARMC9	PUM3	NDUFS3		RPS2	YWHAB	NDUFC2	ERCC2	FAM104B	IMPA1	CCT7		HEATR1	PSMB6	CFD	BCS1L			FAM3D		HMGA2	HSPB2		NENF
DCAF13	THUMPD3-AS1	PLEKHB2	USP39	RFT1	GPR137B	CSNK2B	FEZ1	LINC00152	DHRS4L2	MIPEP	TRIM23	PLEKHB2	GSTM4	COX7A2L	NAA10	NCL	KCNN2	NDUFS4		RPS20	TNFAIP1	ALG8	ERCC8	LINC01420	C8orf59	CCT8		MTR	SLC25A11	CFH	WNT10A			FHIT		GAR1	HIGD1A		AC092803.2
EMC2	THUMPD3	MZT2A	C2orf68	TKT	EDARADD	TDRD1	EI24	KRCC1	HNRNPA1	MTND4LP30	ACO1	MZT2A	GSTO1	MTA3	RBBP7	PTMA	CNOT4	NDUFS5		RPS21	C16orf74	TMEM126B	ERGIC1	ARHGEF9	NDUFAF6	CCT8P1		LINC01139	RNF167	CFL1	CFAP65			C3orf14		C1orf109	RBBP4		ATF3
EBAG9	MTMR14	TUBA3D	PTCD3	IL17RB	LGALS8	PIEZO1	DCPS	FABP1	NUDT2	MIR604	PFDN4	CCDC74A	GSTP1	THADA	SLC25A14	NPPC	PSEN1	NDUFS6		RPS23	PSMA2	TMEM126A	ERGIC2	YIPF6	UQCRB	CCZ1		CHRM3	PFN1	CFL2	GLB1L			THOC7		ISYNA1	MPP1		BATF3
TRPS1	OGG1	CCDC74A	IMMT	SELENOK	HEATR1	ZNF891	THYN1	THNSL2	HNRNPA2B1	MIS12	LINC00856	LYPD1	GSTT2	PLEKHH2	FMR1	AC105461.1	CPOX	NDUFS7		RPS24	RPL26	C11orf73	ERGIC3	PDZD11	PTDSS1	CD151		FH	SPAG7	CGREF1	STK16			PSMD6		LSM7	STARD3NL		NSL1
MED30	CAMK1	LINC01087	MRPL35	CCDC66	MTR	CEBPD	IDI1	RPIA	HNRNPC	MIS18A	RP11-737O24.1	RAB3GAP1	GSTT2B	DYNC2LI1	SCML2	EIF4E2	CLDND1	NDUFS8		RPS25	CHCHD3	SMCO4	ERH	NONO	LAPTM4B	CD164		OPN3	C1QBP	CH25H	TUBA4A			SLC25A26		B3GAT2	CCDC86		TATDN3
MRPL13	TADA3	NCKAP5	CHMP3	APPL1	RYR2	FXYD6	PITRM1	MRPS5	HNRNPD	MITD1	EXOC3-AS1	R3HDM1	GSTZ1	LRPPRC	SLC35A2	EFHD1	MOK	NDUFV1		RPS26	OSTC	C11orf54	ERI1	PIN4	RPL30	CD180		CHML	DERL2	CHAC2	DNPEP			SUCLG2		COPS7B	PSENEN		FLVCR1-DT
DERL1	ARPC4	MGAT5	RNF103	ARF4	LINC01139	FXYD3	AKR1C2	FAHD2A	HNRNPF	MKI67	BRSK2	UBXN4	GTF2A2	PPM1B	PQBP1	KCNJ13	RBL1	NDUFV2		RPS27	MRPL32	CEP57	ERI3	CITED1	HRSP12	CD19		EXO1	TXNDC17	CHADL	SPEG			UBA3		STUM	SUGP1		FLVCR1
WDYHV1	RPUSD3	RAB3GAP1	RMND5A	PDHB	CHRM3	MAFF	AKR1C1	DUSP2	HNRNPH1	MKRN2	ATMIN	MCM6	GTF2F1	CAMKMT	PCSK1N	C2orf82	DLGAP4	NDUFV3		RPS27A	FDX2	ACAT1	ERN1	HDAC8	COX6C	CD27		PLD5	ELP5	CHAF1A	GMPPA			ARL6IP5		PHF5A	PRDX5		ANGEL2
NDUFB9	JAGN1	R3HDM1	CD8A	FAM107A	FH	WDR53	AKR1C3	STARD7	HNRNPH2	MLF2	LINC01579	DARS	GTF2F2	SRBD1	EMD	ARL4C	IGSF9B	NECAB2		RPS27L	ERP29	RDX	ERP29	JPX	POLR2K	CD2AP		CEP170	EIF5A	CHAF1B	CHPF			MITF		NCAPH	TXNDC5		RPS6KC1
PVT1	CRELD1	UBXN4	CD8B	C3orf14	OPN3	MAF1	AKR1C4	CIAO1	HNRNPH3	MLLT11	FBF1	KIF5C	GTF2H2	PRKCE	MAGT1	COPS8	NDC80	NEDD8		RPS28	BST2	FDX1	ERP44	MAGT1	ANKRD46	CD2BP2		SDCCAG8	TMEM256	CHCHD1	OBSL1			SHQ1		RAMAC	UTP14A		PROX1
FAM49B	EMC3	DARS	KRCC1	THOC7	CHML	CHTF8	GDI2	SNRNP200	HNRNPK	MLX	ZNF25	MMADHC	GTF3A	EPAS1	SMS	HES6	AP4E1	NEIL2		RPS29	MRPL3	SIK2	ESCO2	COX7B	ZNF706	CD300A		ZBTB18	SAT2	CHCHD10	FARSB			GBE1		MFAP4	AC092143.1		SMYD2
EFR3A	BRK1	HNMT	THNSL2	PSMD6	EXO1	ANXA2R	RP11-536K7.3	NCAPH	HNRNPU	MMAB	RP11-95P13.1	RBM43	GTF3C6	ATP6V1E2	UBL4A	MYEOV2	RSBN1	NENF		RPS3	POMP	PPP2R1B	ESD	PGK1	BAALC	CD320		ADSS	NAA38	CHCHD2	KCNE4			CHMP2B		MCRIP1	SEC22B		PTPN14
PHF20L1	TATDN2	SPOPL	RPIA	SLC25A26	CEP170	GPRC5A	ITIH5	KANSL3	HOXA9	MMADHC	SEMA4D	NMI	GTPBP4	PIGF	CD99L2	OTOS	MAGI3	NEU4		RPS3A	GMPPB	C11orf1	ESF1	HMGN5	EIF3E	CD37		DESI2	TRAPPC1	CHCHD3	AP1S3			C3orf38		RFC2	GID8		CENPF
THEM6	SEC13	ORC4	TEKT4	SUCLG2	SDCCAG8	RNF20	ITIH2	LMAN2L	HOXA10	MMP2	MALAT1	RIF1	GUK1	CRIPT	JADE3	ANKMY1	AFP	NFU1		RPS4X	AHSA1	TIMM8B	ESYT1	SH3BGRL	EMC2	CD38		COX20	RPL26	CHCHD4	MRPL44			ARL13B		SCFD2	POLR3C		KCTD3
LY6E	SLC6A11	EPC2	MRPS5	UBA3	ADSS	GPRC5B	KIN	CNNM4	HPRT1	MMS19	GNPAT	ARL5A	GYG1	SOCS5	CDK16	DUSP28	TCF7	NGDN		RPS5	EAPP	SDHD	ETF1	TIMM8A	ENY2	CD3EAP		HNRNPU	COPS3	CHCHD5	MFF			ARL6		MN1	HAUS8		GPATCH2
GSDMD	ATG7	KIF5C	ZNF514	ARL6IP5	DESI2	RHOV	ATP5C1	CNNM3	MMAB	MND1	COMMD7	CACNB4	GYPC	MCFD2	USP11	RNPEPL1	OSTM1	BEX3		RPS6	NME1-NME2	PTS	ETFA	RPL36A	EBAG9	CD44		EFCAB2	TMEM11	CHCHD6	FBXO36			RIOX2		PTPRD	RPS6KB2		SPATA17
NAPRT	TAMM41	LYPD6B	PROM2	GXYLT2	COX20	RHOA	TAF3	ANKRD39	APEH	MOB1A	C20orf194	STAM2	H19	BCYRN1	HTATSF1	KIF1A	IMPG2	NGRN		RPS7	SLC5A6	REXO2	ETFB	TMSB15A	EIF3H	CD46		SMYD3	IFT20	CHCHD7	SP110			CMSS1		PRIM1	ADRM1		RRP15
TSTA3	TSEN2	LYPD6	FAHD2A	LINC00960	HNRNPU-AS1	RHOD	ECHDC3	FAHD2B	PRMT2	MOCS2	KHDRBS1	FMNL2	H2AFJ	MSH2	KLHL4	PPP1R7	PCNP	NHP2		RPS8	SUMO2	APOA5	ETHE1	BEX1	MAL2	CD47		TFB2M	POLDIP2	CHD2	SP140L			NIT2		TFB2M	AIMP2		LYPLAL1
PUF60	MKRN2	MMADHC	DUSP2	ARL13B	HNRNPU	ZNF480	NUDT5	AC159540.1	PRMT1	MORF4L2	ETFA	PRPF40A	H2AFV	MSH6	PIN4	HDLBP	EXD2	SNU13		RPS9	FPGS	ATP5L	ETS2	BEX4	MRPL13	CD48		CNST	SDF2	CHD3	SP100			TOMM70		ATP5PO	S100A11		EPRS
GRINA	RAF1	RBM43	STARD7	RIOX2	EFCAB2	ZNF486	CDC123	COX5B	APEX1	MORN2	RAB14	ARL6IP6	H2AFY	FOXN2	PORCN	SEPT2	ARG2	NID2		RPSA	SNRPA1	TTC36	ETV3L	TCEAL8	DERL1	CD52		SCCPDH	RPL23A	CHD4	ITM2C			TFG		RPS20	SRP9		BPNT1
EXOSC4	HDAC11	NMI	TMEM127	CMSS1	SMYD3	NCS1	PRPF18	ACTR1B	HSBP1	MOSPD1	CHI3L2	GALNT13	H2AFZ	RP11-191L17.1	MAGED2	FARP2	MEF2C	NIF3L1		RRP9	AIFM2	TRAPPC4	EVA1A	BEX2	WDYHV1	CD53		AHCTF1	NSRP1	CHD6	PSMD1			TRMT10C		ELAVL4	NXT1		IARS2
GPAA1	FBLN2	RIF1	CIAO1	NIT2	TFB2M	PRPF19	RPP38	TMEM131	HSD17B4	MPC1	DDX42	GPD2	H3F3A	PPP1R21	RBM3	STK25	PKP1	NIP7		RSL1D1	NLN	SLC37A4	EWSR1	NGFRAP1	TATDN1	CD55		ZNF670-ZNF695	PSMD11	CHD8	COPS7B			PCNP		AAMP	ECI2		RAB3GAP2
CYC1	TPRXL	ARL5A	ARID5A	TOMM70	CNST	HIGD1A	FAM171A1	COA5	HSF1	MPC2	NRM	PKP4	HADH	STON1	ZDHHC15	BOK	UBA5	NIPSNAP1		RSL24D1	HNRNPF	OAF	EXO1	TCEAL4	NDUFB9	CD58		ZNF669	AP2B1	CHD9	EIF4E2			ZBTB11-AS1		TBPL1	SNAPIN		MARK1
SHARPIN	CHCHD4	STAM2	LMAN2L	TFG	SCCPDH	TRAF2	RSU1	UNC50	DNAJA1	MPDU1	MFAP1	DAPL1	HADHA	ASB3	PBDC1	THAP4	STK17B	NIT2		RSU1	BRAT1	SC5D	EXOSC1	TCEAL3	THEM6	CD59		ZNF124	TAF15	CHEK1	USP40			RPL24		ITPA	RAN		C1orf115
MAF1	TMEM43	PRPF40A	ANKRD39	TRMT10C	AHCTF1	TRAF3	VIM	MGAT4A	HSPA4	MPG	STYX	TANC1	HADHB	CHAC2	GLA	DTYMK	CDC14B	NKX2-2		RTF2	TFDP1	HSPA8	EXOSC2	TCEAL1	LY6E	CD68		AL390728.6	ZNHIT3	CHEK2	TRPM8			BBX		SAP18	UFC1		MARC2
BOP1	XPC	ARL6IP6	FAM178B	PCNP	ZNF695	INSIG1	DNAJC1	KIAA1211L	HSPA5	MPHOSPH10	TLCD1	MARCH7	HAGH	ERLEC1	ARMCX3	AC114730.3	ZNF510	NMD3		RUVBL1	MND1	EI24	EXOSC3	MORF4L2	EEF1D	CD79B		ZNF496	AATF	CHERP	COPS8			CD47		FNDC5	ISYNA1		MARC1
HSF1	LSM3	KCNJ3	FAHD2B	RPL24	ZNF670-ZNF695	METTL18	COMMD3	TSGA10	HSPA6	MPHOSPH6	IGIP	CD302	HAGHL	ACYP2	BEX4	LINC01266	ZNF506	NME1		RUVBL2	GTPBP4	PUS3	EXOSC4	PRPS1	PYCRL	CD81		TRIM58	CISD3	CHIA	AC104667.3			IFT57		CAD	LSM7		HLX
SLC52A2	CCDC174	NR4A2	COX5B	BBX	ZNF670	TMEM184C	MSRB2	C2orf15	HSPA8	MPLKIP	TRIM41	RBMS1	HAPLN1	SPTBN1	RUBCNL	TRNT1	JMJD4	NME2		RWDD1	C16orf91	FOXRED1	EXOSC5	TSC22D3	TSTA3	CD99		SH3BP5L	PSMB3	CHKB-AS1	LRRFIP1			CIP2A		FAIM2	LRRC47		C1orf140
ADCK5	FGD5-AS1	GPD2	ACTR1B	CD47	ZNF669	POLR1A	APBB1IP	LIPT1	HSPA9	MPP6	N6AMT1	TANK	HARS	RTN4	NALCN	CRBN	DUSP12	NME1-NME2		RWDD2B	TSR2	DCPS	EXOSC7	PSMD10	PUF60	CD99L2		ZNF672	RPL23	CHM	RAMP1			ZBED2		RPAIN	COPS7B		DUSP10
SLC39A4	MRPS25	PKP4	TMEM131	IFT57	ZNF124	POLR1C	RAB18	MITD1	HSP90AB1	MPST	DLG5	PSMD14	HAT1	MTIF2	FGF14	SUMF1	AACS	NME3		S100A6	TPGS2	RP11-115C10.1	EXOSC8	ATG4A	EXOSC4	CDC123		ZNF692	RPL19	CHML	UBE2F			ABHD10		EEF1E1	RIN1		TAF1A-AS1
VPS28	METTL6	WDSUB1	COA5	CIP2A	ZNF496	POLR1E	WAC-AS1	MRPL30	HSPD1	MPV17	RBM23	TBR1	HAUS1	CFAP36	NDFIP2	BHLHE40	KIAA0141	NME4		S100B	SDC1	APLP2	EXOSC9	ALG13	GPAA1	CDC16		PGBD2	MIEN1	CHMP1A	SCLY			ATG3		LAMTOR1	SLC35A4		MIA3
MFSD3	HACL1	BAZ2B	UNC50	ABHD10	TRIM58	NR2F6	RP11-462L8.1	TXNDC9	HSPE1	MPV17L2	TARS	DPP4	HAUS4	PPP4R3B	STK24	ARL8B	CADPS2	NOB1		SAE1	SYK	THYN1	EXT2	PGRMC1	CYC1	CDC20		FAM110C	PSMD3	CHMP1B	HES6			SLC35A5		MRPL2	LGALSL		AIDA
COMMD5	DPH3	AC009506.1	LIPT1	ATG3	SH3BP5L	CTTN	CREM	EIF5B	IARS	MPZL1	RN7SL297P	FAP	HAUS7	PNPT1	UGGT2	AC026202.3	HSPB11	NOC4L		SAMM50	MUL1	IDI1	EXTL2	SLC25A5	SHARPIN	CDC20P1		SH3YL1	SMARCE1	CHMP2A	TRAF3IP1			GTPBP8		C19orf48	PHF5A		BROX
C8orf33	OXNAD1	AC009961.3	MITD1	GTPBP8	ZNF672	EIF2S1	BMS1	REV1	UBAC2	MRFAP1	DNAJC11	IFIH1	HAUS8	EFEMP1	ARHGEF7	GRM7-AS3	PHLPP1	NOL3		SAP18	TDG	AKR1C3	EYA2	UBE2A	MAF1	CDC23		ACP1	KRT19	CHMP3	AC062017.1			NEPRO		UBA52	TAX1BP1		AL392172.1
CBWD1	RFTN1	MARCH7	MRPL30	BOC	ZNF692	EIF2S2	HNRNPF	PDCL3	ICA1	MRFAP1L1	ANAPC13	FIGN	HAX1	CCDC85A	SUPT20H	CAV3	ATP8B1	NOL7		SAPCD2	MRPS5	AKR1C4	EYA4	UPF3B	BOP1	CDC25A		TMEM18	RAB5C	CHMP4B	NDUFA10			NAA50		CHRND	MCRIP1		CAPN2
PUM3	TBC1D5	CD302	TXNDC9	NAA50	PGBD2	SELENOK	ZNF32	NPAS2	APOBEC1	MRPL10	NME2P1	GRB14	HCCS	VRK2	SLC25A15	THUMPD3-AS1	SMARCD3	NOLC1		SARNP	AGPAT2	GDI2	EYS	NDUFA1	SLC52A2	CDC25B		PXDN	MLX	CHMP5	MYEOV2			ATP6V1A		TIMM8B	SCFD2		TP53BP2
AK3	UBE2E2	TANK	EIF5B	POGLUT1	FAM110C	SELENOM	CXCL12	CNOT11	METTL2A	MRPL11	CORO1C	B3GALT1	HCFC1R1	FANCL	KPNA3	TADA3	WDR70	NOMO1		SARS	THAP7	ITIH2	FABP5	NKAP	SLC39A4	CDC25C		EIPR1	COA3	CHMP6	DUSP28			ZDHHC23		KIF15	ACAD9		FBXO28
PLGRKT	UBE2E1	PSMD14	AFF3	TIMMDC1	SH3YL1	EFR3A	ZNF22	RNF149	ARL16	MRPL12	AMMECR1L	STK39	HDAC1	PUS10	RGCC	JAGN1	MPP4	NOMO2		SAT2	XPO1	ATP5C1	FABP6	MCTS1	VPS28	CDC27		TRAPPC12	PSME3	CHMP7	SNED1			QTRT2		UBXN1	TFB2M		DEGS1
TMEM261	NKIRAS1	STK39	PDCL3	COX17	ACP1	SELENOF	A1CF	IL1R2	C1ORF174	MRPL13	FBXO3	BBS5	HDAC3	PEX13	DGKH	EMC3	STRADB	NOMO3		SCAMP3	DCTPP1	ECHDC3	FADS1	ELF4	CYHR1	CDC34		ADI1	RPL27	CHODL	PPP1R7			UPK1B		HOXA9	METTL9		NVL
RRAGA	NGLY1	CERS6	CNOT11	NDUFB4	TMEM18	DCTPP1	CISD1	MFSD9	ACADM	MRPL14	CAMKMT	PPIG	HDDC2	KIAA1841	TSC22D1	FANCD2	BZW1	NOP10		SCAND1	IDI1	NUDT5	FAHD2A	AIFM1	MFSD3	CDC37		AC231981.1	IFI35	CHORDC1	HDLBP			POGLUT1		HIF1AN	ATP5PO		CNIH4
PLIN2	OXSM	NOSTRIN	RNF149	CSTA	PXDN	NABP2	TFAM	MRPS9	SLC35D3	MRPL15	SREK1IP1	SSB	HDDC3	C2orf74	ZNF629	FANCD2OS	ME2	NOP16		SCARB1	COMMD10	CDC123	FAHD2B	SLC25A14	C8orf82	CDC42		RNASEH1	LSM12	CHP1	BOK			TIMMDC1		ZNF180	LAMB1		WDR26
MTAP	RP11-222K16.2	LRP2	MAP4K4	CCDC58	TSSC1	HRK	BICC1	TGFBRAP1	CA5BP1	MRPL16	ABRACL	METTL5	HDGF	RP11-355B11.2	CORO1A	BRK1	C5orf22	NOP56		SCD	KLHL12	PHYH	FAIM	RBMX2	RPL8	CDC42EP3		RNASEH1-AS1	SLC25A39	CHPF	THAP4			COX17		NSA2	AAMP		CNIH3
CDKN2A	AC098973.2	FASTKD1	IL1R2	FAM162A	TRAPPC12	SNAI2	PHYHIPL	RP11-332H14.2	IDH1	MRPL17	ACRC	SP5	PUDP	XPO1	MAPK3	IRAK2	CCNT2	NOP58		SCO1	SF3B1	MRC1	RAMAC	GPC3	COMMD5	CDC42P6		COLEC11	GRN	CHPF2	DTYMK			NDUFB4		NEDD8	ZDHHC9		DNAH14
CDKN2B	CMC1	PPIG	IL1R1	ROPN1	ADI1	ECHS1	DNAJC12	C2orf49	IDH2	MRPL18	NKIRAS2	AC007405.6	HDHD2	FAM161A	PHKB	SEC13	FAM135A	NOSIP		SCO2	MAGEA6	COMMD3	FAM104B	PHF6	C8orf33	CDC42SE1		RNF144A	NMT1	CHPT1	TRNT1			HGD		MRPS2	TSPO		LBR
ACO1	GPD1L	PHOSPHO2	MRPS9	UMPS	AC142528.1	EN1	CCAR1	FHL2	IDH3A	MRPL2	CEP89	ERICH2	HDLBP	CCT4	LYRM1	SLC6A11	COL19A1	NPDC1		SCP2	ALDH1A1	MSRB2	FAM114A2	FAM127B	TMEM261	CDC42SE2		ID2	CBX1	CHRAC1	CRBN			RABL3		HJURP	MRPL39		ENAH
NDUFB6	CMTM8	KLHL23	C2orf49	SLC12A8	RNASEH1	VKORC1	TSPAN15	NCK2	IDH3B	MRPL20	IL10RB	GAD1	HEBP1	COMMD1	NUTF2	SLC6A1-AS1	EPB41L3	NPM1		SCRG1	HELLS	RAB18	FAM120A	FHL1	RRAGA	CDC45		KIDINS220	ATP5G1	CHRM3	SETMAR			POLQ		CALM3	ITPA		SRP9
BAG1	CMTM7	SSB	FHL2	ALG1L	RNASEH1-AS1	ITPA	PPA1	UXS1	IDH3G	MRPL21	MGAT3	GORASP2	HEBP2	B3GNT2	NUP93	MKRN2OS	COBLL1	NPM3		SCYL1	NAV1	HNRNPF	FAM120AOS	LDOC1	RPS6	CDC5L		MBOAT2	SNF8	CHRNA2	BHLHE40-AS1			IQCB1		FAM84A	SAP18		EPHX1
CHMP5	CMTM6	METTL5	NCK2	ROPN1B	SOX11	TMED10	PCBD1	SULT1C2	IDI1	MRPL22	ZBTB45	TLK1	HELLS	TMEM17	CENPT	MKRN2	DLG3	NPPA		SDF2L1	TUBG1	C10orf10	RTL8B	HMGB3	CDKN2A	CDC6		ASAP2	PHB	CHRNA7	EDEM1			CSTA		RNASEH2A	ETHE1		TMEM63A
AQP3	DYNC1LI1	UBR3	UXS1	CHCHD6	CMPK2	LTBR	MRPS16	GCC2	FAM174A	MRPL23	HUWE1	METTL8	HEPACAM	EHBP1	ARL2BP	RPL32	KCNK2	NR0B1		SDHA	FAM32A	TIMM23	FAM129A	VMA21	TUSC1	CDC7		ITGB1BP1	SLC35B1	CHST10	RAD18			CCDC58		NVL	R3HCC1		PYCR2
RPP25L	CNOT10	AC007405.6	GCC2	TPRA1	RNF144A	MAP3K7	ANXA7	LIMS1	IFNGR1	MRPL24	MIAT	DCAF17	HEPH	WDPCP	PLLP	HDAC11	TRAF5	NR2F6		SDHB	KYAT1	NCOA4	FAM136A	CETN2	CAAP1	CDC73		CPSF3	MRPL27	CHST14	THUMPD3-AS1			FAM162A		CHRD	RPAIN		SDE2
DCTN3	GLB1	GORASP2	LIMS1	MCM2	AC011747.4	PET117	CHCHD1	RANBP2	IFNGR2	MRPL27	ZNF800	CYBRD1	HEPN1	MDH1	ZNF423	CHCHD4	MRPL22	NRCAM		SDHC	PSMB5	A1CF	FAM138A	FAM58A	NDUFB6	CDCA2		IAH1	LRRC59	CHST15	THUMPD3			WDR5B		DLD	EEF1E1		H3F3A
SIGMAR1	CRTAP	TLK1	RANBP2	PODXL2	ID2	MARVELD3	VDAC2	SEPT10	IGBP1	MRPL28	SCAP	DYNC1I2	HERC6	UGP2	DHODH	LSM3	GEMIN5	NRN1		SDHD	QTRT2	CISD1	FAM162A	RP11-66N11.8	DNAJA1	CDCA3		ADAM17	NME1	CHST2	SETD5			PDIA5		CDK5	LAMTOR1		LINC01703
CCL27	UBP1	METTL8	SEPT10	RUVBL1	KIDINS220	AL024508.2	C10orf11	SOWAHC	SLC35B2	MRPL3	NPIPA1	SLC25A12	HES1	VPS54	CTCF	FGD5-AS1	NFE2L1	NRSN2		SDR39U1	FBL	LINC00844	FAM173A	BCAP31	BAG1	CDCA4		YWHAQ	UTP18	CHST3	MTMR14			SEC22A		RANGRF	MRPL2		ACBD3
VCP	CLASP2	DCAF17	SOWAHC	ACAD9	MBOAT2	SETD3	GHITM	LINC01123	CTU2	MRPL30	LMOD1	HAT1	HEXA	LGALSL	ACD	NR2C2	SEMA5B	NSA2		SEC11A	GDI2	PBLD	FAM174A	IDH3G	CHMP5	CDCA5		TAF1B	SCPEP1	CHST7	OGG1			UMPS		RPS7	C19orf48		PARP1
STOML2	PDCD6IP	CYBRD1	NPHP1	CNBP	ASAP2	SETD2	HHEX	MALL	SKA2	MRPL32	CH17-340M24.3	METAP1D	HEXB	SERTAD2	POLR2C	SH3BP5	GSK3B	NSDHL		SEC11C	MLF2	PPA1	FAM174B	SSR4	NUDT2	CDCA7L		GRHL1	MRPS23	CHSY1	CAMK1			SLC12A8		TRAPPC4	UBA52		STUM
HINT2	MLH1	DYNC1I2	LINC00116	HMCES	ITGB1BP1	RRM2B	RBP4	LINC00116	IGFBP4	MRPL33	FTH1P2	ITGA6	HEY1	SLC1A4	PARD6A	EAF1	ITGB5	NSF		SEC13	S100A10	PCBD1	ABRAXAS1	ARHGAP4	ENHO	CDCA8		AC104794.2	SUPT4H1	CHTF18	TADA3			SNX4		RGS10	ABCF3		ITPKB
CLTA	CTDSPL	SLC25A12	BCL2L11	H1FX	CPSF3	ST8SIA1	CYP2C8	LINC01106	RBPJ	MRPL34	RDH11	OLA1	HFE	RAB1A	ZNF821	DPH3	ERC1	NSFL1C		SEC61A1	COX5B	PLA2G12B	TOGARAM2	NAA10	DCTN3	CDIPT		KLF11	DCAF7	CHTOP	ARPC4			ALG1L		TMEM258	TIMM8B		PSEN2
GRHPR	VILL	HAT1	ANAPC1	PLXND1	IAH1	BTBD10	PIK3AP1	BUB1	APRT	MRPL35	C10orf76	SCRN3	HGD	ETAA1	USB1	KCNH8	XPO1	NSMCE1		SEC61B	THOC6	DNAJC9	FAM180A	FLNA	SIGMAR1	CDK1		HPCAL1	PSMC5	CHURC1	RPUSD3			SLC41A3		STAC	TMEM144		COQ8A
TOMM5	ACAA1	METAP1D	ZC3H8	NUDT16	ADAM17	SRPRB	GOT1	MIR4435-2HG	IK	MRPL36	PRPH	GPR155	HIBCH	C1D	CYB5B	RAB5A	RNF13	NSUN5		SEC61G	RRP12	MRPS16	MCRIP2	EMD	STOML2	CDK12		ODC1	SNHG25	CIAO1	JAGN1			CHCHD6		PSMD7	COX7A1		CDC42BPA
EXOSC3	MYD88	ITGA6	ZC3H6	MRPL3	RP11-214N9.1	CTDNEP1	BLOC1S2	ANAPC1	IRF2BP2	MRPL37	SEC14L1	CHRNA1	HIF1A	WDR92	CCDC113	SGOL1	TRPM3	NT5DC2		SEMA5B	MRS2	ANXA7	MCRIP1	ATP6AP1	TESK1	CDK14		NOL10	PSMD12	CIAPIN1	PRRT3-AS1			TPRA1		ZNF253	NEDD8		LINC01641
CBWD5	EXOG	SP3	CHCHD5	UBA5	YWHAQ	MASTL	NDUFB8	TMEM87B	IL15RA	MRPL38	SLC22A17	CHN1	HIGD1A	PNO1	NME3	NKIRAS1	PALB2	NTHL1		SEPT11	PPAT	CHCHD1	HGH1	GDI1	CCDC107	CDK16		PDIA6	KPNA2	CIB1	EMC3			MCM2		SOX11	MRPS2		SNAP47
FXN	SLC25A38	OLA1	CBWD2	TMEM108	TAF1B	FARSB	MRPL43	ZC3H8	ILF2	MRPL39	MT-ATP6	ATP5G3	HIGD2A	PPP3R1	NDRG4	RPL15	DOPEY1	NTPCR		SEPT8	PPP2R5D	ADK	FAM206A	FAM50A	HINT2	CDK17		PQLC3	AMZ2	CIC	FANCD2			PODXL2		PSMB1	CALM3		JMJD4
CARNMT1	RPSA	CIR1	SLC35F5	SRPRB	RP11-95D17.1	C9orf78	DPCD	TTL	IMPDH2	MRPL4	PTGR2	KIAA1715	HINT1	RP11-474G23.3	PSMD7	TOP2B	LYRM2	NUBP2		SEPT9	TMEM242	VDAC2	FAM207A	LAGE3	CLTA	CDK2AP2		ROCK2	FAM104A	CIDEB	BRK1			RUVBL1		TXN	RNASEH2A		ARF1
NMRK1	ENTPD3-AS1	SCRN3	ACTR3	ANAPC13	GRHL1	BCL2L12	CUEDC2	POLR1B	AQP5	MRPL40	HNRNPU	HOXD11	HINT2	CNRIP1	SETD6	NGLY1	BCKDHB	NUDC		SELENOW	COPB1	COMTD1	PRXL2A	UBL4A	GRHPR	CDK5		E2F6	RPL38	CINP	VHL			EEFSEC		SPAG7	NVL		C1orf35
OSTF1	RPL14	GPR155	DDX18	PCCB	RP11-254F7.2	TMEM167B	USMG5	CHCHD5	INSIG1	MRPL41	NUP98	HOXD-AS2	HIRIP3	ANTXR1	SLC38A7	OXSM	KAT6A	NUDCD2		SERF1B	PRELID1	C10orf11	PRXL2B	FAM3A	EXOSC3	CDK5RAP1		LPIN1	ATP5H	CIP2A	SEC13			RAB7A		RBFA	NUP54		MRPL55
PSAT1	ZNF621	ATF2	INSIG2	MRAS	RP11-254F7.4	TMEM167A	GSTO1	SLC20A1	EIF3E	MRPL42	C20orf96	HOXD9	HIST1H2BK	GFPT1	VAC14	NEK10	ZCCHC6	NUDT1		SERF2	C19orf24	PPIF	FAM216A	G6PD	FXN	CDK5RAP2		TRIB2	NT5C	CIPC	HRH1			ACAD9		SNRNP27	RNF40		GUK1
HNRNPK	SEC22C	ATP5G3	EN1	FAIM	RRM2	RNASE1	PDCD4	IL1RN	IRAK1	MRPL43	H1FX	MTX2	HIST1H4C	NFU1	COG4	CMC1	ULK2	NUDT16L1		SERINC5	PAICS	ANXA11	FAM32A	MPP1	C9orf40	CDK5RAP3		FAM84A	HN1	CIRBP	ATG7			ISY1		GAGE12D	DLD		GJC2
NTRK2	SS18L2	KIAA1715	STEAP3	MRPS22	C2orf48	AC241377.3	HABP2	CBWD2	IRF6	MRPL44	PCBP4	LINC01116	HLA-A	ANXA4	SMPD3	AZI2	TNPO1	NUDT22		SERPINF1	TOMM40L	MAT1A	SHLD2	FUNDC2	PSAT1	CDK6		NBAS	SUMO2	CISD1	TAMM41			CNBP		REXO2	CDK5		IBA57
ISCA1	HIGD1A	MTX2	C2orf76	COPB2	HPCAL1	CCDC82	PDZD8	SLC35F5	ITGAE	MRPL46	LZTR1	HNRNPA3	HLA-B	GMCL1	SLC7A6OS	STT3B	PLOD1	NUDT5		SET	KLK10	FAM213A	FAM45A	VBP1	HNRNPK	CDK7		DDX1	MRPS7	CISD2	TSEN2			HMCES		ATIC	RANGRF		TRIM11
ZCCHC6	KRBOX1	LINC01116	DBI	RBP1	ODC1	ZNF561	FAM204A	ACTR3	ITGB1	MRPL47	TOMM7	NFE2L2	HLA-C	SNRNP27	SLC7A6	OSBPL10	P2RX5	NUDT8		SF3B6	NIT2	GHITM	FAM49B	RP11-115C21.2	ISCA1	CDK8		FAM49A	GRB2	CISD3	RAF1			NUDT16		SNAI2	RPS7		HIST3H2A
CTSL	ZNF662	LINC01117	TMEM177	NMNAT3	NOL10	TOMM20	PRDX3	DDX18	EIF6	MRPL48	ITGB8	AGPS	HLA-E	PCBP1	FA2H	GPD1L	ITGAE	NUP35		SF3B4	CACYBP	GLUD1	FAM50B	DEFB1	GADD45G	CDKAL1		VSNL1	GALK1	CIT	IQSEC1			MRPL3		ZGPAT	TRAPPC4		RNF187
CKS2	POMGNT2	HNRNPA3	TMEM185B	RNF7	RN7SL832P	TOMM22	FGFR2	CCDC93	STT3A	MRPL49	ZC3H13	TTC30A	HLA-F	AC016700.5	CMC2	CMTM6	DIS3	NUP88		SF3B5	GPD2	RNLS	SINHCAF	CNOT7	SPTLC1	CDKN1B		SMC6	METTL23	CITED4	NUP210			UBA5		DLEU1	CETN2		RHOU
SPTLC1	ANO10	NFE2L2	RALB	ATP1B3	ATP6V1C2	FAM161A	HTRA1	STEAP3	ITPA	MRPL50	MCOLN1	RBM45	HLA-G	C2orf42	MLYCD	CRTAP	PIBF1	NUPL2		SFT2D1	GALNT11	IFIT1	FAM71E1	VPS37A	CARD19	CDKN2A		GEN1	SYNGR2	CIZ1	HDAC11			CDV3		RPL37	RGS10		AL162595.1
NOL8	TCAIM	AGPS	NIFK	TFDP2	RP11-791G15.2	STYXL1	UROS	C2orf76	IVD	MRPL51	RP11-277P12.9	OSBPL6	HLA-H	PCYOX1	MPG	PDCD6IP	TDRD3	NUTF2		SFXN4	FLOT1	HHEX	FAM83G	ASAH1	NINJ1	CDKN2AIPNL		KCNS3	GAA	CKAP2	CHCHD4			SRPRB		GALNT16	PLD3		RAB4A
CENPP	ZNF35	TTC30B	TSN	U2SURP	PDIA6	KDM4A-AS1	CLRN3	DBI	ARCN1	MRPL52	RP1-292L20.3	PRKRA	HLA-J	SNRPG	NECAB2	STAC	NUFIP1	NXPH1		SGTA	DAP	FRA10AC1	FAM84B	R3HCC1	MFSD14C	CDKN2C		RDH14	C17orf89	CKAP2L	TMEM43			RAB6B		ATP5MC1	PEX19		CCSAP
IPPK	ZNF501	AC073834.3	BIN1	CHST2	PQLC3	TOP2A	GLRX3	TMEM177	GSTK1	MRPL53	CEPT1	PLEKHA3	HM13	FAM136A	HSDL1	EPM2AIP1	PDS5B	OAT		SH3BGR	GNPAT	CYP2C8	EEF2KMT	NEFM	TMOD1	CDKN3		TTC32	ACTG1	CKAP4	XPC			ANAPC13		TRMU	PSMD7		NUP133
CARD19	KIAA1143	TTC30A	ERCC3	PLSCR1	ROCK2	FGF9	BNIP3	EPB41L5	CD82	MRPL54	AC004967.7	CWC22	HMBS	TGFA	WFDC1	MLH1	OXCT1	OAZ1		SH3BGRL3	WDR18	PDLIM1	FAM86B1	NEFL	ANP32B	CDR2		WDR35	MRPL12	CKAP5	LSM3			CEP63		USP3	P4HB		ABCB10
NINJ1	TMEM42	OSBPL6	MAP3K2	GYG1	E2F6	SDC2	ECHS1	TMEM185B	KARS	MRPL55	GALNT10	UBE2E3	HMG20B	ADD2	COTL1	GOLGA4	RRAGB	OAZ2		SEM1	HSD17B12	PGAM1	FAM86C1	BNIP3L	NANS	CDS2		LAPTM4A	P4HB	CKB	CCDC174			EPHB1		DHRS2	PSMB1		TAF5L
FAM120AOS	ZDHHC3	PRKRA	IWS1	HLTF	LPIN1	SDC4	NDUFA9	RALB	NDUFS7	MRPL9	TNFRSF14	SSFA2	HMGA1	VAX2	USP10	ACAA1	CYLD	ODC1		SHISA4	POLR2C	GOT1	FAM86C2P	CCDC25	SEC61B	CDT1		SDC1	ARHGDIA	CKLF	FGD5-AS1			PCCB		RPS27	TXN		URB2
FAM120A	EXOSC7	PLEKHA3	WDR33	TM4SF1	MIR3681HG	RPL39	TAPBPL	TFCP2L1	TMEM179B	MRPS10	YTHDF1	DNAJC10	HMGB1	TEX261	CRISPLD2	MYD88	SLC27A5	OGDH		SHMT2	ERCC6L	NDUFB8	FAM86DP	FZD3	MRPL50	CDV3		PUM2	ANAPC11	CKS1B	MRPS25			CEP70		MSRB1	SPAG7		GALNT2
C9orf3	SACM1L	SESTD1	SFT2D3	TM4SF4	TRIB2	XYLB	MRPL51	NIFK	HDDC3	MRPS11	MRPS22	FRZB	HMGB2	NAGK	TSC2	WDR48	ZNF324	OLA1		SIGMAR1	ANKRD27	MRPL43	FAM86JP	EIF4EBP1	TMEM246	CDYL		RHOB	STRA13	CKS2	SH3BP5			FAIM		GCSH	TACO1		PGBD5
AAED1	LZTFL1	ZNF385B	POLR2D	COMMD2	FAM84A	RPL31	MLF2	TSN	TMEM205	MRPS12	CUEDC1	NCKAP1	HMGCL	MCEE	NME4	CSRNP1	ZNF671	OLFM1		SIRT2	EIF3K	NPM3	FAM89A	LSM1	NIPSNAP3A	CEACAM21		HS1BP3	DCXR	CLASP1	HACL1			MRPS22		IRAK1	RBFA		COG2
ANP32B	CCDC12	CWC22	UGGT1	PFN2	NBAS	C12orf73	TPI1	BIN1	SVBP	MRPS14	P4HB	ZC3H15	HMGCR	MPHOSPH10	NOMO3	RPSA	ZNF416	OLIG1		SIVA1	POP5	FBXL15	CIAO2A	PLPP5	RAD23B	CEBPB		KLHL29	C17orf62	CLCA2	BTD			COPB2		ATP5MC2	SNRNP27		AGT
NANS	KIF9	SSFA2	HS6ST1	SERP1	DDX1	VKORC1L1	PHB2	ERCC3	ARF1	MRPS15	CIDECP	ITGAV	HMGCS1	PAIP2B	LMF1	MOBP	ZNF586	OMG		SIX1	MARS	CUEDC2	CIAO2B	WHSC1L1	CTNNAL1	CEBPG		ATAD2B	WDR45B	CLCC1	DPH3			NMNAT3		NOSTRIN	ARAF		C1orf198
ALG2	KLHL18	DNAJC10	SMPD4	EIF2A	VSNL1	TXNDC12	EMG1	IWS1	SWI5	MRPS16	CASK	CALCRL	HMGN2	EXOC6B	NARFL	EIF1B	ZNF446	OPCML		SKP1	PGLS	ACTR1A	FAM98A	VDAC3	TXN	CEBPZ		UBXN2A	USP14	CLCN2	OXNAD1			RNF7		NINL	NMD3		TTC13
SEC61B	PTPN23	NCKAP1	MZT2B	MBNL1-AS1	SMC6	ZNF286B	C1S	MYO7B	RAB15	MRPS17	SUPT7L	COL5A2	HMGN3	SPR	HAGHL	RPL14	ZNF264	ORMDL1		SLC12A2	CBX5	CYP17A1	FANCC	SMIM19	PTGR1	CELF1		MFSD2B	MYL12A	CLCN3	SGOL1			ATP1B3		LONP1	LARP4B		ARV1
ERP44	SCAP	ZC3H15	CCDC115	DHX36	GEN1	DDX51	C1R	WDR33	ARF3	MRPS18A	THOC6	WDR75	HMGN4	SFXN5	FAM173A	CTNNB1	RPS5	OSBP		SLC16A1	BOLA1	BORCS7	FANCF	SPIDR	DNAJC25-GNG10	CELF2		WDCP	MYL12B	CLCN6	UBE2E2			TFDP2		TMEM132E	REXO2		FAM89A
MSANTD3	ELP6	ITGAV	IMP4	C3orf33	KCNS3	AC008771.1	MAGOHB	SFT2D3	ARF4	MRPS18B	CCDC59	SLC40A1	HMOX2	SMYD5	METRN	CCK	FAT1	OST4		SLC1A1	SFT2D1	USMG5	FANCI	PRKDC	GNG10	CENPA		FKBP1B	NDUFV2	CLDN1	UBE2E1			U2SURP		C20orf27	ANXA4		C1orf131
MRPL50	SMARCC1	SLC40A1	PTPN18	GMPS	RDH14	STRBP	HEBP1	POLR2D	KCNN4	MRPS18C	GPR12	ASNSD1	HNRNPC	PRADC1	STUB1	SEC22C	YTHDC1	OSTC		SLC22A3	DERL1	GSTO1	FANCL	MCM4	HSDL2	CENPC		FAM228B	IMPA2	CLDN20	NKIRAS1			GYG1		FAHD1	ATIC		GNPAT
SMC2	DHX30	ASNSD1	FAM168B	SSR3	TTC32	GADD45GIP1	STRAP	UGGT1	KHK	MRPS2	SYTL4	ORMDL1	HNRNPD	CCT7	NUBP1	SS18L2	CHMP2B	OTUB1		SLC25A1	SEPHS2	HABP2	FARSA	UBE2V2	CDC26	CENPE		TP53I3	PSMG2	CLDN7	NGLY1			HLTF		COL1A1	ADAM15		EXOC8
NIPSNAP3A	CAMP	ORMDL1	PLEKHB2	TIPARP-AS1	WDR35	BLOC1S4	MGST1	SMPD4	KIF5B	MRPS22	POC1B	PMS1	HNRNPF	FBXO41	UBE2I	RP4-613B23.1	SMAP2	OXA1L		SLC25A11	LARS2	GFRA1	FARSB	TCEA1	BSPRY	CENPF		ITSN2	SNRPD1	CLDND1	OXSM			COMMD2		GRK5	SNAI2		SPRTN
SLC44A1	ZNF589	PMS1	MZT2A	PTX3	MATN3	VEGFB	LDHB	MZT2B	ARF5	MRPS23	PMEL	C2orf88	HNRNPM	ALMS1	EEF2K	RP11-136C24.3	PPIE	OXCT1		SLC25A17	CDKN2A	SFXN4	FASN	LYPLA1	POLE3	CENPH		NCOA1	ATP5A1	CLEC2D	SLC4A7			PFN2		SMYD3	ZGPAT		EGLN1
TMEM38B	NME6	HIBCH	TMEM163	RSRC1	LAPTM4A	BLOC1S2	LYRM5	CCDC115	ARF6	MRPS24	SCRIB	HIBCH	HNRNPR	TPRKB	GSPT1	ABHD5	ZMPSTE24	P2RX5		SLC25A19	LPAR1	PRDX3	FASTK	MRPL15	ATP6V1G1	CENPI		PTRHD1	IER3IP1	CLEC2L	CMC1			SERP1		KCNC1	RPL37		AL445524.1
RAD23B	CCDC51	MFSD6	RAB3GAP1	MLF1	SDC1	EMC1	RASSF8-AS1	IMP4	KPNB1	MRPS26	SNX19	INPP1	HOPX	DUSP11	UBFD1	KIAA1143	STARD7	P2RX6		SLC25A3	PDIA4	NSMCE4A	FASTKD3	CHCHD7	NDUFA8	CENPJ		CENPO	RPL17	CLIC1	STT3B			EIF2A		FOXM1	TUBB4A		TSNAX
FAM206A	TMA7	MYO1B	ZRANB3	GFM1	PUM2	EMC7	RASSF8	PTPN18	KPNA2	MRPS27	SNRNP40	MFSD6	HRAS	STAMBP	EARS2	KIF15	NOA1	P2RX7		SLC25A39	ATP5F1E	HTRA1	FAU	GGH	PSMB7	CENPK		ADCY3	TXNL1	CLIC4	OSBPL10			SELENOT		BUD31	ATP5MC1		DISC1
CTNNAL1	SHISA5	STK17B	R3HDM1	LXN	HS1BP3	AARS2	TM7SF3	FAM168B	KPNA3	MRPS28	RBL2	NAB1	HRASLS	DGUOK	TCEB2	TMEM158	REST	P4HB		SLC25A4	SERBP1	ACADSB	FBL	YTHDF3-AS1	RPL35	CENPM		DNAJC27-AS1	RBCK1	CLIC6	GPD1L			AADAC		CETN3	FRMD4B		SIPA1L2
TXN	UQCRC1	AC020571.3	UBXN4	SMC4	LDAH	EXOC4	MRPS35	PLEKHB2	TNPO1	MRPS33	ENO1	GLS	RIDA	TET3	HMOX2	SACM1L	SSH1	PA2G4		SLC25A5	RBP1	UROS	FBXL15	ARMC1	ARPC5L	CENPN		DNMT3A	PSMF1	CLINT1	CMTM7			C3orf33		CDK1	FSTL1		MAP10
DNAJC25-GNG10	SLC26A6	SF3B1	LCT	B3GALNT1	ATAD2B	CENPH	PTHLH	MZT2A	IPO5	MRPS34	PLGRKT	STAT1	HS2ST1	BOLA3	DNAJA3	LZTFL1	GSTP1	PAAF1		SLC25A6	TMEM101	MGMT	FBXL6	COPS5	RABEPK	CENPO		DTNB	FKBP1A	CLIP1	DYNC1LI1			SLC33A1		NTHL1	GCSH		NTPCR
GNG10	PRKAR2A	COQ10B	MCM6	PDCD10	UBXN2A	CENPF	ERGIC2	GPR39	KRT7	MRPS35	CRLS1	SLC39A10	HS6ST2	BOLA3-AS1	SALL1	KIF9	APLP2	PABPC1		SLC35A4	TREX1	PRAP1	FBXL8	TCEB1	SLC2A8	CENPP		ASXL2	NSFL1C	CLIP4	CNOT10			GMPS		RPS28	ATP5MC2		PCNX2
HSDL2	SLC25A20	HSPD1	DARS	GOLIM4	MFSD2B	CENPE	ZCRB1	MGAT5	KRT10	MRPS36	HAUS8	GTF3C3	HSBP1	MTHFD2	QPRT	CSPG5	FAM234B	PAFAH1B3		SLC35B1	SMARCE1	FUOM	FBXO10	TMEM70	RPL12	CENPS		KIF3C	SNRPB	CLK2	GLB1			SSR3		P2RX3	LONP1		MAP3K21
INIP	ARIH2	HSPE1	CXCR4	ACTRT3	C2orf44	CENPB	TMEM106C	CCNT2	RHOA	MRPS5	NUP50	COQ10B	HSD17B10	DCTN1	XYLT1	MAP4	WBP11	PAICS		SLC35F1	VRK1	ECHS1	FBXO17	PEX2	PTRH1	CENPU		RAB10	NOP56	CLK3	CRTAP			TIPARP-AS1		ORC1	PPCS		KCNK1
SLC31A2	WDR6	MOB4	HNMT	LRRC34	FKBP1B	CENPW	FKBP11	ZRANB3	CENPW	MRPS6	HIF1A	HSPD1	HSD17B12	C2orf81	RPGRIP1L	CDC25A	EIF3I	PAIP1		SLC39A3	AARS	NDUFA9	FBXO22	MRPS28	TOR2A	CENPW		HADHA	IDH3B	CLN5	PDCD6IP			VEPH1		MLF1	C20orf27		AL355472.1
CDC26	DALRD3	FTCDNL1	GTDC1	RPL22L1	SF3B6	CENPU	ARF3	R3HDM1	TMEM189-UBE2V1	MRPS7	SDC1	HSPE1	HSD17B4	WDR54	MAZ	SPINK8	COL16A1	PAIP2		SLC7A5	TRAP1	CD9	FBXO32	TPD52	FPGS	CENPX		HADHB	DDRGK1	CLN8	EPM2AIP1			PQLC2L		TAF12	FAHD1		COA6
ALAD	NDUFAF3	C2orf69	ORC4	TNFSF10	FAM228B	DHX32	TUBA1B	UBXN4	PTCHD3P1	MRPS9	ZNF467	MOB4	HSD17B6	RTKN	STX4	TMA7	TXLNA	PAK1IP1		SLIRP	MRPL53	MRPL51	FBXO4	FABP5	AK1	CEP120		SELENOI	ITPA	CLNS1A	MLH1			SHOX2		ID1	ACBD3		TARBP1
POLE3	IMPDH2	C2orf47	EPC2	ZNF639	TP53I3	DHX33	TUBA1C	MCM6	C12ORF75	MRTO4	ARAP1	SATB2	HSD17B8	INO80B	CDIPT	UQCRC1	NCOA1	PAM16		SMARCE1	PNKD	CHD4	FBXO5	C8orf59	DPM2	CEP128		SLC35F6	C20orf27	CLPP	LRRFIP2			RSRC1		COX8A	SMYD3		IRF2BP2
ATP6V1G1	QARS	KCTD18	MMADHC	GNB4	ITSN2	DHX34	DNAJC22	DARS	LRRC75A	MSMO1	C5orf30	FTCDNL1	HSDL2	WBP1	BCKDK	PRKAR2A	AGBL5	PAQR4		SMIM11A	UTP20	MLF2	FBXO7	OTUD6B-AS1	PTGES2	CEP164		CENPA	PRNP	CLPTM1	GOLGA4			MLF1		PWP2	CNPY4		TOMM20
FBXW2	USP19	BZW1	RBM43	ACTL6A	NCOA1	RPP25	COX14	HNMT	C1ORF53	MSN	RUSC1-AS1	C2orf69	HSP90B1	MOGS	KAT8	SLC25A20	EFR3B	PARK7		SMIM7	PDF	TPI1	FBXW5	CCNE2	C9orf16	CEP170		MAPRE3	TMEM230	CLPTM1L	PLCD1			GFM1		DDX18	BUD31		RBM34
PSMD5	CCDC71	CLK1	NMI	MRPL47	PTRHD1	GCN1	C12orf10	SPOPL	COA6	MSRB1	PRMT6	C2orf47	HSPA14	MRPL53	NOMO1	P4HTM	KIF3C	PARL		SMN2	PMPCA	C12orf57	FBXW9	NDUFAF6	SWI5	CEP290		TMEM214	MKKS	CLPX	ACAA1			LXN		ZNHIT2	PSMG4		ARID4B
RAB14	KLHDC8B	PPIL3	RIF1	NDUFB5	CENPO	EZH2	PCBP2	KYNU	LINC00493	MTA2	ESYT3	SPATS2L	HSPA4	TTC31	SYT17	DALRD3	RAB10	PARP1		SNAPIN	C9orf78	PHB2	FCER2	UQCRB	TRUB2	CEP350		AGBL5	SNRPB2	CLSPN	MYD88			SMC4		NME2	CDK1		GGPS1
GSN	USP4	NIF3L1	ARL5A	USP13	ADCY3	RAVER2	ATP5G2	GTDC1	SNHG17	MTCH2	PALM	SGOL2	HSPA5	AUP1	CCP110	NDUFAF3	HADHA	PARVA		SNF8	PAK1	C1R	FCGRT	MTERF3	COQ4	CEP55		OST4	SNX5	CLSTN1	XYLB			ARL14		BTF3	NTHL1		B3GALNT2
STOM	GPX1	ORC2	PRPF40A	DNAJC19	DNAJC27	BOLA1	CBX5	ACVR2A	BOLA3	MTERF3	POT1-AS1	BZW1	HSPA8	HTRA2	C16ORF62	IMPDH2	MAPRE3	PAX1		SNHG16	PPP1R14A	RBP5	FDFT1	MTDH	URM1	CEP57		KHK	LINC00493	CLTA	ACVR2B			NMD3		SLX1A	POLR2B		GNG4
NDUFA8	TCTA	FAM126B	ARL6IP6	MCCC1	DNAJC27-AS1	BOLA3	HNRNPA1	ORC4	RHOC	MTFP1	WRB	PPIL3	HSPA9	LOXL3	RNF40	QARS	CAD	PC		SNHG5	PRKRA	A2M	FDPS	LAPTM4B	WDR34	CEP57L1		CGREF1	NAA20	CLTB	EXOG			SPTSSB		PEX16	RPS28		LYST
RBM18	DAG1	NDUFB3	ACVR1C	LAMP3	DNMT3A	NDUFB9	COPZ1	EPC2	SMIM20	MTFR1L	SERP2	NIF3L1	HSPB1	DOK1	KNOP1	USP19	CD59	PCBD1		SNHG6	GYS1	MAGOHB	FDX2	HRSP12	SET	CEP63		ABHD1	XRN2	CLTC	WDR48			SI		TMEM11	GMPPA		NID1
MRRF	APEH	CASP8	ACVR1	B3GNT5	DTNB	NDUFB3	PPP1R1A	MMADHC	LAMTOR4	MTHFD1	GK5	NDUFB3	HSPB11	POLE4	AAGAB	LAMB2	BCORL1	PCBP1		SNHG9	NSMCE4A	HEBP1	FEM1A	COX6C	ZDHHC12	CEP78		PREB	NXT1	CLUAP1	SLC25A38			PDCD10		PCCB	TAF12		GPR137B
PSMB7	RNF123	TRAK2	PKP4	PARL	ASXL2	PHB	METTL7B	RND3	FEZF1	MTHFD2	DLEU1	TRAK2	HSPB6	EVA1A	CORO2B	GPX1	ATRX	PCBP3		SNRNP25	DHX35	H2AFJ	FEN1	POLR2K	CCBL1	CEP83		SLC5A6	APMAP	CLUH	RPSA			GOLIM4		COMMD5	COX8A		EDARADD
RPL35	GMPPB	STRADB	DAPL1	ABCC5	RAB10	FNBP1L	BLOC1S1	NMI	LAD1	MTIF2	RLF	STRADB	HSPBP1	MRPL19	CSK	RHOA	AK6	PCBP4		SNRPA	SLC33A1	WBP11	FGF11	YWHAZ	SH3GLB2	CEP89		ATRAID	HM13	CMAS	EIF1B			MECOM		IGDCC3	PWP2		LGALS8
ARPC5L	FAM212A	TMEM237	WDSUB1	EIF2B5	HADHA	EPHB3	CD63	RIF1	ACAT2	MTIF3	NCSTN	TMEM237	HSPD1	GCFC2	RAB11A	DAG1	MYNN	PCCB		SNRPA1	COX6C	DERA	FGF14-AS2	ZNF706	NTMT1	CEP95		CAD	ID1	CMBL	ENTPD3-AS1			LRRC34		ARMC6	ZNHIT2		HEATR1
PPP6C	TRAIP	SUMO1	MARCH7	AP2M1	HADHB	EPHB1	ORMDL2	NEB	RHOG	MTMR2	PPP6R3	ALS2	HSPE1	LRRTM4	FAH	APEH	MECOM	PCDHGA9		SNRPB	HMGN1	MGST1	FGF8	CTHRC1	TOR1A	CEP97		MPV17	HCK	CMC2	ENTPD3			SEC62		MAD2L1	CYP1A1		MTR
RABEPK	MON1A	NOP58	CD302	ALG3	EPT1	TP53INP2	PA2G4	ARL5A	PTRHD1	MTRNR2L1	PGD	RP11-107N15.1	HTATSF1	CTNNA2	CEP152	GMPPB	SCAMP1	PCDHGB4		SNRPB2	PUF60	PLEKHA5	FGFR3	ENY2	C9orf78	CERK		GTF3C2	COMMD7	CMIP	SEC22C			GPR160		EIF4A3	NME2		AL359924.1
MAPKAP1	IFRD2	BMPR2	ITGB6	ECE2	C2orf70	ZNF35	MYL6	STAM2	LAMP2	MTRNR2L10	TOMM40L	FZD7	HTRA1	SUCLG1	TJP1	GNAI2	PREP	PCDHGB7		SNRPC	SHC1	KCNJ8	FGFR4	EBAG9	UCK1	CERS2		AC074117.1	MAPRE1	CMPK1	SS18L2			RPL22L1		RPS21	BTF3		FMN2
SLC2A8	HYAL3	FAM117B	RBMS1	PSMD2	KCNK3	SH3GL1	CNPY2	FMNL2	RPSA	MTRNR2L3	TMEM120A	SUMO1	HYAL2	TMSB10	SCG3	SEMA3B	HACE1	PCDHGC3		SNRPD1	ENOX2	CMAS	FGGY	MRPL13	MED27	CETN2		EIF2B4	CHMP4B	CMSS1	NKTR			EIF5A2		ACO2	SARS		GREM2
RPL12	NAT6	ICA1L	TANK	POLR2H	SLC35F6	BSPRY	ATP5B	PRPF40A	STMN1	MTRNR2L4	CLIC1	NOP58	HYPK	KCMF1	EIF3J	IFRD2	SEH1L	PCID2		SNRPD2	SMC3	LYRM5	FH	NDUFB9	CFAP77	CETN3		SNX17	RALY	CMTM6	HIGD1A			TNFSF10		UBE2N	MAN2B1		AL359764.1
PTRH1	HYAL2	WDR12	PSMD14	EPHB3	CENPA	LYPLA2	PTGES3	ARL6IP6	LBR	MTRNR2L6	FLNA	BMPR2	IAH1	TCF7L1	OIP5	HYAL2	WDR47	PCMT1		SNRPD3	GSS	MRPS35	FHIT	PHF20L1	SURF6	CFAP20		ZNF513	EIF2S2	CNBP	POMGNT2			ECT2		SCHIP1	PEX16		FH
TOR2A	TUSC2	NBEAL1	DPP4	MAGEF1	DPYSL5	AC093323.1	NXPH4	KCNJ3	LDHA	MTRNR2L7	TMEM44	WDR12	IARS	RETSAT	MYEF2	TUSC2	WDFY1	PCNP		SNRPE	ANLN	ZCRB1	FHL3	THEM6	RPL7A	CFAP70		PPM1G	AHCY	CNDP2	ANO10			ACTL6A		RPL13AP3	GNG12		OPN3
FPGS	NPRL2	CYP20A1	IFIH1	EHHADH	MAPRE3	GOPC	SHMT2	NR4A2	LDHB	MTX1	PPP1R12A	CARF	IARS2	GGCX	SGK3	TMEM115	SLC25A24	PCP4L1		SNRPF	ALDH3A2	TMEM106C	FIBP	LY6E	SURF1	CFAP97		NRBP1	DYNLRB1	CNIH1	ABHD5			MRPL47		C1orf112	TFAP2B		EXO1
AK1	CYB561D2	ABI2	GCA	MAP3K13	TMEM214	STEAP3	DCTN2	GPD2	LGALS3	MTX2	TBCCD1	ABI2	ICAM3	VAMP5	CSPP1	MANF	MAP3K4	PCYOX1L		SNRPG	OXLD1	FKBP11	FIG4	GLI4	SURF2	CFDP1		KRTCAP3	EIF6	CNIH4	ZNF445			NDUFB5		KIF19	TMEM11		MAP1LC3C
ST6GALNAC4	TMEM115	RAPH1	GRB14	RFC4	AGBL5	ARHGEF26	DTX3	GALNT5	LGALS3BP	MVB12A	CENPU	RAPH1	ICMT	RNF181	ZDHHC2	RBM15B	IGSF9	PCYT2		SNRPN	MTRR	TUBA1B	FIGN	GSDMD	SURF4	CFL1		IFT172	ERGIC3	CNKSR2	ZNF197			USP13		GOT2	PCCB		CEP170
DPM2	HEMK1	PARD3B	COBLL1	RPL39L	OST4	TMEM39A	OS9	PKP4	ARHGDIA	MVD	ASB3	PARD3B	MRPL58	TMEM150A	BRF2	TEX264	ZNF213	PDAP1		AC124312.1	TRUB2	TMBIM6	FIS1	NAPRT	REXO4	CFLAR		FNDC4	ROMO1	CNKSR3	ZNF502			FXR1		DCX	COMMD5		SDCCAG8
PTGES2	MAPKAPK3	AC007383.3	GALNT3	RTP4	KHK	GABARAP	CDK4	DAPL1	LGALS4	MVK	ZNF200	NRP2	IDE	USP39	INTS9	GPR62	AKR1B1	PDCD2		SNX3	IPO4	COX14	FITM1	EEF1D	CACFD1	CGGBP1		GCKR	PHF20	CNN2	KIAA1143			DNAJC19		EIF4E2	LTBR		AKT3
C9orf16	MANF	NDUFS1	CERS6	SST	CGREF1	MANF	TSFM	WDSUB1	ABLIM1	MYBL2	SSBP4	NDUFS1	IDH1	C2orf68	NBN	RPL29	CPNE3	PDCD5		SOD1	QDPR	METTL7A	FKBP11	TSTA3	LINC00094	CGRRF1		ZNF512	SCAND1	CNNM4	TMEM42			DCUN1D1		CAMK2B	OVCA2		ZBTB18
SWI5	RBM15B	EEF1B2	SPC25	HRASLS	PREB	SPTSSA	LRIG3	BAZ2B	LIPA	MYC	PSME2	EEF1B2	IDH2	GNLY	CPQ	DUSP7	RRN3	PDCD6		SPAG7	MAPK12	NR4A1	FKBP1A	PUF60	C9orf116	CHAC1		CCDC121	C20orf24	CNOT1	EXOSC7			MCCC1		MRTO4	ARMC6		ADSS
TRUB2	TEX264	MDH1B	FASTKD1	XXYLT1	SLC5A6	ZNF492	TMEM5	MARCH7	LMAN1	MYD88	EIF3D	ADAM23	IDH3A	ATOH8	DECR1	ALAS1	CTTN	PDCL3		SPATC1L	BOP1	KRT86	FKBP2	EXOSC4	MRPS2	CHAC2		GPN1	RPN2	CNOT11	CDCP1			PARL		NDUFB8	RSU1		CATSPERE
COQ4	RRP9	FASTKD2	PPIG	PPP1R2	ATRAID	NCK2	TMBIM4	CD302	METTL10	COPS9	LIFR-AS1	MDH1B	IDH3B	ST3GAL5	IMPAD1	WDR82	MTIF2	PDE4A		SPCS1	POLR1E	KRT8	FKBP3	GPAA1	UBAC1	CHAF1A		SUPT7L	CTNNBL1	CNOT2	LZTFL1			ABCC5		PSTK	MAD2L1		DESI2
URM1	PARP3	CREB1	PHOSPHO2	AC233280.1	CAD	SPR	CCT2	LY75	ARL1	MYH9	ELMOD3	FASTKD2	IDH3G	POLR1A	SFRP1	BAP1	DDHD2	PDE4B		SPOCK1	DLEU2L	KRT18	FKBP4	CYC1	LHX3	CHAF1B		SLC4A1AP	OSER1	CNOT3	FYCO1			EIF2B5		R3HDM2	EIF4A3		COX20
WDR34	PCBP4	METTL21A	KLHL23	TCTEX1D2	MPV17	ZNF263	UBE2N	TANK	ST20	MYL12A	ENDOG	METTL21A	IDI1	PTCD3	LAPTM4B	NT5DC2	TTC39A	PDE6D		SPRY4	FABP5	RP11-983P16.4	FKBP5	SHARPIN	DNLZ	CHAMP1		MRPL33	YWHAB	CNOT4	CCDC12			AP2M1		PREX2	RPS21		HNRNPU
SET	ABHD14B	IDH1	SSB	WDR53	GTF3C2	VLDLR	MRPL42	PSMD14	C4ORF3	MYL12B	LY6G5C	CCNYL1	IER3IP1	IMMT	POP1	GNL3	EPS15	PDHA1		SRA1	UGT1A10	TNS2	FKBP7	MAF1	PMPCA	CHCHD1		RBKS	PIGT	CNOT6	KIF9			ABCF3		LIMD2	UBE2N		AL356512.1
ZDHHC12	ABHD14A	RPE	METTL5	FBXO45	AC074117.10	BTF3L4	NDUFA12	DPP4	LINC00998	MYL6	WDR33	FZD5	IFI27	RP11-301O19.1	JPH1	GLT8D1	ORC1	PDHB		SRI	YWHAQ	PFDN5	FKBP9	HSF1	AGPAT2	CHCHD10		BABAM2	CTSA	CNOT7	ELP6			ALG3		METTL5	HDAC3		EFCAB2
C9orf114	ACY1	LANCL1	UBR3	LINC01063	EIF2B4	AL365356.1	SNRPF	IFIH1	C8ORF59	MYL6B	ADHFE1	IDH1	IFI27L1	MRPL35	GDAP1	SPCS1	MGST2	PDIA4		SRM	RPLP1	C12orf10	FKBPL	SLC52A2	TMEM141	CHCHD2		FOSL2	CD40	CNOT8	SMARCC1			ECE2		OTUD7A	GOT2		KIF26B
PPP2R4	RPL29	ERBB4	GORASP2	PIGX	SNX17	DERL1	SLC25A3	GCA	SAMD12	MYO1B	RHEB	IDH1-AS1	IFI27L2	REEP1	RAB2A	TKT	CHERP	PDIA6		SRP14	ALCAM	AAAS	FLAD1	CPSF1	RABL6	CHCHD2P2		PPP1CB	RNF114	CNOT9	MAP4			PSMD2		KALRN	RAB38		SMYD3
NTMT1	DUSP7	IKZF2	TLK1	CEP19	ZNF513	AC022966.1	ACTR6	COBLL1	TOMM5	MYRF	GGA2	MAP2	IFI30	CHMP3	EIF3E	SELK	ATG16L1	PDLIM2		SRP9	NUP37	PRR13	FLVCR1-DT	SLC39A4	PHPT1	CHCHD2P9		TRMT61B	DPM1	CNP	NME6			EIF4G1		LAMTOR5	PPM1H		TFB2M
ASB6	POC1A	SPAG16	METTL8	PAK2	PPM1G	RNF34	NR1H4	GALNT3	C9ORF152	MZT1	BDP1	RPE	IFI35	RNF103	WISP1	FAM208A	USP40	PDLIM7		SRPRB	CCT8	PCBP2	FLYWCH2	VPS28	EDF1	CHCHD3		WDR43	PFDN4	CNPY2	CCDC51			POLR2H		TALDO1	NFYC		CNST
TOR1A	TWF2	BARD1	DCAF17	NCBP2	NRBP1	INTS7	ARL1	TTC21B	ARL2	MZT2A	COX10	LANCL1	IFI44L	RMND5A	STMN2	APPL1	POMGNT1	PDPK1		SSB	RANBP6	ATP5G2	FNDC3B	CYHR1	FBXW5	CHCHD4		CLIP4	RTFDC1	CNPY3	UQCRC1			MAGEF1		EIF5A	MANF		SCCPDH
C9orf78	PPM1M	ATIC	CYBRD1	NCBP2-AS2	KRTCAP3	INTS5	NUP37	STK39	ARL3	MZT2B	ZFPL1	SPAG16	IFI6	LINC00152	ARMC1	ASB14	RAD54L	PDXP		SSBP1	LDHB	SMUG1	FNTA	PPP1R16A	C9orf142	CHCHD5		YPEL5	ATP5E	CNST	PRKAR2A			EHHADH		HOXA5	EIF4E2		AHCTF1
UCK1	WDR82	MREG	DYNC1I2	PIGZ	IFT172	TPP1	PAH	CERS6	LRPAP1	NAA10	ZNF789	BARD1	IFITM3	KRCC1	CHRAC1	PDE12	MAST2	PDZD11		SSNA1	MRPS12	HNRNPA1	FOPNL	MFSD3	NPDC1	CHCHD7		LBH	PRELID3B	CNTN1	ARIH2			MAP3K13		XXYLT1	RDX		ZNF695
MED27	BAP1	XRCC5	SLC25A12	BDH1	FNDC4	CDKN2AIPNL	HSP90B1	NOSTRIN	LTA4H	NAA20	CSNK1G3	ATIC	IFNAR2	THNSL2	GSDMD	ARF4	DNAJA1	PEBP1		SSR2	NDUFA2	COPZ1	FOXD4L4	C8orf82	SSNA1	CHD1		LCLAT1	PSMA7	CNTNAP2	DALRD3			TMEM41A		PRELID3B	NDUFB8		ZNF670
GTF3C5	NT5DC2	IGFBP2	HAT1	IQCG	ZNF512	MYL9	TMEM263	SPC25	LY6E	NABP2	PTMS	FN1	IFNGR2	EIF2AK3	TSTA3	DENND6A-AS1	B4GALT1	PEMT		SSR4	ACOT7	PPP1R1A	FOXF2	COMMD5	TMEM203	CHD1L		CAPN13	ADRM1	COA1	NDUFAF3			TRA2B		HNRNPK	SLC2A10		ZNF669
SURF6	SMIM4	ARPC2	ITGA6	RPL35A	CCDC121	FAM110A	PWP1	FASTKD1	LY75	NACA	RALGAPA1	AC093382.1	IFRD2	RPIA	PYCRL	PXK	CHMP5	PES1		SSRP1	TMEM14C	METTL7B	FOXM1	C8orf33	TUBB4B	CHD2		GALNT14	GID8	COA3	IMPDH2			ETV5		OXA1L	SCRN1		C1orf229
RPL7A	PBRM1	AAMP	AC013461.1	PDE6B	GPN1	GORASP1	ISCU	PPIG	LYN	NAE1	COX8A	MREG	IFT27	TEKT4	EEF1D	PDHB	NFX1	PET100		SSSCA1	SEC11C	BLOC1S1	FOXRED1	AK3	NSMF	CHD4		EHD3	TPD52L2	COA4	QARS			DNAJB11		TYMS	ZNF511		ZNF124
SURF1	GNL3	PNKD	SP3	ATP5ME	SUPT7L	SUMF1	MMAB	KLHL23	LYZ	NANS	C10orf128	PECR	IFT43	MAL	SQLE	RP11-802O23.3	DIMT1	PET117		STARD3NL	RPL32	CD63	FPGS	RP11-390F4.3	MRPL41	CHD8		MEMO1	BSG	COA5	CCDC71			RFC4		PEF1	POLR3G		ZNF496
SURF2	GLT8D1	CTDSP1	OLA1	SLC49A3	SLC4A1AP	SURF6	ARPC3	SSB	TACSTD2	NAP1L1	ZSCAN16	XRCC5	IFT52	MRPS5	INTS10	FAM107A	IPO11	PEX11B		STARD7	KDELC1	ORMDL2	FREM2	TMEM261	ZMYND19	CHEK1		DPY30	POLR2E	COA6	RHOA			RPL39L		ZFAS1	RCAN1		TRIM58
SURF4	SPCS1	USP37	CIR1	SPON2	MRPL33	GSTP1	GPN3	METTL5	TM4SF1	NAP1L4	ZMAT2	SMARCAL1	IFT57	ZNF514	ERI1	C3orf14	EIF2AK1	PEX16		STIP1	ARL6IP6	PYM1	FRG1	NFIB	ARRDC1-AS1	CHEK2		SPAST	GPX4	COASY	TCTA			LPP-AS2		MCM5	METTL5		SH3BP5L
REXO4	NEK4	RQCD1	SCRN3	SLBP	RBKS	EFS	VPS29	UBR3	EPCAM	NAPA	LIN7C	IGFBP2	IGF2-AS	KCNIP3	MTMR9	THOC7	EPDR1	PEX19		STMN1	DHX15	RPS26	FRMPD2	PSIP1	PSMD13	CHERP		SLC30A6	NDUFS7	COBLL1	NICN1			HRASLS		MEGF11	LAMTOR5		ZNF672
WDR5	TMEM110	ZNF142	ATF2	LETM1	BRE	AL035071.1	TCTN1	SP5	M6PR	NARS	C4orf27	IGFBP5	IGFBP2	FAHD2A	LEPROTL1	PSMD6-AS2	SNX10	PFDN1		STOML2	APOBEC3B	PA2G4	FST	RRAGA	PKP3	CHFR		YIPF4	RPS15	COCH	APEH			OPA1		PTP4A3	TALDO1		ZNF692
MRPS2	SFMBT1	BCS1L	ATP5G3	C4orf48	PPP1CB	STK35	ALDH2	ERICH2	CAPRIN1	NCAPH	MAP4K4	ARPC2	IGFBP7	LINC00342	DCTN6	PSMD6	SEPHS1	PFDN2		CENPX	NOC3L	MYL6B	FSTL3	PLIN2	SIGIRR	CHID1		BIRC6	UQCR11	COG1	GMPPB			LINC00884		GEMIN6	EIF5A		PGBD2
UBAC1	RFT1	RNF25	KIAA1715	LYAR	TRMT61B	STK38	SDSL	GAD1	MAD2L1	NCBP2	RP11-504P24.3	AAMP	IL13RA2	STARD7	R3HCC1	ADAMTS9	MRPL28	PFDN4		STRADB	UBL7	MYL6	FSTL5	CDKN2A	RNH1	CHMP1A		TTC27	PLEKHJ1	COG2	RBM6			TMEM44-AS1		JPT1	NUP133		SH3YL1
DNLZ	TKT	CYP27A1	MTX2	LINC02482	WDR43	PLXNA1	TESC	GORASP2	SMAD1	NCK1	RP11-109N23.4	PNKD	IL17RB	TMEM127	GSR	ADAMTS9-AS1	ITPKC	PFDN5		STRAP	PXMP2	NABP2	FTH1	TUSC1	HRAS	CHMP2A		LTBP1	OAZ1	COG4	GNAI2			LSG1		CIAO2A	PRELID3B		ACP1
PMPCA	CHDH	CFAP65	HNRNPA3	BLOC1S4	CLIP4	PSMF1	PEBP1	TLK1	SMAD2	NCL	KIAA1161	TMBIM1	IL17RC	CIAO1	UBXN8	ADAMTS9-AS2	RBM22	PFKL		STX10	NEK6	SLC39A5	FTL	CAAP1	RASSF7	CHMP2B		FAM98A	LSM7	COG8	SEMA3B-AS1			PPP1R2		CCNA2	OXA1L		TMEM18
AGPAT2	ACTR8	CNPPD1	NFE2L2	GRPEL1	YPEL5	CSNK2A2	HSPB8	METTL8	SMAD5	NCLN	PDRG1	CTDSP1	IL1RAP	SNRNP200	PPP2CB	SLC25A26	TMED2	PFKP		SUCLA2	SSRP1	COQ10A	FTSJ1	TOPORS-AS1	EPS8L2	CHMP3		AC009414.2	TIMM13	COIL	SEMA3B			TFRC		MAGI1	SRGAP2C		PXDN
TMEM141	CCDC66	FAM134A	AGPS	AFAP1-AS1	LCLAT1	ETV3	COX6A1	DYNC1I2	MAGOH	NDUFA1	NKD1	BCS1L	ILDR2	KANSL3	ERICH1	SUCLG2	ERO1B	PFN1		SUCLG1	RPS17	CNPY2	MRM2	NDUFB6	TALDO1	CHMP4A		CRIM1	SGTA	COL17A1	IFRD2			PCYT1A		SLC25A39	TYMS		EIPR1
RABL6	APPL1	ZFAND2B	PRKRA	FAM200B	CAPN13	ETV6	POP5	SLC25A12	MARS	NDUFA10	HLTF	RNF25	ILF2	LMAN2L	KLHDC4	FAM19A4	ZFAND6	PFN2		SUMF2	TP53I13	APOF	FTSJ3	CHMP5	PDDC1	CHMP4B		FEZ2	NCLN	COL18A1	NAT6			TCTEX1D2		EIF3H	PEF1		TRAPPC12
C9orf172	PDE12	ATG9A	FKBP7	QDPR	GALNT14	AC083880.1	MLEC	HAT1	ARSE	NDUFA11	RP11-496N12.6	STK36	ILK	CNNM3	MCM4	CTD-2013N24.2	TXLNG	PGAM1		SUMO1	CSRP1	SPRYD4	FUNDC1	AQP3	SLC25A22	CHMP5		STRN	HMG20B	COL27A1	HYAL2			WDR53		MRPL37	ZFAS1		ADI1
PHPT1	FLNB	STK16	PLEKHA3	LAP3	XDH	CACYBP	ACADS	METAP1D	MAZ	NDUFA12	MAFG	TTLL4	ILVBL	ANKRD39	ASAH1	TMF1	PPEF1	PGD		SUMO2	TMEM170A	ATP5B	FUNDC2	PTENP1-AS	RPLP2	CHMP6		HEATR5B	MRPL54	COL4A1	TUSC2			PIGX		PSMA5	MCM5		AC108488.1
EDF1	ABHD6	DNAJB2	SESTD1	NCAPG	MEMO1	PRPS2	P2RX4	ITGA6	MCM3	NDUFA13	GPN3	CYP27A1	IMMP1L	SEMA4C	ECH1	UBA3	LAT2	PGF		SUMO3	DDX39A	SHMT2	FUOM	UBE2R2	PNPLA2	CHMP7		GPATCH11	EEF2	COL4A2	RASSF1			CEP19		ADCYAP1R1	PTP4A3		RNASEH1
FBXW5	RPP14	DNPEP	CWC22	SMIM20	DPY30	PRPS1	RAN	AC013461.1	MCM4	NDUFA2	DRG1	CNPPD1	IMMT	FAHD2B	HNRNPL	ARL6IP5	HUWE1	PGK1		SURF1	FANCA	DCTN2	FUT10	ENHO	CD151	CHORDC1		EIF2AK2	UBXN6	COL4A3BP	NPRL2			NCBP2		ZNF3	GEMIN6		RNASEH1-AS1
C9orf142	PDHB	GMPPA	UBE2E3	RPL9	SPAST	CDR2	PSPC1	CDCA7	MCM5	NDUFA3	H2AFZ	FAM134A	IMP3	COX5B	NFKBIB	FRMD4B	ZW10	PGLS		SURF2	IKBKG	CDK4	FUZ	RPP25L	POLR2L	CHP1		CEBPZ	MYDGF	COL4A5	CYB561D2			NCBP2-AS2		STK39	RBP7		CMPK2
MAN1B1	KCTD6	FARSB	PPP1R1C	UCHL1	RP11-563N4.1	BRPF1	N6AMT2	RP11-796E10.1	CD46	NDUFA4	SAYSD1	ZFAND2B	IMP4	ACTR1B	TUBB4A	MITF	ALG9	PGM1		SYNCRIP	SEC13	TSFM	FXR1	DCTN3	CHID1	CHPF		NDUFAF7	PLIN3	COL4A6	TMEM115			PIGZ		CKS2	JPT1		RSAD2
DPP7	C3orf14	ACSL3	DNAJC10	GNPDA2	SLC30A6	LUZP6	SAP18	SP3	DNAJB9	NDUFA5	UTP6	ATG9A	IMPACT	TMEM131	SARS2	GPR27	NOX4	PGP		SYT1	NCAPD3	TMBIM4	FYCO1	SIGMAR1	TOLLIP	CHPF2		PRKD3	SAFB	COL6A1	HEMK1			BDH1		NOL4L	CIAO2A		RNF144A
SSNA1	THOC7	KCNE4	FRZB	COMMD8	YIPF4	C8orf82	MRPL57	OLA1	MDH1	NDUFA6	NOV	STK16	IMPDH2	INPP4A	SNRNP70	LINC00877	ACOX3	PGRMC1		TACO1	BRCC3	LYZ	FYTTD1	FANCG	MOB2	CHRAC1		CDC42EP3	RPL36	COL7A1	MAPKAPK3			RPL35A		MRPL22	RNF175		ID2
TMEM203	PSMD6	AP1S3	NCKAP1	OCIAD1	AL133245.2	UBE2Q1	POMP	CIR1	MDH2	AC010323.1	MFN1	DNAJB2	INO80E	COA5	CLPTM1	LINC00870	MTMR2	PHACTR3		AK6	GTF3C5	YEATS4	FZD10	STOML2	CTSD	CHST11		CYP1B1	C19orf70	COL8A1	MANF			PIGG		FH	MCAT		KIDINS220
TUBB4B	SLC25A26	WDFY1	ZC3H15	OCIAD2	BIRC6	ASS1	HMGB1	SCRN3	MDK	NDUFA8	ZNF397	DNPEP	INTS10	UNC50	LIN7B	RYBP	PPP1R15A	PHB		TAGLN3	ABCC2	CCT2	FZD5	TESK1	MRPL23	CHST12		ATL2	NDUFA11	COLCA1	RBM15B			ATP5ME		MAGEA8	NIPA2		MBOAT2
MRPL41	SUCLG2	MRPL44	ITGAV	SGCB	TTC27	COPRS	SPG20	ATF2	ME1	NDUFA9	BRCC3	GMPPA	IPO4	LIPT1	PIH1D1	SHQ1	HSD17B14	PHB2		TALDO1	FUOM	TSPAN8	FZD6	CCDC107	TSSC4	CHST15		HNRNPLL	CLPP	COLCA2	VPRBP			MYL5		PDCD6	TSTD1		AC093904.3
ARRDC1	CTD-2013N24.2	CUL3	FAM171B	SCFD2	LTBP1	SP5	ALG5	ATP5G3	MEA1	NDUFAB1	RP11-327P2.5	CHPF	IPO5	MITD1	PEX11G	GXYLT2	TRIP6	PHF23		TARS	SNU13	UBE2N	FZD7	ARHGEF39	CDKN1C	CHST2		GALM	ALKBH7	COLGALT1	TEX264			IDUA		SMIM26	SLC25A39		ASAP2
RIC8A	UBA3	IRS1	WDR75	CHIC2	FAM98A	FBXL18	ELF1	KIAA1715	RAB8A	NDUFAF1	CDC25B	TMEM198	IQCG	MRPL30	ERCC2	PPP4R2	SRRT	PHF5A		TBC1D7	EIF2B2	NDUFA12	G3BP1	TLN1	NAP1L4	CHSY1		SRSF7	GTF2F1	COLGALT2	RRP9			FGFRL1		TRMT1	EIF3H		ITGB1BP1
PSMD13	ARL6IP5	RHBDD1	ASNSD1	KIT	RP11-490M8.1	GPT2	DNAJC15	HOXD-AS2	MEP1A	NDUFAF2	SCAND1	OBSL1	IRAK1	TXNDC9	PLEKHJ1	ROBO1	BAX	PHGDH		TBCA	ZNF593	SNRPF	G3BP2	CREB3	SMPD1	CHTOP		GEMIN6	PET100	COMMD1	PCBP4			CTBP1		ZNF385C	MRPL37		CPSF3
IFITM2	GPR27	MFF	ORMDL1	SRD5A3	FEZ2	HMG20A	CPB2	HOXD9	MEST	NDUFAF3	HSPB11	STK11IP	IRF3	EIF5B	RNASEH2A	GBE1	NLK	PHPT1		TBCB	RANBP1	AMDHD1	G6PC3	HINT2	ARFIP2	CHUK		DHX57	STXBP2	COMMD2	ABHD14B			CTBP1-DT		CBWD1	PSMA5		IAH1
IFITM1	SHQ1	AGFG1	PMS1	NMU	VIT	DPYSL4	ESD	HOXD8	METTL1	NDUFAF4	TRMT12	SLC4A3	IRF9	CHST10	OAZ1	CADM2-AS2	PIGS	PHYHIP		TBPL1	CSNK2B	TMPO	GAA	CLTA	TAF10	CHURC1-FNTB		MORN2	NDUFA7	COMMD3	ABHD14A			MAEA		SRP14	ZNF3		ADAM17
IFITM3	PDZRN3	TRIP12	C2orf88	AASDH	STRN	MLF1	MED4	HAGLR	MFAP1	NDUFAF6	SMAP1	EPHA4	IRX4	PDCL3	TRMT1	CHMP2B	ATXN7L3	PHYHIPL		TBRG4	WBP11	SLC25A3	GABARAP	GRHPR	MRPL17	CIAO1		SOS1	HNRNPM	COMMD5	DUSP7			AC147067.1		CEND1	DPP6		YWHAQ
RNH1	ZNF717	FBXO36	HIBCH	PPAT	GPATCH11	RSPH3	ITM2B	HAGLROS	MGAT2	NDUFB1	MED8	FARSB	ISCA1	RPL31	STX10	CGGBP1	PGS1	PID1		TCEAL4	TEX2	NR1H4	GABARAPL2	TOMM5	EIF3F	CIAPIN1		MAP4K3	UBL5	COMMD6	POC1A			SLBP		C17orf49	CKS2		TAF1B
HRAS	GBE1	SP110	MFSD6	PAICS	EIF2AK2	LARP4B	EBPL	HOXD1	MGMT	NDUFB10	CCDC88B	ACSL3	ISCA2	CNOT11	PTOV1	RP11-159G9.5	PSMC5	PIGC		ELOC	GALNT2	ARL1	GABRA5	EXOSC3	LMO1	CIB1		AC007388.1	PIN1	COMMD7	TWF2			TMEM129		HGH1	TCTN3		AC010969.2
EPS8L2	DHFRL1	SP100	NAB1	SRP72	CEBPZOS	API5	CLDN10	MTX2	MGST1	NDUFB11	NFU1	KCNE4	ISCU	MAP4K4	AES	ZNF654	UIMC1	PIGH		ELOB	STK3	CHPT1	GABRB3	FXN	RPL27A	CIC		THUMPD2	EIF3G	COMT	GLYCTK			TACC3		ATP5IF1	DNAJB11		AC104794.2
TALDO1	NSUN3	CAB39	GLS	ARL9	CEBPZ	KIAA1191	DNAJC3	HNRNPA3	MGST2	NDUFB2	DPP3	SCG2	ISG15	AC068535.2	SGTA	C3orf38	LPCAT2	PIGT		TCF25	H2AFY2	CCDC53	GABRG2	C9orf40	AKIP1	CINP		SLC8A1	MRPL4	COPA	PHF7			FGFR3		DPM1	ANXA2		KLF11
PNPLA2	ARL6	PSMD1	STAT1	NOA1	NDUFAF7	C19orf24	RP11-12G12.7	NFE2L2	MGST3	NDUFB3	MRPS5	AP1S3	ISOC1	POU3F3	MED25	ARL13B	GNAO1	PIK3R2		TCP1	ORMDL1	NUP37	GABRG3	OSTF1	TMEM9B	CIR1		PKDCC	CDC37	COPB1	NT5DC2			LETM1		THUMPD3	FH		CYS1
CD151	CRYBG3	NCL	MYO1B	POLR2B	PRKD3	VCP	PCCA	AGPS	CD99	NDUFB4	SLC10A6	WDFY1	ISOC2	MRPS9	C19ORF53	STX19	OGFOD1	PIN1		TCTEX1D2	PRKDC	PAH	GAD1	PRUNE2	ZBED5-AS1	CISD1		EML4	YIPF2	COPB2	SMIM4			NSD2		POLR1B	PDCD6		RRM2
POLR2L	MINA	PDE6D	SLC39A10	UTP3	QPCT	TUBG1	TEX30	RBM45	ASAH1	NDUFB5	NUP43	MRPL44	FAM234A	AC104655.3	CCDC61	DHFRL1	SH3BP2	PIN4		TECR	IMPA2	ISCU	GAD2	VPS13A	PSMA1	CISD2		COX7A2L	SMARCA4	COPE	GNL3			NELFA		RAD9B	OCEL1		HPCAL1
CHID1	CPOX	COPS7B	SF3B1	GRSF1	CYP1B1	KMT5A	F10	PRKRA	MIF	NDUFB6	ORC1	SERPINE2	ITGA7	TGFBRAP1	ASF1B	MTRNR2L12	NOP14	PINX1		TFPI	MVD	DAO	GADD45A	GNAQ	C11orf58	CISD3		MTA3	TMEM205	COPG1	GLT8D1			C4orf48		WDR74	RPE		ODC1
TOLLIP	CMSS1	EIF4E2	COQ10B	DCK	ATL2	UXT	APEX1	FKBP7	MIPEP	NDUFB7	KCTD6	CUL3	ITGAE	RP11-332H14.2	TNNT1	MINA	ADD1	PITPNB		THBS2	IK	ALKBH2	GADD45GIP1	ISCA1	RPS13	CIT		ZFP36L2	PRKCSH	COPRS	SPCS1			TNIP2		RPS3A	TRMT1		NOL10
CTSD	NIT2	EFHD1	HSPD1	MTHFD2L	HNRNPLL	CLCN5	ANG	PLEKHA3	ASCL2	NDUFB8	RP11-861E21.2	DOCK10	ITGB1	C2orf49	VRK3	CLDND1	L2HGDH	PJA1		THOC6	SURF4	MMAB	GALE	SECISBP2	NUCB2	CITED2		THADA	ELOF1	COPS2	NEK4			MFSD10		ABCF1	SRP14		RN7SL832P
LSP1	TOMM70A	GIGYF2	HSPE1	LINC02562	GALM	CLCN4	HNRNPC	TTN-AS1	MNAT1	NDUFB9	C16orf13	RHBDD1	ITGB1BP1	NCK2	FAM32A	CPOX	TXNDC16	PLEKHB1		THOC7	BCS1L	MVK	GALK1	GADD45G	SAAL1	CIZ1		DYNC2LI1	WDR83OS	COPS3	ITIH4			NOP14-AS1		LRRC49	C17orf49		ATP6V1C2
MRPL23	TMEM45A	ATG16L1	MOB4	RCHY1	SRSF7	DNAJA2	DAD1	SESTD1	MOCS2	NDUFC1	CDC27	MFF	ITGB3BP	UXS1	PPP6R1	DCBLD2	C14orf166	PLEKHB2		THOP1	BCAS2	ARPC3	GALNT1	CARD19	TSG101	CKAP2		LRPPRC	DHPS	COPS4	TMEM110			NOP14		SMARCA4	ATP5IF1		PDIA6
ASCL2	TFG	RP11-400N9.1	MARS2	SDAD1	GEMIN6	DNAJA1	MRPL52	CWC22	MPG	NDUFC2	FBLIM1	AGFG1	ITM2C	ST6GAL2	OLFM2	COL8A1	NID2	PLEKHJ1		THRAP3	MRPL58	GPN3	GALNT10	NINJ1	SVIP	CKAP2L		PPM1B	C19orf43	COPS5	SFMBT1			LRPAP1		TAGLN3	DPM1		LINC01954
TSSC4	TRMT10C	DGKD	FTCDNL1	ART3	DHX57	MRPL24	PSMB5	UBE2E3	MPI	NDUFS1	ZNF35	TRIP12	ITPA	SULT1C4	ILVBL	CMSS1	GMCL1	PLGRKT		THSD4	DNA2	VPS29	GALNT14	FAM120AOS	CCDC34	CKAP4		PREPL	ASNA1	COPS6	RFT1			TMEM128		MRPL14	POLR1B		KCNF1
PHLDA2	PCNP	USP40	C2orf69	CXCL10	MORN2	MRPL21	DHRS4L2	SSFA2	MPV17	NDUFS2	ACSL1	FBXO36	ITPR2	CCDC138	AURKC	FILIP1L	SF3B2	PLLP		THY1	MRPS9	ALDH2	GALNT15	FAM120A	BDNF	CKAP5		CAMKMT	PRDX2	COPS7A	TKT			LYAR		CENPW	SDF4		PQLC3
NAP1L4	ZBTB11-AS1	SH3BP4	C2orf47	NUP54	RP11-173C1.1	MRPL20	PSME1	DNAJC10	ASNA1	NDUFS3	B4GALT3	SP110	ITPRIPL1	SH3RF3	POP4	TBC1D23	KLHL42	PLOD3		THYN1	RPL17	ERP29	GALT	AAED1	ARL14EP	CKLF		LINC01833	CALR	COPS8	DCP1A			STX18		SSB	SEC22C		ROCK2
PGAP2	NXPE3	AGAP1	SPATS2L	SEPT11	SOS1	CHD1L	PSME2	NCKAP1	TMEM41B	NDUFS4	SNAPIN	SP140L	JAGN1	SEPT10	CCNE1	NIT2	GNAS	PLP1		TIMM10	FASTKD2	SDSL	GAMT	NANS	ELP4	CKLF-CMTM1		SRBD1	RAD23A	COPS9	CHDH			MSX1		NUDC	WDR74		E2F6
RRM1	IFT57	COPS8	KCTD18	CCNI	MAP4K3	RNF139	CHMP4A	NUP35	MZT1	NDUFS5	EFCAB2	CAB39	JAM3	SOWAHC	URI1	TOMM70A	DNM1L	PMF1		TIMM13	FLYWCH2	PEBP1	GANAB	CORO2A	EIF3M	CKS1B		PRKCE	GADD45GIP1	COPZ1	SELK			STK32B		C14orf93	ABCF1		GREB1
TRIM22	ZBED2	COL6A3	BZW1	MRPL1	AC007246.3	GID8	NEDD8	ZC3H15	HSBP1L1	NDUFS6	FAM120A	ITM2C	JKAMP	NPHP1	PDCD5	TFG	PTHLH	PMF1-BGLAP		TIMM17A	MDH2	COX6A1	GAPDH	GALNT12	APIP	CKS1BP3		EPAS1	TRMT1	COPZ2	ERC2			CRMP1		DCAF13	SMARCA4		NTSR2
PRKCDBP	ATG3	MLPH	PPIL3	HNRNPD	THUMPD2	TRMT12	STXBP6	ITGAV	MINOS1	NDUFS7	HARBI1	C2orf72	JMJD4	LINC00116	TIMM50	TRMT10C	PHACTR3	PMPCB		TIMM17B	TXNL4A	TRIAP1	GAR1	TGFBR1	FJX1	CKS2		ATP6V1E2	STX10	COQ10B	CCDC66			PPP2R2C		STAU1	MRPL14		FAM84A
ARFIP2	SLC35A5	RAB17	NIF3L1	ENOPH1	SLC8A1	NPTXR	SPTSSA	TFPI	H3F3AP4	NDUFS8	PSMA4	PSMD1	JMJD8	BCL2L11	FBL	PCNP	ERGIC2	PMS2		TIMM22	TPD52L1	DYNLL1	GARS	SEC61B	COMMD9	CLASP1		RHOQ	C19orf53	COQ2	FAM208A			MRFAP1		HADHB	SELENOS		NBAS
TAF10	GTPBP8	AC104667.3	NDUFB3	COPS4	PKDCC	BCR	EAPP	WDR75	C6ORF226	NDUFV1	CDK18	ARMC9	JOSD2	ANAPC1	CNTD2	ZBTB11	AURKA	PMS2P1		TIMM50	POR	COQ5	GART	TMEM246	HSD17B12	CLCC1		PIGF	DDX39A	COQ4	APPL1			LINC02482		SLC15A3	SSB		DDX1
MRPL17	NAA50	LRRFIP1	CFLAR	COQ2	EML4	NMB	CFL2	SLC40A1	MSH2	NDUFV2	TEP1	NCL	JTB	ZC3H8	AKT2	RPL24	PIR	PMVK		TIMM8B	SREBF2	POP5	GAS2	SMC2	ALKBH3	CLCN3		CRIPT	GIPC1	COQ8A	PDE12			AC093323.1		HEY1	DEGS1		MYCNUT
RPL27A	ATP6V1A	UBE2F	TRAK2	MRPS18C	COX7A2L	MYO10	SRP54	ASNSD1	ASPH	NEDD8	AKR1B1P2	PDE6D	KANK2	ZC3H6	PLD3	CEP97	AAMDC	PNKD		TIMM9	ZWINT	MLEC	GAS2L3	NIPSNAP3A	PEX16	CLCN7		SOCS5	TECR	CORO1B	ARF4			BLOC1S4		LIN9	NUDC		SMC6
AKIP1	QTRTD1	ILKAP	STRADB	NKX6-1	MTA3	LPGAT1	NFKBIA	ORMDL1	MTCP1	NEIL2	CISD1	COPS7B	KANSL1-AS1	TTL	PIAS4	NXPE3	RFX2	PNMA1		TIMMDC1	TRUB1	ACADS	GAS5	TAL2	GYLTL1B	CLDND1		MCFD2	NDUFB7	CORO1C	ARF4-AS1			GRPEL1		ODC1	BCAT2		KCNS3
TMEM9B	POGLUT1	ASB1	TMEM237	PTPN13	AC010883.5	ZFAND1	FKBP3	PMS1	MTHFD1	NEK6	NDUFA8	EIF4E2	KARS	POLR1B	SHD	NFKBIZ	METTL2A	PNO1		TKT	UXT	HPD	GAS7	IKBKAP	MDK	CLEC2B		TTC7A	TPM4	CORO2A	SLMAP			AFAP1-AS1		NR2F6	DCAF13		RDH14
MTRNR2L8	TIMMDC1	AC062017.1	FZD7	PKD2	THADA	DR1	KLHDC2	HIBCH	MTIF2	NELFCD	RP11-441O15.3	GIGYF2	KATNB1	CHCHD5	TBCB	DUBR	ALG6	PNP		TM4SF1	ATP5MD	VPS33A	GATA6	CTNNAL1	C11orf49	CLEC2D		AC106869.1	RAB8A	CORO6	PXK			ACOX3		PTGES2	STAU1		TTC32
DKK3	COX17	NDUFA10	SUMO1	PPM1K	C1GALT1C1L	TERF1	TMX1	INPP1	MTRR	NELFE	CHST9	USP40	KCNF1	AC079922.3	FSD1	RP11-446H18.5	CNOT3	PNPLA3		TM7SF2	APEX1	ARL6IP4	GATAD2A	TXN	ACP2	CLIC1		EPCAM	FAM32A	COX10	PDHB			TRMT44		ENO3	HADHB		WDR35
PSMA1	LRRC58	MYEOV2	NOP58	HERC6	DYNC2LI1	RASSF1	C14orf166	MFSD6	MTX1	NENF	S100A3	TRPM8	KCNIP1	RP11-65I12.1	POLR2I	BBX	PTPN4	PNPLA8		TMA7	MRPL11	SNRNP35	NIPSNAP2	ZNF883	PSMC3	CLIC4		MSH2	SMIM7	COX11	ACOX2			WDR1		EMC6	HEY1		LAPTM4A
C11orf58	NDUFB4	ANKMY1	BMPR2	HERC5	LRPPRC	RASSF3	PSMA3	NAB1	MYB	NFE2L2	HEY2	ARL4C	KCNJ16	SLC35F5	ZFR2	LINC00636	DDX18	PODXL		TMED3	MPDU1	TMED2	GBE1	CDC26	NDUFS3	CLIC4P3		MSH6	BABAM1	COX14	FHIT			RAB28		C1orf53	ADORA2B		SDC1
LDHA	RABL3	DUSP28	FAM117B	PYURF	PPM1B	CHD7	JKAMP	GLS	MYC	NFU1	SLC25A35	AGAP1	KCNJ6	ACTR3	APLP1	CD47	KHSRP	PODXL2		TMED9	GAST	RAN	GCAT	POLE3	PTPMT1	CLINT1		FBXO11	MRPL34	COX15	C3orf14			CC2D2A		TOMM5	NR2F6		PUM2
HTATIP2	GTF2E1	RNPEPL1	WDR12	NAP1L5	PREPL	SPC24	GPX2	STAT1	NACA	BEX3	RP11-62J1.4	AC105760.2	KCTD12	DPP10	HNRNPUL1	IFT57	GNA11	POGLUT1		TMEM108	UBE2L3	LRCOL1	GCDH	ATP6V1G1	MTCH2	CLK1		FOXN2	DDA1	COX16	THOC7			FAM200B		ARL6IP4	PTGES2		RHOB
IMMP1L	IQCB1	KIF1A	NBEAL1	SMARCAD1	CAMKMT	GRPEL2	ERH	SLC39A10	HNRNPM	NGRN	CMB9-94B1.2	COPS8	KCTD14	AC009404.2	ATP5SL	PVRL3	ASAP3	POLD2		TMEM120A	ATP6V1E1	PXMP2	GCHFR	PHF19	SSRP1	CLK3		PPP1R21	BST2	COX17	ATXN7			QDPR		RPL35A	EMC6		HS1BP3
RCN1	CSTA	MTERF4	CYP20A1	RAP1GDS1	RP11-89K21.1	METAP1	COX16	CCDC150	NAP1L1	NHP2	TIAM1	LRRFIP1	KDELR1	INSIG2	PLIN3	ABHD10	EDEM2	POLDIP2		TMEM126A	RXYLT1	MPHOSPH8	GCSH	NDUFA8	SLC43A3	CLN3		CHAC2	MVB12A	COX19	PSMD6			LAP3		LBHD1	AZIN1		LDAH
PRRG4	CCDC58	PPP1R7	ABI2	EIF4E	SIX3	ACOT13	NPC2	GTF3C3	NAP1L4	SNU13	TXLNA	RAMP1	KDELR2	C2orf76	MYH14	TAGLN3	TPX2	POLE3		TMEM126B	ABT1	CRYL1	GDE1	STRBP	RTN4RL2	CLN5		ERLEC1	PGLS	COX20	SLC25A26			MED28		ACP1	SLC1A3		AC011239.1
CD59	FAM162A	ANO7	NDUFS1	METAP1	SRBD1	PMVK	FOS	SF3B1	NARS	NIF3L1	SMIM2-IT1	UBE2F	KEAP1	DBI	MRPL4	ATG3	PDRG1	POLE4		TMEM134	ASAH2B	SAP18	GDI2	PSMB7	TIMM10	CLN6		PSME4	COLGALT1	COX4I1	SUCLG2			NCAPG		ARPC5L	BCL7B		UBXN2A
CAT	WDR5B	HDLBP	EEF1B2	ADH5	ATP6V1E2	CDC73	C14orf1	COQ10B	ATF4	NINJ1	SH3RF1	SCLY	KHDRBS2	CFAP221	ETFB	SLC35A5	EPB41L1	POLR1B		TMEM141	ERGIC3	MRPL57	GEMIN2	ARPC5L	MED19	CLN8		ACYP2	RPL18A	COX5A	TMF1			PACRGL		CENPX	HSPA7		MFSD2B
APIP	PARP9	SEPT2	FASTKD2	H2AFZ	RHOQ	RRP1B	IFT43	HSPD1	CEACAM6	NIP7	CTHRC1	ILKAP	KHK	TMEM177	BABAM1	CCDC80	DOCK9	POLR1C		TMEM147	C8orf59	GTF3A	GEMIN4	SLC2A8	TMX2	CLNS1A		SPTBN1	CCDC124	COX5B	UBA3			PPARGC1A		EXO1	MT1F		WDCP
TRIM44	DTX3L	FARP2	CREB1	SLC39A8	PIGF	HSP90B1	SLIRP	HSPE1	NUBP1	NIPA2	RNF24	TRAF3IP1	PCLAF	PTPN4	CDC37	GTPBP8	ANKRD10	POLR1E		TMEM14B	UBE2T	MTIF3	GEMIN6	PTRH1	C11orf31	CLOCK		RTN4	LSM4	COX6A1	ARL6IP5			DHX15		STAMBP	TOMM5		FKBP1B
COMMD9	PARP14	STK25	METTL21A	AC098487.1	CRIPT	KDM7A-DT	SNW1	MOB4	NBN	NIPSNAP1	RP11-38L15.2	ASB1	KIAA0391	EPB41L5	NAPA	C3orf17	TGDS	POLR2D		TMEM14C	SLC2A1	POMP	GEMIN7	TOR2A	MRPL16	CLP1		CLHC1	FKBP8	COX6B1	LMOD3			SOD3		SARNP	ARL6IP4		SF3B6
CD82	HSPBAP1	BOK	CCNYL1	CISD2	SOCS5	CYSTM1	PSMC1	AC011997.1	NCL	NIPSNAP3A	CARS2	AC062017.1	CEMIP	TMEM185B	RABAC1	CFAP44-AS1	DOCK3	POLR2E		TMEM158	EPCAM	HMGB1	GET4	AK1	CCDC86	CLPB		MTIF2	KXD1	COX6C	FOXP1			PI4K2B		TIMM50	RPL35A		FAM228B
PEX16	DIRC2	THAP4	IDH1	SLC9B2	MCFD2	ACAT1	NDUFB1	MARS2	NDUFA1	NIT2	RAB6B	NDUFA10	KIAA1211L	RALB	ATP1A3	NAA50	C3orf18	POLR2F		TMEM160	MTERF3	ALG5	GFI1B	ST6GALNAC4	PRPF19	CLPP		CCDC88A	UBA52	COX7A2	EIF4E3			SMIM20		MINOS1	LBHD1		TP53I3
MDK	PDIA5	DTYMK	PTH2R	BDH2	TTC7A	CDK16	SERPINA6	SATB2	NDUFA2	NKIRAS2	TRA2A	MYEOV2	KIF1BP	INHBB	MEIS3	ZDHHC23	COQ9	POLR2G		TMEM206	PPP1CA	MRPS31	GFM1	DPM2	TMEM109	CLPTM1L		PNPT1	C19orf60	COX7A2L	SHQ1			TBC1D19		DCHS1	ACP1		PFN4
ARHGAP1	SEC22A	AC093642.3	RPE	CXXC4	CALM2	FAM216A	SERPINA1	C2orf69	NDUFA4	NME1	PATL1	GPC1	CFAP97	CLASP1	KDELR1	RP11-553L6.5	KIF9	POLR2H		TMEM208	PTDSS1	WBP4	GFM2	PTGES2	TKFC	CLPX		EFEMP1	COPE	COX7B	PPP4R2			STIM2		ZNF689	LPL		ITSN2
ARFGAP2	HACD2	TRNT1	LANCL1	PPA2	AC073283.4	B3GNT7	SERPINA5	TYW5	NDUFA5	NME2	MCEE	ANKMY1	CIP2A	NIFK-AS1	CYTH2	ZBTB20-AS1	ARHGAP28	POLR2I		TMEM223	SLC38A6	DNAJC15	GGCT	C9orf16	CYB561A3	CLSPN		VRK2	RFXANK	COX7C	LINC00960			AC106047.1		EIF3E	RARRES1		AC009228.1
ACP2	MYLK-AS1	CRBN	SPAG16	INTS12	BCYRN1	TSFM	RP11-404P21.3	C2orf47	NDUFA6	NME1-NME2	RNASEL	DUSP28	KIF22	NIFK	GRWD1	RP11-197K3.1	CRLS1	POLR2J		TMEM230	COX6A1	TSC22D1	GGH	CIZ1	SDHAF2	CLSTN1		FANCL	NDUFA13	COX8A	CHMP2B			PCDH7		RPL31	NPM3		NCOA1
PSMC3	MYLK	SUMF1	BARD1	AIMP1	EPCAM	GINM1	HSP90AA1	SPATS2L	NDUFA7	NME4	CCDC71	RNPEPL1	KIF9	TSN	CLEC11A	ZBTB20-AS2	ATRN	POLR2J2		TMEM256	HMGCR	CPB2	GHITM	DNM1	TMEM258	CLTA		LINC01122	ZNF90	CPD	C3orf38			C4orf19		TFCP2	ARPC5L		PTRHD1
NDUFS3	CCDC14	SETMAR	ATIC	PAPSS1	MSH2	TUFT1	CKB	SGOL2	NDUFA8	NNT	PYGL	CAPN10	KLHDC3	GYPC	LIG1	GAP43	SMOX	POLR2K		TMEM258	CCDC167	ESD	GINM1	SWI5	FTH1	CLTB		BCL11A	UQCRFS1	CPEB2	NSUN3			PGM2		ATP2B3	CENPX		CENPO
PTPMT1	UMPS	ITPR1	MREG	CYP2U1	MSH6	CAVIN1	C14orf2	BZW1	NDUFA9	NOA1	PTTG1IP	PPP1R7	KLHDC9	ERCC3	TMEM205	LSAMP-AS1	FKBP1A	POLR2L		TMEM97	COPB2	ITM2B	GINS1	TRUB2	ASRGL1	CLTC		PAPOLG	PDCD5	CPNE1	MTRNR2L12			FAM114A1		KDELR2	FAM178B		ADCY3
MTCH2	ITGB5	BHLHE40	PECR	HADH	FBXO11	AC008764.8	SIVA1	PPIL3	NDUFA10	NOC2L	PHF13	HDLBP	KLHL4	AC068282.3	PLPPR2	LINC00903	NSFL1C	POLR2M		TMSB10	CDC27	EBPL	GINS2	COQ4	B3GAT3	CLUAP1		REL	CEBPG	CPNE2	MINA			TMEM156		DEK	SARNP		DNAJC27
SSRP1	HEG1	ARL8B	XRCC5	RPL34	FOXN2	AC008764.6	NUDT14	NIF3L1	NDUFAB1	NOC4L	CLCN3	SEPT2	KLK9	IWS1	BCAT2	TIMMDC1	C20orf194	POLR3D		TMSB15A	COPS6	RNASEH2B	GINS3	URM1	UQCC3	CLUH		PUS10	LSM14A	CPNE3	LINC00973			KLHL5		PTDSS2	TIMM50		DNAJC27-AS1
SLC43A3	SLC12A8	EDEM1	IGFBP2	OSTC	RP11-191L17.1	TBC1D5	NIPA2	ORC2	NDUFB2	NOL11	YIPF3	FARP2	KPNA1	LIMS2	PLEKHA4	COX17	ZNF343	POLR3GL		TMSB4X	MCCC1	DHRS12	GIPC1	WDR34	UBXN1	CLYBL		PEX13	GPI	CPOX	CMSS1			WDR19		NFU1	MINOS1		EFR3B
SLC43A1	SNX4	GRM7	ARPC2	SEC24B-AS1	PPP1R21	AAMP	NDN	FAM126B	NDUFB3	NOL7	EEF1B2P3	STK25	KPNA2	GPR17	PPP2R1A	GPR156	EBF4	POLR3H		TMTC4	PRR13	VPS36	GJA1	PKN3	POLR2G	CMAS		KIAA1841	UBA2	CPPED1	NIT2			RFC1		RPS16	SEPT11		POMC
TIMM10	SLC41A3	THUMPD3-AS1	AAMP	MCUB	ASB3	DDX23	SNRPN	NDUFB3	ATIC	NOLC1	GLOD4	BOK	KRBOX1	WDR33	WDR83OS	LRRC58	CPXM1	POLR3K		TMUB1	TMED3	SUGT1	GJD2	ZDHHC12	TAF6L	CMC1		C2orf74	FXYD5	CPSF1	TOMM70A			RPL9		CSNK2A1	EIF3E		DNMT3A
UBE2L6	ZXDC	THUMPD3	PNKD	CASP6	CHAC2	DDX21	EMC7	CFLAR	NDUFB4	NOMO1	FAAP20	THAP4	KRCC1	SFT2D3	CACNG7	NDUFB4	MAVS	POMP		TMX2	PPIH	COMMD6	GLB1	ENDOG	TMEM223	CMC2		AHSA2P	USF2	CPSF2	TMEM45A			LIAS		DDX56	TFCP2		DTNB
TMX2	TXNRD3	SETD5	TMBIM1	PLA2G12A	ERLEC1	DDX27	EMC4	CASP10	NDUFB5	NONO	BRI3	ATG4B	KRT10	POLR2D	GCDH	RABL3	XRN2	POMZP3		TNFAIP6	MYL12B	TM9SF2	GLB1L2	C9orf114	TMEM179B	CMPK1		USP34	TMEM147	CPSF3	TFG			UGDH		MRPS18B	KDELR2		ASXL2
C11orf31	CHCHD6	MTMR14	CTDSP1	GAR1	PSME4	TRUB2	NOP10	CASP8	NDUFB6	NOP10	SLC20A2	DTYMK	KRTCAP2	AMMECR1L	LENG1	POLQ	KIZ	POP7		TNFRSF12A	METTL14	CLYBL	GLDN	NUP188	STX5	CMSS1		XPO1	RBM42	CPSF4	TRMT10C			UBE2K		RPL14	SDF2L1		KIF3C
MRPL16	PLXNA1	BRPF1	RQCD1	ELOVL6	ACYP2	AC093157.1	MEIS2	TRAK2	NDUFB8	NOP16	SHC1	ING5	KTN1	RP11-395A13.2	PRPF31	FAM162A	DYNLL1	POR		TNFRSF19	ASL	RP11-12G12.7	GLE1	SH3GLB2	COX8A	CMTM6		FAM161A	COX6B1	CPSF6	PCNP			TMEM33		DDX20	HIBADH		RAB10
CCDC86	TPRA1	OGG1	BCS1L	AP1AR	SPTBN1	SPEN	SRP14	STRADB	NDUFB9	NOP2	ABCA3	D2HGDH	KXD1	SAP130	TFPT	KPNA1	SNX5	PORCN		TNFRSF21	GSTM1	GGACT	GLI4	PPP2R4	OTUB1	CMTM7		CCT4	PSENEN	CPSF7	ZBTB11-AS1			SLC30A9		CCT6A	TMEM263		GAREM2
PRPF19	MCM2	CAMK1	RNF25	TIFA	EML6	MANEAL	IVD	TMEM237	NDUFB10	NOP58	C7orf50	AC114730.3	L3HYPDH	UGGT1	RPL18A	SEC22A	RPL6	PPA1		TOMM22	OARD1	TEX30	GLIPR2	TOR1A	MACROD1	CNBP		COMMD1	POLR2I	CPT1A	RPL24			GUF1		TMEM206	PSPC1		HADHA
TMEM109	PODXL2	TADA3	TTLL4	LARP7	RTN4	PAIP1	GCHFR	SUMO1	NDUFC1	NOS2	MROH7	CHL1	LACTB2	HS6ST1	COPE	HACD2	MAPKAPK5	PPAN		TOMM40	NARF	F7	GLO1	C9orf78	STIP1	CNDP2		B3GNT2	TBCB	CPT2	NFKBIZ			GNPDA2		ADAMTS7	NFU1		HADHB
TKFC	MGLL	ARPC4	CYP27A1	UGT8	CLHC1	TIMM8A	RTF1	NOP58	NDUFC2	NOSIP	AGO1	TRNT1	LAMA2	CCDC74B	DDX49	MYLK	P2RX7	PLPP4		TOMM5	UTP18	F10	GLOD4	EXOSC2	TRPT1	CNEP1R1		TMEM17	CAPNS1	CRAT	BBX			COMMD8		CHST8	DYNLT3		SELENOI
CYB561A3	SEC61A1	RPUSD3	WNT6	TRAM1L1	MTIF2	TIMM8B	PDIA3	FAM117B	NDUFS1	NOV	NFXL1	SUMF1	LAMA4	SMPD4	ETV2	HEG1	ESF1	PPIA		TOMM6	EID1	LAMP1	GLRX2	PRRC2B	NUDT22	CNIH1		EHBP1	SPINT2	CRBN	CD47			ATP10D		THEM6	FKBP11		C2orf70
TMEM138	RUVBL1	JAGN1	CNPPD1	SNHG8	AC012358.8	GNAZ	MFAP1	WDR12	NDUFS2	NPC2	ELK1	AC018816.3	LAMB2	MZT2B	ARMC6	ALDH1L1-AS2	RBBP9	PPIB		TOMM7	ZC3HC1	GRTP1	GLRX3	UCK1	DNAJC4	CNIH4		OTX1	PSMD8	CRCP	IFT57			NFXL1		COX5A	RPS16		SLC35F6
TMEM216	EEFSEC	IL17RE	FAM134A	SYNPO2	CCDC88A	SIX4	EIF3J	NBEAL1	NDUFS3	NPL	PI4K2B	BHLHE40	LAMB3	CCDC115	TMEM147	MCM2	ANAPC5	PPIF		TP53	RBM14	APEX1	GLRX5	MED27	FKBP2	CNKSR1		WDPCP	EIF3K	CREB1	DZIP3			OCIAD1		NMB	CSNK2A1		CENPA
TMEM258	RPN1	IL17RC	ZFAND2B	C4orf3	CFAP36	AGFG1	SQRDL	CYP20A1	NDUFV1	NPM1	SMARCAL1	ARL8B	LAMC1	IMP4	TMEM59L	PODXL2	SLC23A2	PPIL1		TP53I11	OSGIN1	RNASE4	GLT8D1	GTF3C5	PPP1R14B	CNN2		MDH1	ACTN4	CREB3	PHLDB2			OCIAD2		EIF6	DDX56		MAPRE3
FEN1	RAB7A	CRELD1	ATG9A	MAD2L1	PPP4R3B	GPAA1	DUT	ABI2	NDUFS4	NQO1	UBE2J2	LMCD1	LAMTOR1	ARHGEF4	USF2	ABTB1	TMEM230	PPM1G		TPGS2	CMC2	NDRG2	GLT8D2	SURF1	BAD	CNOT1		UGP2	ECH1	CREB3L4	ABHD10			SGCB		POLR2L	MRPS18B		TMEM214
EEF1G	ACAD9	PRRT3	STK16	QRFPR	RP11-554J4.1	RNF149	EID1	RAPH1	NDUFS5	NQO2	UTP14C	OXTR	LAMTOR2	FAM168B	KXD1	SEC61A1	DZANK1	PPME1		TPI1	SLC25A17	DAD1	NOP53	SURF2	TRMT112	CNOT10		VPS54	SIRT2	CREBZF	ATG3			USP46		THOC5	RPL14		AGBL5
B3GAT3	ISY1	PRRT3-AS1	DNAJB2	ANXA5	PNPT1	HIST2H2BE	SPPL2A	NDUFS1	NDUFS6	NR1H2	RANBP9	RAD18	LAMTOR4	PLEKHB2	FKBP8	RPN1	KDM2B	PPP1CA		TPRKB	POLR2F	OXA1L	GLUL	CACFD1	PRDX5	CNOT11		PELI1	MRPS12	CREG1	GTPBP8			ERVMER34-1		STRADB	DDX20		OST4
UQCC3	CNBP	EMC3	DNPEP	EXOSC9	AC007743.1	HIST2H2BD	LEO1	EEF1B2	NDUFS8	NR2C2AP	TCEAL3	THUMPD3	LAMTOR5	MZT2A	SUGP1	RAB7A	CFAP61	PPP1R11		TRAF7	MCM7	MRPL52	GMDS	OLFM1	MAP4K2	CNOT2		LGALSL	MED29	CRELD2	NAA50			SCFD2		NGRN	CCT6A		EMILIN1
POLR2G	COPG1	BRK1	GMPPA	CCNA2	CCDC85A	COQ9	BCL2L10	FASTKD2	NDUFV2	NR2F6	RP11-488L18.10	SETD5	LAP3	CCDC74A	SCN1B	RP11-434H6.7	TASP1	PPP1R14B		TRAP1	PRPF31	PSMB5	GMFB	C9orf116	MEN1	CNOT3		AFTPH	RPS16	CRIM1	ATP6V1A			FIP1L1		PSMA1	YIPF3		KHK
TMEM223	MBD4	VHL	CHPF	BBS7	VRK2	COQ4	WDR72	CREB1	DRG1	NRBP1	NDUFB1P1	MTMR14	LAPTM4A	C2orf27B	GSK3A	CNBP	GCN1	PPP1R7		TRAPPC1	PSMG1	THTPA	GMNN	UBAC1	ARL2	CNOT4		SERTAD2	TIMM50	CRIPT	QTRTD1			CHIC2		CXorf49	NDUFA5		CGREF1
TMEM179B	IFT122	TATDN2	TMEM198	NUDT6	FANCL	HBB	CCPG1	METTL21A	SEPT2	NRM	DOPEY1	OGG1	LAPTM4B	RP11-725P16.2	ATP13A1	HMCES	PXN	PPP2CA		TRAPPC2L	BLCAP	DHRS4-AS1	GMPPA	SEC16A	SAC3D1	CNOT6		SLC1A4	FBL	CRK	RP11-553L6.5			SRD5A3		LYPLA1	AP1S1		ABHD1
RARRES3	PLXND1	SEC13	OBSL1	SPATA5	RP11-334G22.1	TPX2	LIPC	CCNYL1	RPL10A	NRP1	RP4-639F20.1	CAMK1	LARP7	LYPD1	GRIK5	H1FX	KIF16B	PPP2R1A		TRAPPC4	IARS	DHRS4	GMPR2	EGFL7	ZFPL1	CNOT6L		CEP68	PSMC4	CRKL	ZBTB20			NMU		FBXO22	TMEM206		PREB
COX8A	ATP2C1	VGLL4	STK11IP	INTU	BCL11A	WWC3	SLTM	FZD5	NEDD8	NRSN2	KANSL1-AS1	TADA3	LARS2	NCKAP5	ZNF85	MBD4	TRMT6	PTPA		TRAPPC5	CTPS1	DHRS4L2	GMPS	AGPAT2	TM7SF2	CNOT7		RAB1A	BLVRB	CRLS1	TMEM39A			AASDH		DDX27	ZNF251		SLC5A6
OTUB1	ASTE1	TSEN2	FARSB	HSPA4L	PAPOLG	SYPL1	GTF2A2	IDH1	ATOX1	NSA2	PXN	ARPC4	LCLAT1	MGAT5	ETHE1	ATP2C1	CHGB	PPP2R5D		TRAPPC6A	SLC25A11	PCK2	GNAS	FAM69B	MRPL49	CNOT8		ACTR2	SHKBP1	CRMP1	POGLUT1			PPAT		CHMP5	CHPT1		ATRAID
MACROD1	NEK11	MKRN2OS	ACSL3	PABPC4L	REL	RNF8	RPS27L	PIKFYVE	NEU1	NSDHL	DYNC1H1	TTLL3	LCMT1	TMEM163	CADM4	RP11-39E3.3	PEBP1	PPP5C		TRIAP1	SYNCRIP	DCAF11	GNB1L	TMEM141	FRMD8	CNOT9		SPRED2	PAFAH1B3	CRNDE	TIMMDC1			PAICS		MRPL19	ACTR3		CAD
TRPT1	NUDT16	MKRN2	WDFY1	NDUFC1	PUS10	RNF7	FAM96A	RPE	ATP1A1	NSF	NUP155	RPUSD3	LCTL	RAB3GAP1	SMG9	NUDT16	BRAP	PQBP1		TRMT10C	ATP5PF	PSME1	GNB2	RABL6	SSSCA1	CNP		MEIS1	CLPTM1	CRTAP	COX17			SRP72		RAP1GAP2	UGCG		TRIM54
NUDT22	MRPL3	RAF1	MRPL44	NAA15	PEX13	RNF5	PPIB	LANCL1	NFIA	NSMCE1	KLF6	JAGN1	LDB2	R3HDM1	CDK6	MRPL3	ERP29	PRADC1		TRMT112	NIF3L1	EMC9	RACK1	PHPT1	FAM89B	CNPY2		ETAA1	ERCC1	CRTC2	LRRC58			NOA1		GNPDA1	THEM6		MPV17
FKBP2	UBA5	IQSEC1	SERPINE2	MGST2	KIAA1841	RFX1	OAZ2	SPAG16	NFE2L2	NSMCE4A	ZNF547	IL17RE	LDHA	UBXN4	PMPCB	CPNE4	FUS	PRAF2		TRPT1	TMEM38B	PSME2	GNB3	EDF1	RELA	CNPY3		LINC01812	SNRPD2	CRTC3	NDUFB4			UBA6-AS1		CHEK1	ARV1		GTF3C2
BAD	CDV3	NUP210	FAM124B	SCOC	C2orf74	LRRC61	PDCD7	BARD1	NFYB	NT5C	TTC39C-AS1	IL17RC	LDHB	MCM6	DNAJC2	ACKR4	IGBP1	PRDX2		TRUB2	MRPS31	CHMP4A	GNG10	FBXW5	RNASEH2C	CNST		C1D	CALM3	CRY1	RABL3			SULT1B1		CKB	COX5A		EIF2B4
TRMT112	TOPBP1	HDAC11	CUL3	ZNF330	AHSA2	LINC01503	HACD3	ABCA12	NFYC	NT5C3B	ADNP	CRELD1	LENG1	DARS	TFPI2	CDV3	FXYD5	PRDX3		TSEN15	ZCCHC17	NEDD8	GNG11	C9orf142	CFL1	COA1		WDR92	SLC1A5	CRYAB	GOLGB1			FDCSP		PSMB6	EIF6		SNX17
PRDX5	SRPRB	CHCHD4	RHBDD1	SMARCA5	USP34	ACTR5	RAB11A	ATIC	SNU13	NTAN1	RP11-574K11.32	PRRT3	LEPROTL1	HNMT	TWISTNB	TF	ZNF302	PRDX4		TSPAN15	RHOT2	DHRS1	GNG13	ABCA2	FIBP	COA3		PNO1	AP2S1	CRYBG1	IQCB1			UTP3		NEFM	POLR2L		ZNF513
ARL2	RYK	XPC	MFF	ANAPC10	RP11-355B11.2	XPNPEP3	SNAPC5	PECR	ATP1B1	NTHL1	TMEM18	PRRT3-AS1	LGALS1	SPOPL	PON2	SRPRB	GRAMD1A	PRDX5		TSPO	ARPC1B	CIDEB	GNG5	NPDC1	DRAP1	COA4		PPP3R1	TMEM160	CRYL1	EAF2			GRSF1		TNNC2	NID1		PPM1G
SAC3D1	ANAPC13	LSM3	AGFG1	ABCE1	XPO1	ACTR3	ZWILCH	XRCC5	NINJ1	NTMT1	CAPN5	EMC3	LGALS3	LRP1B	DUS4L	AMOTL2	FXYD3	PRDX6		TSPYL4	PIGY	EAPP	GNGT1	DPP7	EIF1AD	COA5		FBXO48	KDELR1	CRYZ	CD86			DCK		MRPL28	TUBGCP3		NRBP1
ZFPL1	CEP63	CCDC174	TRIP12	LSM6	FAM161A	GDE1	AAGAB	SMARCAL1	NMB	NTPCR	PCID2	AC022007.5	LGALS3BP	GTDC1	MTPN	ANAPC13	HEPH	PREB		TSR3	DMRT2	SNX6	GNL2	LRRC26	BANF1	COA6		ARHGAP25	RPL18	CS	CCDC58			COX18		CS	ITIH5		KRTCAP3
TM7SF2	PCCB	FGD5-AS1	SP100	RPS3A	CCT4	LARP1	ANP32A	IGFBP2	ATP1B3	NTSR1	ZNF770	BRK1	LGMN	ZEB2	PTN	PPP2R3A	CDIP1	PRELID1		TSTA3	GLDC	CFL2	GNL3	SSNA1	GAL3ST3	COA7		GFPT1	BAX	CSDE1	FAM162A			ANKRD17		POTEE	METTL23		IFT172
MRPL49	STAG1	NR2C2	CAB39	MND1	COMMD1	FOXJ2	DRAIC	ARPC2	NME1	NUBP1	GSC	TATDN2	LGR4	ZEB2-AS1	MPP6	PCCB	GANAB	PRKAG1		TUBA1A	VARS	FAM177A1	GNPAT	TMEM203	KLC2	COASY		NFU1	SNRNP70	CSE1L	WDR5B			CXCL8		ECE2	FKBP7		FNDC4
CAPN1	SLC35G2	MRPS25	ITM2C	SFRP2	B3GNT2	FOXJ3	PKM	AAMP	NME2	NUBP2	POLE	GHRLOS	LGR6	ACVR2A	ATP6V0A4	FAIM	GMIP	PRKAR1B		TUBA1B	MRPS36	NFKBIA	GNPDA1	RNF208	RAB1B	COBLL1		AAK1	PIH1D1	CSK	RP11-299J3.8			CXCL6		RHOXF2B	STRADB		ZNF512
SCYL1	NCK1-AS1	RBSN	PSMD1	PLRG1	TMEM17	SLC35B2	HEXA	PNKD	NME4	NUCB2	SPIN1	SEC13	LHFPL6	ORC4	ZC3HAV1	MRPS22	RBM41	PRKCB		TUBB	POLE4	FKBP3	GNPTG	TUBB4B	CNIH2	COCH		ANXA4	NOSIP	CSNK1A1	KPNA1			CXCL1		KIFC1	DDOST		CCDC121
SSSCA1	NCK1	CAPN7	ARMC9	LRAT	EHBP1	TCFL5	BBS4	TMBIM1	NMT1	NUDC	RP11-211G3.2	HRH1	LHPP	EPC2	OGDH	COPB2	BIRC5	PRKCZ		TUBB2A	PSMD4	RPL36AL	GOLGA7	NELFB	YIF1A	COG2		GMCL1	PRMT1	CSNK1D	PARP9			PF4		RPS13	NGRN		GPN1
RNASEH2C	IL20RB	METTL6	B3GNT7	RBM46	OTX1	TUSC2	CD276	CTDSP1	NONO	NUDCD2	PXMP2	ATG7	MTLN	KIF5C	ADAP1	RBP1	LAG3	PRKRA		AC092143.1	SLC29A1	KLHDC2	GOLIM4	NSMF	BRMS1	COG3		SNRNP27	ATF5	CSNK1E	DTX3L			CXCL3		FADS2	PSMA1		SUPT7L
CFL1	DBR1	EAF1	NCL	MAP9	WDPCP	URB2	COX5A	VIL1	PNP	NUDT1	SDHAF1	VGLL4	CYTOR	MMADHC	H2AFV	SLC25A36	MLF2	PRKRIP1		TUBB4A	MRPL27	C14orf166	GOLPH3L	MRPL41	B4GAT1	COG4		MXD1	JOSD2	CSNK1G2	PARP14			MTHFD2L		RCC2	TMEM60		SLC4A1AP
FIBP	ARMC8	HACL1	PDE6D	GUCY1A1	MDH1	C16orf95	RPP25	USP37	NPM1	NUDT14	C5orf64	TAMM41	SMIM26	RBM43	LMBR1	ZBTB38	OTUB2	PRMT1		TUBB4B	TIMELESS	CNIH1	GOLT1B	ZMYND19	MRPL11	COG5		PCBP1	ETFB	CSNK1G3	HSPBAP1			LINC02562		AHCY	LYPLA1		MRPL33
DRAP1	MRAS	BTD	COPS7B	TDO2	UGP2	C16orf91	COMMD4	RQCD1	NRAS	NUDT16L1	MESDC1	TIMP4	AC016205.1	NMI	DNAJB6	RNF7	DDX24	PRMT3		TUBB6	DDX10	PSMA3	GORASP1	EHMT1	DPP3	COG6		LINC01816	PPP2R1A	CSNK2A1	DIRC2			RCHY1		EXOSC9	FBXO22		RBKS
BANF1	CEP70	ANKRD28	TIGD1	C4orf46	VPS54	ZNF695	SNUPN	BCS1L	YBX1	NUDT22	C5orf22	TSEN2	LIPA	ARL5A	HOXA2	ATP1B3	ZBTB25	PRMT5		TUBG1	TMED10	TIMM9	GORASP2	BET1L	ZDHHC24	COG7		C2orf42	NDUFA3	CSNK2A2	PDIA5			USO1		PDRG1	CHMP5		BABAM2
RAB1B	FAIM	DPH3	EIF4E2	PPID	PELI1	ZNF696	IMP3	RNF25	NT5E	NUDT5	TP53INP1	MKRN2	LLPH	CACNB4	BRAT1	U2SURP	NECAP1	PRNP		TUFM	RPA3	DHRS7	GOT2	RIC8A	CTSF	COG8		TIA1	TSEN34	CSNK2B	HACD2			SDAD1		MSI1	GNPDA1		AC093690.1
YIF1A	MRPS22	TBC1D5	EFHD1	NAF1	LGALSL	RUVBL1	UBE2Q2	TTLL4	NTHL1	NUF2	PPFIBP2	IQSEC1	LMAN1	FMNL2	IQCE	CHST2	DHX32	PLPBP		TXN	YIF1A	MTHFD1	GPAA1	PSMD13	CCS	COIL		PCYOX1	ISOC2	CSRP1	MYLK			CXCL10		RNF2	SLC35B2		FOSL2
BRMS1	COPB2	SATB1	GIGYF2	TMA16	AFTPH	NUDCD1	ETFA	CYP27A1	NUCB1	NUP107	NMT1	NUP210	LMAN2	PRPF40A	VIPR2	C3orf58	RCOR1	PRPF19		TXN2	SNF8	ATP6V1D	GPATCH2	SIGIRR	PPP1CA	COL18A1		SNRPG	RPS5	CSRP2	CCDC14			NUP54		ARPC5	PSMB6		AC104695.2
MRPL11	RBP1	RAB5A	C2orf82	HPF1	SERTAD2	GMNN	RCN2	IHH	COA5	NUP35	CCDC174	HDAC11	LMCD1	ARL6IP6	TSPAN12	RP11-274H2.2	GPATCH2L	PRPF6		TXNDC17	HAT1	PIGH	GPATCH3	ANO9	CORO1B	COL4A3BP		FAM136A	CHMP2A	CSTA	UMPS			SEPT11		ZDHHC4	TNFRSF11B		AC092164.1
DPP3	ZBTB38	UBE2E1	NGEF	HMGB2	SLC1A4	TIMMDC1	WDR61	CNPPD1	CISD2	NUP37	C14orf166	CHCHD4	LMF2	RPRM	SSBP1	PLOD2	LTBP4	PRPS1		TXNDC9	H2AFV	VTI1B	GPATCH4	RNH1	TMEM134	COL4A4		TGFA	ATP6V1E1	CSTB	HEG1			CCNI		NDUFS2	DHDDS		PPP1CB
ZDHHC24	RNF7	NKIRAS1	USP40	SAP30	CEP68	NUDT15	PSMA4	FAM134A	OAT	NUP62	STRN3	TMEM43	LMNA	GALNT13	HIBADH	PLSCR1	BLVRB	PRPSAP2		TXNL4A	ENO1	RDH11	GPC6	HRAS	AIP	COLGALT1		VAX2	BCL2L13	CSTF2T	SLC12A8			CXCL13		NHP2	MRPL28		TRMT61B
CTSF	ATP1B3	RPL15	HJURP	SPCS3	RAB1A	IFI6	MORF4L1	ZFAND2B	OAZ1	NUP88	BRD4	XPC	LMNB2	GPD2	TAX1BP1	ZIC4	SLC9A1	PRTFDC1		TYMS	TIPRL	ERH	GPD1L	RASSF7	CDK2AP2	COMMD1		TEX261	BID	CSTF3	ALG1L			MRPL1		ANXA6	SND1		WDR43
CCS	GK5	NR1D2	ARL4C	DCTD	ACTR2	STX3	CTSH	ATG9A	OAZ2	NUP93	CYB5R1	LSM3	LMO2	ERMN	CPVL	RP11-71N10.1	SPTLC1	PSAT1		U2AF1	ISOC1	SLC10A1	GPI	DEAF1	GSTP1	COMMD2		NAGK	C22orf39	CTAG2	SLC41A3			ANXA3		RNF216P1	B4GALT1		ALK
SSH3	ATR	TOP2B	SH3BP4	RWDD4	SPRED2	DRG1	TMED3	STK16	ODC1	NUSAP1	SETD1A	CCDC174	LOXL4	ACVR1	CHN2	AGTR1	PAPOLA	PSMA1		UBA52	NDUFB11	COQ6	GPKOW	EPS8L2	NDUFV1	COMMD4		MCEE	MRPL40	CTAGE5	TXNRD3			HNRNPD		SLC25A13	CS		YPEL5
POLD4	PCOLCE2	NGLY1	IQCA1	CENPU	AC092669.3	TBC1D22B	MTHFS	TUBA4A	OGG1	NUTF2	NBPF8	FGD5-AS1	LPAR1	PKP4	ABHD11	CPB1	CCNK	PSMA2		UBE2C	TMEM123	ENTPD5	GPN1	TMEM80	NDUFS8	COMMD5		MPHOSPH10	UFD1L	CTBP1	CHCHD6			HNRNPDL		BOLA2	ECE2		LBH
PPP1CA	U2SURP	OXSM	COPS8	SLC25A4	MEIS1	KIF2C	ZFAND6	DNPEP	OPA1	NXT1	CCDC117	MRPS25	LPL	DAPL1	FKBP14	TM4SF1	PCBP4	PSMA3		UBE2F	SCO2	ALDH6A1	GPN2	TALDO1	MRPL21	COMMD6		PAIP2B	COMT	CTBP2	TPRA1			ENOPH1		NOP16	FADS2		LCLAT1
RPS6KB2	PLOD2	NEK10	RAB17	UFSP2	ETAA1	ENSA	MESDC2	GMPPA	C18ORF32	OAZ1	EIF2B5	SH3BP5	LRPAP1	TANC1	GARS	WWTR1	MRPS33	PSMA4		UBE2G2	OTUB1	NPC2	GPN3	PIDD1	FADD	COMMD7		ZNF638	RANBP1	CTDNEP1	MCM2			THAP9-AS1		DISP3	RCC2		GALNT14
CORO1B	PLSCR1	SLC4A7	LRRFIP1	LINC02515	C1D	BRCA2	HOMER2	CHPF	ATP5A1	OAZ2	EXOSC4	METTL6	LRR1	WDSUB1	CHCHD2	COMMD2	NDUFB2	PSMA6		UBE2I	PRPSAP2	ISCA2	GPR108	PNPLA2	DHCR7	COMMD8		DYSF	DGCR6L	CTDSP2	PODXL2			COPS4		EGFLAM	AHCY		EHD3
TMEM134	GYG1	CMC1	UBE2F	ZFP42	WDR92	MTRNR2L8	RP11-382A20.3	SGPP2	TNFRSF11B	STN1	CEND1	BTD	CARMIL1	AC009506.1	PDAP1	ANKUB1	NUDC	PSMA7		UBE2J2	SH3BGRL3	TMED10	ADGRG6	CD151	FAM86C1	COMMD9		EXOC6B	SNAP29	CTDSPL	MGLL			PLAC8		NDUFB5	PDRG1		MEMO1
CDK2AP2	HLTF	AZI2	ILKAP	LINC02434	PNO1	LINC00839	SEC11A	FARSB	WRAP73	OCIAD2	ID2	DPH3	LRRC34	ITGB6	BUD31	RNF13	MAEA	PSMB1		UBE2M	PSMC5	C14orf1	GPR160	POLR2L	LRTOMT	COMT		SPR	UBE2L3	CTDSPL2	SEC61A1			COQ2		FBXW9	SSR3		DPY30
GSTP1	HPS3	STT3B	HES6	FRG1	PPP3R1	NECAP1	MRPL46	ACSL3	ACO2	ODC1	RANGRF	OXNAD1	LRRC3B	RBMS1	PTCD1	TSC22D2	STRN4	PSMB4		UBE2N	YARS	IFT43	GPR180	TSPAN4	LAMTOR1	COMTD1		SFXN5	SDF2L1	CTNNA1	RUVBL1			HPSE		WDR4	MINDY3		SPAST
NDUFV1	TM4SF18	OSBPL10	TRAF3IP1	CCDC127	RP11-474G23.3	GTPBP3	MRPS11	AP1S3	ORC5	OIP5	SYVN1	RFTN1	LRRC59	TANK	ZKSCAN1	SERP1	MUL1	PSMB5		UBE2T	GTF2I	GSTZ1	GPR61	CHID1	ANAPC15	COPA		RAB11FIP5	MAPK1	CTNNAL1	GATA2-AS1			MRPS18C		SLIRP	SRP68		SLC30A6
NUDT8	COMMD2	ZNF860	ASB1	SDHA	FBXO48	MAGED1	ANPEP	WDFY1	OSBP	OIP5-AS1	SLC2A8	TBC1D5	LRRCC1	PSMD14	EIF3B	EIF2A	TFAP4	PSMB6		UBE2V2	CENPP	SLIRP	GPR89A	CTSD	INPPL1	COPB1		SMYD5	SMARCB1	CTNNBIP1	RPN1			ABRAXAS1		ELOA	ARPC5		YIPF4
NDUFS8	RNF13	GPD1L	NDUFA10	PDCD6	APLF	NRDC	IDH2	MRPL44	OVOL1	OLA1	RNF169	RAB5A	LRWD1	FAP	SNX8	SELT	PDCD7	PSMB7		UBL5	MRPS15	PSMC1	GPRC5B	MRPL23	STARD10	COPB2		PRADC1	MIF	CTNND1	RAB7A			GPAT3		PYCR1	ZDHHC4		BIRC6
C11orf24	PFN2	CMTM8	MYEOV2	TRIP13	GFPT1	SMC1A	HDDC3	SERPINE2	OXA1L	ORMDL2	SPA17	KAT2B	LSG1	IFIH1	NUDT1	SIAH2	SPG21	PSMC1		UBL7	GORASP2	CALM1	GPRIN3	CD81	MRPL48	COPE		CCT7	DDT	CTPS1	ACAD9			NKX6-1		ITM2C	ABCA8		TTC27
MRPL21	EIF2A	CMTM6	GPC1	CLPTM1L	NFU1	NES	POLR3K	CUL3	P4HB	OSBPL1A	SNTG1	ZNF385D	LSM1	GCA	PTPRZ1	P2RY14	FETUB	PSMC3		UBLCP1	RPL37A	NDUFB1	GPS1	CDKN1C	COA4	COPG1		FBXO41	SNRPD3	CTR9	ISY1			ARHGAP24		RTRAF	NDUFS2		RASGRP3
FADD	SELT	DYNC1LI1	ANKMY1	MRPL36	AAK1	PFDN4	SNRNP25	RHBDD1	PA2G4	OST4	TMEM229B	UBE2E1	LSM10	FIGN	TAF6	IGSF10	DNAJB11	PSMC4		UBXN1	ALG5	LGMN	GPS2	PHLDA2	PAAF1	COPRS		ALMS1	TPST2	CTSA	CNBP			PTPN13		PPIB	PITHD1		FAM98A
DHCR7	MBNL1	CNOT10	DUSP28	NDUFS6	ANXA4	DDOST	MRPL28	MFF	PEBP1	OSTC	NDFIP2	NKIRAS1	LSM12	CSRNP3	AIMP2	MBNL1	P3H2	PSMC5		UCHL1	AGPAT5	IFI27L1	GPSM2	NAP1L4	UCP2	COPS2		TPRKB	PITPNB	CTSB	COPG1			NUDT9		U2AF1	NHP2		CRIM1
FAM86C1	MBNL1-AS1	GLB1	RNPEPL1	IRX1	GMCL1	CSKMT	NME4	TM4SF20	PAFAH1B3	OSTF1	ATAD3A	NR1D2	LSM14A	SCN1A	MOSPD3	RP11-362A9.3	RAB11FIP3	PSMD1		UFC1	CUTC	SERPINA10	GPX1	RRM1	SPCS2	COPS3		DUSP11	UQCR10	CTSC	HMCES			ABCG2		DKC1	ANXA6		FEZ2
LAMTOR1	DHX36	UBP1	CAPN10	MED10	SNRNP27	CDR2L	FAM173A	AGFG1	PRDX1	OTUB1	DBR1	THRB	LSM2	STK39	RBM28	P2RY1	GNPTG	PSMD10		UFD1	EIF4H	SERPINA6	GPX3	APBB1	RPS3	COPS4		STAMBP	ASCC2	CTSD	H1FX			PYURF		RPL6	SLC25A13		STRN
ANAPC15	SLC33A1	CLASP2	KIF1A	FASTKD3	ASPRV1	HMGN3	TPSG1	CCL20	PAK1	OVCA2	TRIM13	RP11-317L10.1	LSM3	CERS6	IMPDH1	RAP2B	ZNF268	PSMD11		UNC5C	ETFB	SERPINA11	GPX4	ARFIP2	CLNS1A	COPS5		DGUOK	FBXO7	CTSL	MBD4			RAP1GDS1		POLQ	ADGRG6		HEATR5B
MRPL48	GMPS	PDCD6IP	MTERF4	CCT5	PCBP1	EFTUD2	UBE2I	TRIP12	ATP5B	OXA1L	RP11-276E15.4	TOP2B	LSM4	SPC25	LSM5	SLC33A1	GOLGA3	PSMD13		UQCR10	SELENOW	SERPINA4	GPX7	TIMM10B	AAMDC	COPS6		DGUOK-AS1	HMGXB4	CTSV	ASTE1			EIF4E		MRPS30	KLHDC8B		GPATCH11
COA4	SSR3	EPM2AIP1	PPP1R7	CMBL	AC016700.5	FAM89A	NME3	SP140L	AK3	OXLD1	UQCRFS1	NGLY1	LSM5	LRP2	AP1S1	GMPS	PABPC4	PSMD14		UQCR11	NMU	SERPINA5	GRB14	ILK	NDUFC2	COPS7A		TET3	MYH9	CTSZ	NEK11			METAP1		HNRNPC	BOLA2		EIF2AK2
UCP2	GFM1	MLH1	HDLBP	ANKH	C2orf42	CBY1	MRPS34	SP100	COPS7A	P4HB	PQLC1	OXSM	LSM6	FASTKD1	C1GALT1	SSR3	CERS4	PSMD2		UQCRB	SEMA4A	EIF5	GREM1	TAF10	ALG8	COPS7B		BOLA3	TXN2	CTTN	NUDT16			ADH5		SUCLG1	RRAGA		CEBPZOS
SPCS2	LXN	LRRFIP2	SEPT2	ZNF622	TIA1	HIST1H2BD	NUBP2	CAB39	NSDHL	PA2G4	SLC5A3	LRRC3B	LSM7	PPIG	PLOD3	TIPARP-AS1	MCOLN1	PSMD4		UQCRC1	RPL8	CKB	GRHPR	MRPL17	RAB30-AS1	COPS8		MOB1A	EIF3D	CTTNBP2	MRPL3			ADH6		DTD1	CPN1		CEBPZ
SERPINH1	RP11-379F4.6	GOLGA4	STK25	MTMR12	PCYOX1	CRIP2	IGFALS	ITM2C	F11R	PABPC1	DPAGT1	NEK10	NAA38	CCDC173	RPA3	TIPARP	USP48	PSMD6		UQCRC2	KPTN	C14orf2	GRIK3	RIC3	CCDC90B	COPS9		MTHFD2	MPST	CTTNBP2NL	ACPP			TRMT10A		DDX19A	EDNRB		NDUFAF7
CLNS1A	RARRES1	CTDSPL	BOK	SUB1	SNRPG	NUDT16L1	NDUFB10	C2orf72	C6ORF48	PAFAH1B3	MICALL1	SLC4A7	LSS	PHOSPHO2	ZNHIT1	LINC00886	EFNB1	PSMD7		UQCRFS1	ERI3	SIVA1	GRINA	ST5	TMEM126B	COPZ1		DCTN1	H1F0	CTU2	UBA5			H2AFZ		GFM2	SCD		PRKD3
AAMDC	MFSD1	VILL	THAP4	TARS	FAM136A	PLP2	NPW	PSMD1	RNF141	PAICS	ZDHHC23	CMC1	LY6E	KLHL23	GLCCI1	CCNL1	PDPR	PSMD8		UQCRH	MRPL42	CRIP2	GRN	AKIP1	TMEM126A	COQ10B		WDR54	EIF3L	CUEDC1	TMEM108			FLJ20021		VCX3B	TRPT1		QPCT
NDUFC2	B3GALNT1	ACAA1	ATG4B	ADAMTS12	TGFA	HENMT1	PRSS21	ARMC9	HEBP1	PAIP2	IL18BP	TGFBR2	LYN	SSB	PHF14	PTX3	AARS	PSME1		UQCRQ	HAX1	NDN	GRPEL1	TMEM9B	C11orf73	COQ2		RTKN	POLR2F	CUEDC2	CDV3			AC098487.1		PRDX3	NOP16		CDC42EP3
ALG8	NMD3	MYD88	DTYMK	RAD1	ADD2	ZNF318	IL32	NCL	ATP5C1	PAK1IP1	PPARA	STT3B	LYPD1	METTL5	TMEM106B	SHOX2	GLG1	PSME2		URM1	CTSA	SNRPN	GRSF1	SBF2-AS1	SMCO4	COQ3		INO80B	TOMM22	CUL1	TOPBP1			UBE2D3		SMC2	CAP1		RMDN2
PRCP	SPTSSB	WDR48	ING5	BRIX1	CLEC4F	CPSF2	TRAP1	PDE6D	PCBD1	PAM16	TACO1	OSBPL10	LYPLA1	AC007405.6	EZH2	RSRC1	KIF4A	PSME3		UROS	COQ4	RP11-680F8.1	GRWD1	EIF4G2	CWC15	COQ4		WBP1	RPL3	CUL2	SRPRB			AC018797.2		TMEM9	EGFLAM		ATL2
RAB30-AS1	PDCD10	GORASP1	CRBN	DNAJC21	CD207	NOA1	NMRAL1	COPS7B	PCBP2	PARK7	NUCB1	OSBPL10-AS1	LYPLA2	GAD1	CEP41	RP11-538P18.2	TNRC6A	PSMF1		USB1	ZMPSTE24	EMC7	GSDMD	PSMA1	DCUN1D5	COQ8A		MOGS	RPS19BP1	CUL4A	RYK			CISD2		MAGEA2B	VPS11		HNRNPLL
CCDC90B	GOLIM4	SLC25A38	SUMF1	SKP2	LINC01143	AL512274.1	HMOX2	DIS3L2	PCCB	PARL	NEU3	GPD1L	LYRM1	GORASP2	MEST	MLF1	PLEKHG2	PSMG1		USE1	PFDN4	EMC4	HASPIN	C11orf58	AASDHPPT	COQ9		MRPL53	ST13	CUL4B	AMOTL2			SLC9B2		ELP5	NDUFB5		GALM
TMEM126B	ACTRT3	RPSA	SETMAR	NADK2	VAX2	ZNF354A	CDIP1	EIF4E2	TMED5	PARP1	NDC80	CMTM8	LYRM2	TLK1	MEOX2	GFM1	NAT14	PSMG2		ATP5MD	MTIF2	NOP10	GSKIP	NUCB2	ACAT1	CORO1A		CCDC142	RBX1	CUL5	ANAPC13			BDH2		AARSD1	FBXW9		SRSF7
TMEM126A	SEC62	MYRIP	ARL8B	EGFLAM	ATP6V1B1	WDR92	ROGDI	GIGYF2	MTERF3	PBDC1	SEC31B	CMTM7	LYRM4	METTL8	TSPAN13	LXN	PITPNM2	PSMG3		UXT	TXN2	SRP14	GSN	SERGEF	RDX	CORO1B		TTC31	PHF5A	CUL7	CEP63			CENPE		HIBCH	WDR4		GEMIN6
C11orf73	RPL22L1	EIF1B	RAD18	RPL37	AC007040.11	SYNGR2	ALG1	INPP5D	TPRKB	PBK	ZWILCH	CMTM6	ETFRF1	DCAF17	CHCHD3	RARRES1	EXOC1	PSMG4		VAMP2	TRAPPC3	IVD	GSS	LDHA	FDX1	CORO1C		LBX2	ACO2	CUTA	PPP2R3A			PPA2		TIMM10	SLIRP		DHX57
CTSC	EIF5A2	ENTPD3-AS1	THUMPD3	OXCT1	ATP6V1B1-AS1	CRK	CARHSP1	ATG16L1	MED31	PCBD1	ZNF510	DYNC1LI1	LYSMD2	CYBRD1	GIMAP2	MFSD1	RBM27	PSPH		VAX2	IDE	GCHFR	GSTA4	TSG101	COLCA1	CORO7		LBX2-AS1	DESI1	CUTC	PCCB			INTS12		METTL26	ELOA		MORN2
SMCO4	NCEH1	ENTPD3	SETD5	SELENOP	TEX261	ROMO1	NUBP1	DGKD	COQ6	PCBP1	REEP4	CNOT10	LZIC	DYNC1I2	GLI3	RP11-432B6.3	OSBPL8	PSTPIP1		VBP1	ANXA7	CHP1	GSTK1	FANCF	COLCA2	CORO7-PAM16		PCGF1	XRCC6	CUX1	STAG1			AIMP1		RUSC1	PYCR1		ARHGEF33
CWC15	ZNF639	RPL14	MTMR14	ANXA2R	NAGK	SHCBP1	CPPED1	USP40	SLC35C2	PCBP2	DISC1	GLB1	M6PR	SLC25A12	PSMA2	SMC4	DTX2	PTDSS1		VDAC1	TRIM16L	CCNDBP1	GSTM1	SVIP	C11orf1	COTL1		DQX1	SNU13	CWC15	SLC35G2			HADH		PHYHIPL	KYAT3		AC019171.1
SRSF8	MFN1	ZNF619	OGG1	PAIP1	RP11-467P9.1	TIMM9	C16orf62	SH3BP4	DERL2	PCCB	OSGEPL1	CRTAP	MACROD1	HAT1	MRPL32	TRIM59	PUS7	PTGDS		VDAC2	COMMD9	PDIA3	GSTM4	CCDC34	TIMM8B	COX10		AUP1	SMDT1	CWC27	NCK1			OSTC		VPS28	ITM2C		SOS1
ENDOD1	GNB4	ZNF620	TADA3	NNT-AS1	MCEE	MAPKAPK5-AS1	LYRM1	COPS8	EXOSC3	PCID2	BRPF3	UBP1	MAD2L1	ITGA6	COA1	KPNA4	LAMB4	PTGES2		VDAC3	GPX1	EIF3J	GSTO1	MPPED2	SDHD	COX11		HTRA2	NDUFA6	CX3CL1	DBR1			MCUB		MRPS23	RTRAF		CDKL4
DCUN1D5	ACTL6A	ZNF621	ARPC4	MRPS30	MPHOSPH10	DNASE2	UQCRC2	RAB17	PRELID3B	PCMT1	MEGF9	PDCD6IP	MAD2L2	PDK1	BLVRA	B3GALNT1	NRCAM	PTMA		SELENOS	PIGC	SORD	GSTP1	IMMP1L	PTS	COX14		SEMA4F	RRP7A	CXADR	MRAS			CASP6		NOB1	PPIB		MAP4K3
CASP1	MRPL47	CTNNB1	RPUSD3	PELO	PAIP2B	SMIM7	NDUFAB1	LRRFIP1	EXOSC1	PCNA	CCDC25	MLH1	MAEA	RAPGEF4	TMEM248	PDCD10	LAMB1	PTMS		VKORC1	GLB1	GATM	GSTT2	RCN1	REXO2	COX15		HK2	CYB5R3	CXCL14	FAIM			PLA2G12A		PLBD1	TMED2		AC007388.1
CARD16	NDUFB5	ULK4	JAGN1	MOCS2	ZNF638	SMIM8	CLN3	RAMP1	TMED7	PCNP	RP11-371A22.1	LRRFIP2	MAEL	AC013461.1	RHEB	SERPINI1	DLD	PTN		VPS25	MOCS2	SQRDL	GSTT2B	CD59	ATP5L	COX16		POLE4	TSPO	CXorf56	MRPS22			CFI		NCAPD2	U2AF1		THUMPD2
AASDHPPT	USP13	TRAK1	IL17RE	NDUFS4	DYSF	SREBF2	NUPR1	UBE2F	ISOC1	PDAP1	NDUFAF4	GOLGA4	MAGED1	CDCA7	POLD2	RP11-368I23.2	WDR7	HACD3		VPS28	APRT	DUT	GSTZ1	APIP	TMEM25	COX17		TACR1	ATXN10	CYB561	COPB2			GAR1		SLC25A6	DKC1		EML4
SLC35F2	TTC14	VIPR1	IL17RC	GPX8	EXOC6B	OXCT1	SULT1A2	SCLY	EMC9	PDCD10	ZNF480	CTDSPL	MAGEF1	SP3	BCL7B	MECOM	TXNL1	PTPMT1		VPS29	INSIG1	EID1	GTF2A2	CD44	IFT46	COX18		EVA1A	TRABD	CYB561A3	SLC25A36			ELOVL6		RPL18	KEAP1		COX7A2L
ACAT1	DNAJC19	SEC22C	EMC3	DHX29	SPR	SRF	SULT1A1	ILKAP	RRP15	PDCD2	IER5	ACAA1	MAGOH	OLA1	YKT6	MYNN	CMTM6	PTPRZ1		VPS72	TMEM256	SLC27A2	GTF2B	COMMD9	ARCN1	COX20		MRPL19	SCO2	CYB5A	ZBTB38			TIFA		TMEM177	MRPS30		MTA3
FDX1	MCCC1	SS18L2	BRK1	SETD9	SFXN5	MTA1	TUFM	HES6	HDDC2	PDCD5	BRWD1-AS2	MYD88	MAGOHB	CIR1	TBL2	SEC62	ITGA6	PTRH1		VSNL1	CAPZB	SPPL2A	GTF2F1	C11orf74	RPS25	COX20P1		GCFC2	BTG3	CYB5B	RNF7			LARP7		SNHG8	POLB		HAAO
TIMM8B	MAP6D1	HIGD1A	VHL	AC008780.1	RAB11FIP5	AKIRIN2	QPRT	ASB1	MRPS16	PDCD6	CAV1	OXSR1	MAGT1	SCRN3	CLIP2	SKIL	RAPGEF4	PTRH2		VTA1	GINS2	GNB5	GTF2F2	MDK	TRAPPC4	COX20P2		SUCLG1	ATP5J	CYB5R2	ATP1B3			ARSJ		RASD1	HNRNPC		ZFP36L2
SDHD	PARL	POMGNT2	TATDN2	AC008780.2	SMYD5	RPS6KA4	KIF22	HDAC4	GLRX2	PDCL3	ZFYVE1	XYLB	MALSU1	WIPF1	EIF4H	CLDN11	AC013461.1	PTRHD1		VTI1B	CERS4	RSL24D1	GTF2H2	DDB2	DPAGT1	COX4I1		KCMF1	CCT8	CYB5R3	U2SURP			UGT8		SEM1	TGDS		C1GALT1C1L
REXO2	ABCC5	SNRK	GHRL	PART1	PRADC1	CA13	PPP4C	NDUFA10	MRPS18C	PDGFA	TRDC	EXOG	MAN1B1	CHN1	LIMK1	SLC7A14	FH	PTS		WARS	STEAP1	CGNL1	GTF3A	ACP2	HSPA8	COX5A		TCF7L1	SOD1	CYB5RL	PLOD2			TRAM1L1		DUT	SUCLG1		DYNC2LI1
MPZL2	EIF2B5	ANO10	SEC13	DEPDC1B	CCT7	RAB25	DCTPP1	MYEOV2	FIS1	PDGFC	SYT17	GORASP1	MAN2B1	ATF2	SLC1A1	RPL22L1	SEL1L3	PTTG1IP		WASF1	RPL39L	AQP9	GTF3C2	PSMC3	TMEM218	COX5B		TGOLN2	ATP5O	CYBA	GYG1			SNHG8		EIF3L	PRPF40A		ABCG5
ATP5L	DVL3	ABHD5	VGLL4	NDUFAF2	FBXO41	NQO1	HSD3B7	DUSP28	PAM16	PDHA1	OGFOD3	SLC25A38	MANBAL	ATP5G3	LHX2	EIF5A2	TF	PUF60		BUD23	RRN3	LIPC	GTF3C3	NDUFS3	EI24	COX6A1		RETSAT	HMGN1	CYBRD1	HLTF			C4orf3		ANAPC5	DTD1		LRPPRC
HMBS	AP2M1	TCAIM	TAMM41	SMIM15	ALMS1	SFMBT2	VKORC1	GPR35	GOLT1B	PDHB	PTPN14	RPSA	MANF	KIAA1715	TRIM14	PLD1	CDV3	PUS3		WDR12	TEX264	GTF2A2	GTF3C5	PTPMT1	DDX25	COX6A1P2		ELMOD3	NDUFV3	CYC1	HPS3			PDE5A		CCDC144NL	COL3A1		PREPL
DPAGT1	ABCF3	ZNF445	PPARG	KIF2A	TPRKB	FAM120AOS	PYCARD	AGXT	DESI2	PDIA3	DCAKD	ENTPD3-AS1	MAOA	HAGLR	TGFBR1	ECT2	ALKBH5	NECTIN1		WDR18	TBCB	RPS27L	GTF3C6	C1QTNF4	FAM118B	COX6B1		CAPG	CSTB	CYCS	TM4SF1			MAD2L1		MED9	GFM2		CAMKMT
SPA17	ALG3	ZNF197	MKRN2	DIMT1	DUSP11	KIAA0930	RPGRIP1L	MTERF4	TVP23B	PDIA4	RP11-185E8.2	ULK4	MAOB	HOXD1	SEC61B	NLGN1-AS1	NLRP1	PWP2		WDR34	DHCR24	FAM96A	GTPBP3	MTCH2	FOXRED1	COX6C		MAT2A	RRP1	CYFIP1	TM4SF1-AS1			NDNF		RPL13	UBXN8		AC012354.1
TMEM218	ECE2	ZNF35	RAF1	SREK1IP1	STAMBP	ELK1	CES1	PPP1R7	GLOD4	PDIA6	MFSD5	TRAK1	MAP2K2	MTX2	PTGR1	KCNMB2-AS1	PITPNM3	PYCR1		WDR61	CNPY2	PPIB	GTPBP4	SSRP1	DCPS	COX6CP1		GGCX	PFKL	CYHR1	RNF13			ANXA5		PRDX2	PRDX3		SRBD1
EI24	PSMD2	KIAA1143	TMEM40	CWC27	DGUOK	ELK4	MT1E	HDLBP	UBXN1	PDLIM7	AC007318.5	SEC22C	MAP2K3	HNRNPA3	SUSD1	ZMAT3	SPAG7	QARS		WDR74	MYO1B	SPG21	GTPBP8	SLC43A3	ST3GAL4	COX6CP7		VAMP8	SUMO3	CYP26A1	LINC01214			EXOSC9		RBMX	TMEM9		PRKCE
DCPS	EIF4G1	TMEM42	NUP210	CENPK	DGUOK-AS1	NAXE	FAM192A	SEPT2	ZNF593	PDRG1	CLCN7	SS18L2	MAPK12	NFE2L2	AK1	PIK3CA	ORC6	QDPR		WDR83OS	VAMP8	HACD3	GUK1	RTN4RL2	THYN1	COX7A2		VAMP5	FAM207A	CYP2S1	SERP1			CCNA2		CDC123	EEF2KMT		EPAS1
TMEM45B	POLR2H	ZDHHC3	HDAC11	CCNB1	TET3	TMEM216	CIAPIN1	FARP2	GMNN	PDZD11	APOBEC3C	RP4-613B23.1	MAPKAPK3	AGPS	CDC37L1	ZNF639	ZFHX4	QPRT		WISP1	PANX1	RAB11A	GULP1	TIMM10	ACAD8	COX7A2L		RNF181	MT-ND6	CYP4F11	EIF2A			BBS7		RPL41	DNAJA2		ATP6V1E2
VPS26B	MAGEF1	EXOSC7	CHCHD4	CENPH	RP11-287D1.4	COX10	COQ9	STK25	LAP3	PEBP1	CRLF3	ZBTB47	MAPRE1	TTC30B	PLGRKT	MFN1	ZC3HC1	R3HCC1		WRB	CEP70	RPL4	GUSB	UBE2L6	TUBB8	COX7A2P2		TMEM150A	AP006222.2	CYP4F3	SELT			FGF2		SLC38A1	ZNF512		RHOQ
THYN1	MAP3K13	CDCP1	TMEM43	MRPS36	BOLA3	COX14	POLR2C	BOK	TXNDC12	PEF1	PRR14	HIGD1A	MAT2B	TTC30A	KANK1	ACTL6A	ESR1	R3HDM4		WSB2	ARHGAP11A	C15orf61	GYPC	TMX2	GDI2	COX7B		USP39	TNFRSF18	CYP4X1	MBNL1			NUDT6		RBM8A	ELP5		PIGF
AKR1C3	SENP2	LARS2	XPC	AK6	BOLA3-AS1	COX16	GOT2	THAP4	RPS27L	PEPD	SIK3	POMGNT2	MATN2	RBM45	ELAVL2	MRPL47	RGS17	RAB1B		WTAP	MPZL2	ANP32A	GYS1	C11orf31	ATP5C1	COX7C		C2orf68	PUSL1	CYP51A1	MBNL1-AS1			SPATA5		FRZB	C17orf58		CRIPT
NET1	TRA2B	LIMD1	LSM3	MRPS27	MOB1A	TPM2	FAM96B	ATG4B	YARS2	PET100	PLXNA3	ANO10	MAZ	OSBPL6	NCS1	NDUFB5	TMEM101	RAB24		YARS	PKP1	HEXA	H2AFV	MRPL16	ECHDC3	COX8A		SFTPB	CPSF3L	CYSLTR1	RAP2B			SPRY1		PABPC1	AARSD1		SOCS5
IL15RA	DNAJB11	SACM1L	CCDC174	TMEM171	MTHFD2	YKT6	NOL3	DTYMK	NMD3	PET117	MT-TL1	TCAIM	MBD3	AC009948.5	TESK1	PEX5L	CD200	RAB2A		YBEY	NDUFA6	UBL7	H2AFY	PRPF19	NUDT5	CPEB4		GNLY	CPTP	CYTH1	ARHGEF26			INTU		NDUFA9	MCOLN1		LINC01119
RBM17	RFC4	FYCO1	MRPS25	FOXD1	DCTN1	TOR1A	TMEM208	ING5	MRPL2	PEX11B	CASC5	KIAA1143	MBOAT7	PRKRA	FUBP3	PEX5L-AS2	CCDC80	RAB31		YBX1	HMG20B	SCAMP2	H2AFZ	TMEM132A	CDC123	CPNE1		ATOH8	ANKRD65	CYTH2	DHX36			HSPA4L		GRM4	HIBCH		MCFD2
ATP5C1	ST6GAL1	CCDC12	RBSN	BTF3	WDR54	CHCHD1	TPPP3	D2HGDH	NOSIP	PEX19	MRGBP	TMEM42	MCAM	FKBP7	CREB3	CCDC39	PSME1	RAB33A		YIF1A	PTRHD1	COX5A	H3F3A	TKFC	OPTN	CPNE3		ST3GAL5	TMEM52	DAAM1	PLCH1			PLK4		PAGE5	TIMM10		CALM2
NUDT5	RPL39L	SETD2	CAPN7	UTP15	RTKN	CANT1	ATP6V0D1	TRNT1	DERA	PFDN1	AURKA	ZDHHC3	MCC	PLEKHA3	RGP1	FXR1	PPP2R3C	RAB3A		YIF1B	NDUFAF3	COMMD4	HADH	TMEM138	PHYH	CPNE5		POLR1A	PEX10	DAB2IP	C3orf33			LARP1B		UCHL5	TMPRSS5		BCYRN1
CDC123	P3H2	KIF9-AS1	SH3BP5	NSA2	INO80B	PNRC2	NUTF2	CRBN	MEMO1	PFDN2	RP11-1348G14.8	EXOSC7	MCCC1	SESTD1	MPDZ	DNAJC19	HAUS4	RAB4B		YKT6	NOSIP	IMP3	HADHA	SDHAF2	PRPF18	CPOX		PTCD3	WRAP73	DACH1	GMPS			PGRMC2		PNO1	ENPP5		MSH2
RPP38	HRASLS	KIF9	METTL6	ZBED3	WBP1	GAPDH	PSMB10	SUMF1	MRPL4	PFDN4	RP11-66N24.3	TMEM158	MCCC2	UBE2E3	EDF1	SOX2	JPH4	RAB5A		YWHAB	CDK5RAP2	FBXO22	HADHB	TMEM258	HSPA14	CPSF1		IMMT	C1orf174	DACH2	SSR3			SCLT1		ST13	METTL26		MSH6
FAM171A1	OPA1	KLHL18	HACL1	WDR41	MOGS	TMEM79	DDX28	SETMAR	APIP	PFDN5	GCFC2	LARS2	MCM10	NEUROD1	PIP5K1B	ATP11B	MYH7	RAB5C		YWHAE	CDH13	ETFA	HAGH	FEN1	RPP38	CPSF2		MRPL35	ACOT7	DACT2	TIPARP			C4orf33		SIX1	RBM42		FBXO11
RSU1	LSG1	PTPN23	BTD	TBCA	MRPL53	TMEM70	IL34	BHLHE40	TMX2	PFDN6	SENP6	LIMD1	MCM2	SSFA2	BAG1	B3GNT5	OSGEP	RAB6A		YWHAQ	FASN	WDR61	HAGHL	FADS2	FAM188A	CPSF3		REEP1	THAP3	DACT3	CCNL1			SLC7A11		COX4I1	RUSC1		FOXN2
VIM-AS1	XXYLT1	SCAP	DPH3	AC008771.1	CCDC142	ATP5PD	PSMD7	ARL8B	NDUFA13	PFKM	ZNF672	SACM1L	MCM3	PDE1A	NPDC1	KLHL24	SLC22A17	RAB7A		ZBED3	RPL29	PSMA4	HARS	ASRGL1	MSRB2	CPSF4		KDM3A	RP3-510D11.2	DAD1	RSRC1			NDUFC1		FASTKD1	PSAT1		PPP1R21
HACD1	APOD	ELP6	OXNAD1	DHFR	TTC31	ATP5PB	GABARAPL2	EDEM1	MRPS7	PFKP	MT-TA	FYCO1	MCM4	DNAJC10	SETX	MAP6D1	SCFD1	RAB9A		ZBTB8OS	TEDC2	MORF4L1	HAT1	B3GAT3	PRTFDC1	CPSF6		CHMP3	LZIC	DAG1	RP11-538P18.2			NAA15		TRMT10C	APH1A		ASB3
MSRB2	PCYT1A	SMARCC1	TBC1D5	RPS23	LBX2	MSRB1	KARS	SSUH2	POLR1D	PFN1	SAAL1	CCDC12	MCM5	NCKAP1	UBE2R2	CAMK2N2	G2E3	RABAC1		ZC3H15	BIN3	CTSH	HAUS1	GANAB	RAB18	CPSF7		RNF103	RBP7	DANCR	MLF1			SETD7		MFNG	FXYD7		CHAC2
SVIL	TCTEX1D2	DHX30	SATB1	TMEM167A	LBX2-AS1	FSCN1	SYCE1L	RAD18	CRYL1	PFN2	ZFYVE9	SETD2	MCM6	DUSP19	ABHD17B	MAGEF1	HECTD1	RABEPK		ZC3H4	WDR54	MTHFS	HAUS4	UQCC3	HNRNPF	CPT1A		RMND5A	APITD1	DAP	GFM1			MGST2		TOE1	VPS28		ERLEC1
HNRNPF	WDR53	MAP4	RAB5A	VCAN	PCGF1	CAMK1D	WWOX	SRGAP3	ADIPOR1	PGAM1	RPL6	KIF9	MCRS1	NUP35	EXOSC3	MAP3K13	HNRNPC	RABGGTB		ZCCHC17	ZDHHC16	ST20	HAUS7	UBXN1	ZNF32	CPT2		CYTOR	DFFA	DAP3	LXN			SCOC		RECQL4	MRPS23		PSME4
ZNF32	PIGX	NME6	UBE2E2	COX7C	DQX1	RDH14	CMC2	THUMPD3-AS1	UTP18	PGAM4	TMED10	KLHL18	MDH1	ZNF804A	ATRNL1	TRA2B	SUPT16H	RABIF		ZCRB1	DDX47	ZFAND6	HAUS8	HNRNPUL2	ZNF22	CPTP		KRCC1	PEX14	DAPK1	MFSD1			ELMOD2		DPAGT1	EFEMP2		ACYP2
TIMM23	CEP19	SPINK8	UBE2E1	CETN3	AUP1	RDH11	GCSH	THUMPD3	SCCPDH	PGD	MMGT1	PTPN23	MDH2	ZC3H15	HPS1	ETV5	TOX4	RAC1		ZDHHC9	APEH	FAH	HAX1	POLR2G	TIMM23	CRADD		THNSL2	SRM	DAPL1	SMC4			ZNF330		COA3	TSG101		SPTBN1
ZWINT	PAK2	CCDC51	RPL15	POLR3G	HTRA2	FAM200A	HSBP1	SETD5	IFT52	PGK1	SSH2	SCAP	MDK	ITGAV	PHYH	DNAJB11	GEMIN2	RAC3		ZFAS1	PCYT1A	MESDC2	HBA1	TMEM223	CISD1	CRBN		EIF2AK3	UBIAD1	DARS	TRIM59			LINC02432		LHX2	NOB1		RTN4
CISD1	NCBP2	TMA7	NR1D2	RFESD	DOK1	TLK2	COX4I1	MTMR14	PCMT1	PGLS	ZFC3H1	ELP6	MDP1	FAM171B	RASSF4	EIF4A2	TINF2	RAD51C		ZMAT5	BRMS1	FAM103A1	HBA2	TMEM179B	UBE2D1	CREB1		AC062029.1	FBXO6	DAXX	KPNA4			SMARCA5		TXNDC17	PLBD1		CLHC1
UBE2D1	NCBP2-AS2	SHISA5	RARB	GLRX	M1AP	ASCC3	APRT	OGG1	SH3GLB1	PGM2	APBA1	SMARCC1	MEA1	CALCRL	RAB11FIP2	RFC4	SEMA6A	RALA		ZNF22	PCMT1	C15orf40	HBM	STX5	ARID5B	CREB3		RPIA	PLOD1	DAZAP1	NMD3			ANAPC10		NUP62	SLC25A6		MTIF2
HK1	FYTTD1	UQCRC1	TOP2B	RIOK2	SEMA4F	B3GALNT2	TRAPPC2L	CAMK1	MECR	PHB	APTR	DHX30	MECOM	TFPI	EIF3A	RPL39L	TRPM7	RALYL		ZPR1	AFG3L2	SEC11A	HBQ1	RTN3	HNRNPH3	CREB3L2		IGKV4-1	FBLIM1	DAZAP2	PDCD10			ABCE1		NUDCD1	RPL18		AC012358.3
TSPAN15	PIGG	IP6K2	NGLY1	FAM174A	RP11-259N19.1	KIF20B	DEF8	TADA3	NDUFAF1	PHB2	HSD17B14	MAP4	MECR	GULP1	DDX50	IL1RAP	TYRO3	RAN		ZNF32	GSTA4	MRPL46	HCCS	COX8A	C10orf35	CREBL2		IGKV3-11	RCC2	DBF4B	GOLIM4			SMAD1		CHCHD4	TMEM177		CCDC88A
C10orf35	PDE6B	PRKAR2A	OXSM	ST8SIA4	HK2	MKI67	GLOD4	ARPC4	ABHD17B	PHF19	ATP6V1E1	CCDC51	MED10	WDR75	ATE1	RP11-197K6.1	WDR76	RANBP1		ZNF428	PQBP1	MRPS11	HCFC1R1	OTUB1	H2AFY2	CREBZF		IGKV3-15	EMC1	DBI	SEC62			LSM6		CUTA	SNHG8		CFAP36
H2AFY2	ATP5I	SLC25A20	CMC1	C5orf30	POLE4	AC106881.1	TIMM22	RPUSD3	TFB1M	PHF5A	C20orf141	TMA7	MED11	SLC40A1	NSMCE4A	HES1	SNAP23	RANGAP1		ZNF488	JTB	ABHD2	HDAC1	MACROD1	PPA1	CREG1		IGKV1-16	MRTO4	DBN1	RPL22L1			TMEM184C		SULT1C4	COMMD3		PPP4R3B
TYSND1	TMEM175	ARIH2OS	AZI2	EFNA5	EVA1A	ADRM1	YWHAE	CIDEC	APH1A	PHLDA2	MELK	TREX1	MED12L	ASNSD1	MICU1	PPP1R2	PHGDH	RANGRF		ZNF593	MRPL47	IDH2	HDAC3	FERMT3	PCBD1	CRELD1		IGKV3-20	AKR7A2	DBNL	EIF5A2			RPS3A		IDH3B	SEM1		AC015982.1
PPA1	CTBP1	ARIH2	STT3B	NREP	MRPL19	RPL34	SERPINF2	JAGN1	METTL9	PHPT1	SLC25A1	SHISA5	MED16	OSGEPL1	PPP3CB	APOD	COL9A3	RAP2A		ZNHIT1	COPG1	CIB1	HDDC2	TRPT1	ASCC1	CRELD2		MRPS5	PQLC2	DBP	TNIK			GATB		C17orf51	LRRC59		PNPT1
EIF4EBP2	CTBP1-AS2	P4HTM	GPD1L	EPB41L4A-AS1	GCFC2	ATF6	SERPINF1	IL17RE	RDH11	PIGC	SLC38A6	UQCRC1	MED27	ORMDL1	CCSER2	AC069513.4	EZR	RASL10B			IDH2	HDDC3	HDDC3	NUDT22	ANAPC16	CRIPT		ZNF514	NBL1	DBT	TNFSF10			TMEM154		PRKAG1	EIF3L		VRK2
PCBD1	MAEA	WDR6	CMTM8	SRP19	RP11-342K6.1	ATF3	PAFAH1B1	CRELD1	PCNA	PIGF	ADRBK1	SLC26A6	MED4	C2orf88	LIPA	TFRC	AGO1	RBBP7			HSD17B4	UNC45A	HDGF	DNAJC4	MRPS16	CRK		PROM2	MUL1	DCAF1	NCEH1			MND1		PIMREG	ANAPC5		FANCL
C10orf54	SLBP	DALRD3	CMTM7	CCDC112	SUCLG1	BUB1B	TAX1BP3	EMC3	LACTB2	PIGP	RP11-214N16.2	NCKIPSD	MED8	MSTN	TLX1	FBXO45	CLSPN	RBM10			NOP2	RP11-327J17.2	HDHD2	VEGFB	ANXA7	CRKL		FAHD2A	TCEB3-AS1	DCAF10	ECT2			PLRG1		EEF1G	MED9		PAPOLG
ANAPC16	TMEM129	NDUFAF3	CMTM6	AP3S1	KCMF1	B3GALT6	EMC6	FANCD2	ZDHHC9	PIGT	CTD-2574D22.4	IP6K2	BORCS8	HIBCH	C10ORF2	PAK2	RFFL	RBM4			ASF1B	TM2D3	HDLBP	FKBP2	CHCHD1	CRLF3		LINC00342	HMGCL	DCAF12	NAALADL2			LRAT		GARS	PRDX2		REL
DNAJC9	TACC3	IMPDH2	DYNC1LI1	COMMD10	TCF7L1	STK3	ITGAE	BRK1	RMDN1	PIGY	POMGNT2	PRKAR2A	MELK	INPP1	NPM3	NCBP2	MFSD11	RBP1			TMEM237	SNRNP25	HEATR1	PPP1R14B	VDAC2	CRLS1		ANKRD36C	STPG1	DCAF13	TBL1XR1			MAP9		HLX	HSPH1		PUS10
MRPS16	LETM1	QRICH1	GLB1	SNX2	TGOLN2	STK4	CYB5D2	VHL	MRPS2	PIH1D1	SRP9	SLC25A20	MEOX2	MFSD6	GBF1	NCBP2-AS2	DPYSL2	RBX1			RPS3	MPG	DNAAF5	RP11-783K16.5	COMTD1	CRNKL1		GPAT2	STMN1	DCAF16	LINC00578			PDGFC		PFDN2	AQP1		PEX13
ANXA7	C4orf48	QARS	CRTAP	SNX24	RETSAT	SENP5	MED11	TATDN2	COQ4	PIN1	THOC7	ARIH2	MESD	NAB1	FBXL15	DLG1	TGFB2	RCAN2			APMAP	MRPL28	HEBP1	BAD	RPS24	CRTAP		DUSP2	DHDDS	DCAF4	KCNMB2-AS1			PPID		TNNT1	CDC16		C2orf74
CHCHD1	MXD4	USP19	UBP1	PPIC	ELMOD3	GFPT1	PSMB6	SEC13	UTP11	PIN4	WDR82	P4HTM	MESP1	STAT1	CUEDC2	FYTTD1	GPATCH2	RCBTB1			BNIP2	NME4	HEBP2	GPR137	PPIF	CRTC3		STARD7	SFN	DCAF6	ZNF639			NAF1		HOXB-AS3	EXTL1		USP34
ADK	ZFYVE28	LAMB2	PDCD6IP	ALDH7A1	CAPG	ECHDC3	SLC25A11	HRH1	SBDS	PINX1	C17orf89	DALRD3	METAP1	SDPR	ANKRD26	IQCG	NUP50	RCL1			EEFSEC	DECR2	HENMT1	TRMT112	TMEM254	CRYZ		TMEM127	KDF1	DCAF7	MFN1			TMA16		H2AFY	RARG		AC016727.1
COMTD1	TNIP2	CCDC71	EPM2AIP1	PHAX	MAT2A	RPL23A	RNF167	ATG7	RPL26L1	PIP5K1A	EHBP1	NDUFAF3	METAP2	TMEFF2	ACBD5	RPL35A	CDC45	RDH11			PPP2R1B	FAM195A	HES6	PRDX5	ANXA11	CS		CIAO1	SYTL1	DCAF8	ACTL6A			SMIM31		COX7A2L	MYO7A		XPO1
PPIF	MFSD10	USP4	MLH1	LMNB1	GGCX	WRNIP1	PFN1	VGLL4	COMMD2	PIPOX	TROVE2	IMPDH2	METRN	HECW2	GTPBP4	RP11-2H3.7	COMT	REC8			MMAB	STUB1	HEXA	MAP4K2	DYDC2	CSDE1		SNRNP200	PPP1R8	DCAKD	MRPL47			FAM218A		HSD17B10	PSMD1		FAM161A
EIF5AL1	NOP14	GPX1	LRRFIP2	ISOC1	VAMP8	ATP5MC1	SPAG7	TAMM41	ZNF706	PIR	ALG1	QARS	METTL23	GTF3C3	BCCIP	ATP5I	CECR1	REEP2			RHOA	UBE2I	HEXB	ARL2	FAM213A	CSE1L		ARID5A	RPA2	DCBLD2	NDUFB5			TMEM192		CYCS	ILVBL		CCT4
TMEM254	LRPAP1	RHOA	GOLGA4	ADAMTS19	VAMP5	HERPUD1	C1QBP	TIMP4	IER3IP1	PITPNA-AS1	ZNF813	USP19	METTL5	COQ10B	MTPAP	SLBP	ECHDC1	REEP6			SLC1A5	GNPTG	HEXIM2	SAC3D1	GHITM	CSF2RB		KANSL3	MECR	DCK	TTC14			MSMO1		IMP4	RBMX		AC107081.2
ANXA11	TMEM128	TCTA	CTDSPL	HINT1	RNF181	ATP5MC2	DERL2	PPARG	GOLGA7	PITRM1	ZNF703	LAMB2	METTL7A	HSPD1	NEURL1	C4orf48	LRRFIP2	REXO2			SUN1	MRPS34	HEY1	ZFPL1	SNCG	CSGALNACT2		LMAN2L	SNRNP40	DCLRE1A	FXR1			ANXA10		NDUFS1	CDC123		COMMD1
GHITM	LYAR	DAG1	VILL	LYRM7	TMEM150A	DNTTIP1	TXNDC17	TSEN2	NAA20	PKIG	ZDHHC2	CCDC71	METTL7B	HSPE1	PITRM1	NAT8L	SEC22C	RFK			GJB3	NUBP2	HEYL	VPS51	ADIRF	CSK		CNNM4	TINAGL1	DCP1A	DNAJC19			PALLD		NDUFAF4	GAS7		B3GNT2
GLUD1	NSG1	APEH	ACAA1	IRF1	USP39	CNFN	ASGR2	MKRN2	SAR1B	PKM	HELQ	KLHDC8B	MFAP1	MOB4	OBFC1	LRPAP1	XYLB	RGMB			LITAF	HAGH	HHATL	TM7SF2	NUTM2A-AS1	CSNK1A1		CNNM3	PEF1	DCPS	DCUN1D1			CBR4		MAGEA2	RBM8A		TMEM17
FAS	STX18	RNF123	MYD88	KIF3A	C2orf68	KATNA1	ACADVL	RAF1	RNFT1	PLA2G4A	SLC4A2	USP4	MFF	RFTN2	GLRX3	TMEM128	HDAC6	RGR			ZNF410	MSRB1	MFSD14A	MRPL49	LIPA	CSNK1D		ANKRD39	TMEM39B	DCTD	LAMP3			NEK1		GOT1	FRZB		EHBP1
LIPA	WFS1	GMPPB	WDR48	CCNI2	GNLY	CYP1B1	PHF23	NUP210	COPS4	PLA2G5	NDUFS3	GPX1	MFN2	MARS2	FAM208B	NSG1	CDC6	RHBDD2			ZW10	NDUFB10	HIBADH	CAPN1	FRA10AC1	CSNK1E		SEMA4C	HDAC1	DCTN1	B3GNT5			HPF1		HOXA1	PABPC1		AC007098.1
PCGF5	MRFAP1	IP6K1	SLC25A38	UQCRQ	ST3GAL5	KNSTRN	ELP5	HDAC11	INSIG2	PLD3	TCEA2	RHOA	MFSD1	PLCL1	XPNPEP1	MSX1	UPRT	RHEB			MPC1	NTHL1	HIBCH	POLA2	PDLIM1	CSNK1G1		FAM178B	YARS	DCTN2	PARL			MFAP3L		POLR3K	TMEM126B		MDH1
PDLIM1	RP11-539L10.3	MON1A	RPSA	HSPA4	POLR1A	ZNF791	EIF5A	CHCHD4	CHCHD2	PLEKHA4	PTOV1	TCTA	MFSD10	AC093590.1	SMC3	CYTL1	CDC23	RHOA			MEA1	MLST8	HIF1A	SCYL1	PGAM1	CSNK1G2		FAHD2B	TMEM54	DCTN3	EIF2B5			HMGB2		DARS	NDUFA9		UGP2
ALDH18A1	AC093323.3	RBM5	EIF1B	VDAC1	PTCD3	ZNF793	TMEM256	TMEM43	HSD17B12	PLEKHB2	TNFRSF12A	NICN1	MFSD2A	FTCDNL1	TFAM	STK32B	AAAS	RHOC			ACTR6	ECI1	HIGD1A	LTBP3	ZDHHC16	CSNK2A1		ANKRD36	GJB5	DCTN4	AP2M1			SAP30		RIOK1	GPM6B		VPS54
PGAM1	S100P	GNAI2	RPL14	SKP1	IMMT	PPP1R2	EIF4A1	XPC	ING4	PLEKHJ1	SLC41A3	DAG1	MFSD3	C2orf69	CUL2	EVC2	CBX5	RIC8A			CHCHD7	AMDHD2	HIGD2A	SSSCA1	HPS1	CSNK2A2		ANKRD36B	GJB3	DCTN5	ABCF3			FBXO8		HSD11B2	UCHL5		LGALSL
EXOSC1	MRFAP1L1	SEMA3B-AS1	CTNNB1	CDKN2AIPNL	RP11-301O19.1	IARS	CD68	LSM3	SDF4	PLGRKT	RAC3	APEH	MGARP	C2orf47	CCNY	EVC	SUCO	RIOK1			COG2	TCEB2	HILPDA	FAM89B	COX15	CSNK2A3		COX5B	ADPRHL2	DCTN6	ALG3			HPGD		CIAO2B	PNO1		AFTPH
ZDHHC16	BLOC1S4	SEMA3B	TRAK1	CAMLG	MRPL35	FGFR1	MPDU1	SLC6A6	MRTO4	PLOD1	TGFB3	RNF123	MGLL	SPATS2L	UBE2S	MRFAP1	MSH2	RIPPLY2			TARS	TRAP1	HINT1	MAP3K11	BLOC1S2	CSNK2B		ACTR1B	GNL2	DCTPP1	ECE2			WDR17		NASP	COX4I1		SERTAD2
HPS1	TBC1D14	IFRD2	SEC22C	DDX46	REEP1	AP2S1	SAT2	CCDC174	HN1	PLOD3	MON1A	IP6K1	MGMT	KCTD18	DNAJC12	AC093323.3	DHPS	RMND5A			TRAPPC2L	NMRAL1	HINT2	RELA	MRPL43	CSRNP2		TMEM131	SF3A3	DCUN1D1	PSMD2			SPATA4		GNAS	FASTKD1		AC007365.1
ERLIN1	GRPEL1	HYAL3	SS18L2	C5orf24	KDM3A	UBE2I	NAA38	FGD5-AS1	VPS28	PLP2	SPSB1	FAM212A	MGST1	SGOL2	PPIF	MRFAP1L1	HOOK2	RNASEH1			JMJD7	HMOX2	HIRIP3	RNASEH2C	DPCD	CSRP1		INPP4A	UTP11L	DCUN1D5	EIF4G1			SPCS3		TRA2B	SPATC1L		SLC1A4
NDUFB8	ACOX3	NAT6	HIGD1A	TXNDC15	CHMP3	UBE2H	TRAPPC1	NR2C2	HSD17B11	PLS3	NAIF1	MON1A	MGST2	BZW1	TSPAN14	BLOC1S4	ARCN1	RNASEH2A			MCUB	NUDT16L1	HIST1H1B	CFL1	POLL	CSTB		COA5	PPIE	DCXR	FAM131A			AGA		LAMTOR2	TRMT10C		CEP68
MRPL43	TRMT44	HYAL2	FAM198A	PITX1	RNF103	UBE2K	STX8	MRPS25	DCXR	PMF1	AEBP2	GNAI2	MGST3	PPIL3	NUFIP2	KIAA0232	EPB41L4B	RNASEH2C			RPS2	ALG1	HIST1H1C	FIBP	NPM3	CSTF1		UNC50	TRIT1	DDA1	POLR2H			DCTD		ALDH18A1	DCTD		RAB1A
DPCD	WDR1	TUSC2	POMGNT2	H2AFY	RMND5A	UBE2A	TMEM220	CAPN7	HSPA14	PMM1	CMAS	IFRD2	MIEN1	NIF3L1	GIT1	GRPEL1	TMEM38B	RNASEK			SLC2A8	ABAT	HIST1H1E	CCDC85B	FBXL15	CSTF2		MGAT4A	RP1-39G22.7	DDB1	CHRD			ING2		TPI1	LMNA		ACTR2
NPM3	RAB28	RASSF1	ANO10	CDC23	LINC00152	UBE2Z	ELAC2	SH3BP5	GPN3	PMP22	AGPAT5	HYAL3	MIF	ORC2	RPL19	HTRA3	PSMD5	RND2			SNRPE	CARHSP1	HIST1H2AC	C11orf68	CUEDC2	CSTF3		TSGA10	NFYC	DDB2	EPHB3			RWDD4		PIN1	DPAGT1		SPRED2
HPS6	CC2D2A	ZMYND10	ABHD5	GFRA3	KRCC1	UBE2T	PMP22	METTL6	CRBN	PMPCA	RFNG	NAT6	MIF4GD	NDUFB3	RUNDC3A	WDR1	NUP188	RNF113A			CUEDC2	EMP2	HIST1H2BC	DRAP1	MFSD13A	CTAGE5		AC079447.1	PPIH	DDHD1	MAGEF1			IRF2		PCBP4	COA3		AC007389.1
CUEDC2	FBXL5	NPRL2	TCAIM	REEP2	THNSL2	TALDO1	NCOR1	EAF1	RSL24D1	PMPCB	MSTN	HYAL2	RIOX2	TRAK2	UBTF	RAB28	CRAT	RNF114			MTHFD2	LITAF	HIST1H2BD	EIF1AD	ACTR1A	CTBP1		LIPT1	C1orf50	DDHD2	VPS8			PRIMPOL		SCP2	ATG16L1		AC007389.5
ACTR1A	FAM200B	CYB561D2	ZNF35	HSPA9	AC062029.1	NDUFA6	CENPV	HACL1	SS18L2	PMVK	HARS2	TUSC2	MINOS1	STRADB	PSMD3	NKX3-2	NANS	RNF121			SS18L2	ARL6IP1	HIST1H2BK	BANF1	ARL3	CTBS		MITD1	SVBP	DDIT4	MAP3K13			CENPU		MZT1	TXNDC17		ETAA1
ARL3	FGFBP1	TMEM115	KIAA1143	PAIP2	RPIA	NDUFA7	UBB	BTD	CHMP1A	PNKD	COQ7	NPRL2	MIPEP	TMEM237	CASC3	CPEB2	CWF19L1	RNF13			GSTO2	GDE1	HIST1H3D	PACS1	BORCS7	CTCF		MRPL30	SLC2A1	DDOST	TMEM41A			ACSL1		RGL1	NUP62		C1D
USMG5	FGFBP2	CACNA2D2	TMEM42	UBE2D2	IGKC	NDUFA4	COPS3	ANKRD28	CKLF	PNO1	KIAA0430	CYB561D2	MTND4LP30	ALS2	RAPGEFL1	RP11-665G4.1	BTAF1	RNF141			SLC16A9	ACSM5	HIST1H3J	RAB1B	INA	CTDNEP1		TXNDC9	MED8	DDR1	LIPH			SLC25A4		XAGE1A	TMEM168		WDR92
NEURL1	PROM1	CYB561D2.1	ZDHHC3	NRG2	TEKT4	NDUFA2	PEMT	DPH3	DDX47	POC1A	RP11-548P2.2	TMEM115	MIR497HG	FZD7	RAD51C	C1QTNF7	IKZF5	RNF181			HIGD1A	LYRM1	HIST1H4C	CNIH2	USMG5	CTDP1		EIF5B	KDM4A	DDT	SENP2			CFAP97		GDAP1L1	NUDCD1		PNO1
GSTO1	QDPR	C3orf18	EXOSC7	CYSTM1	MRPS5	BIRC5	DRG2	OXNAD1	TACO1	POLA2	PEPD	C3orf18	MIS12	SUMO1	TRIM37	FBXL5	TLL2	RNF187			BZW1	UQCRC2	HIST2H2AA4	YIF1A	RP11-416N2.4	CTDSP1		REV1	ST3GAL3	DDX1	TRA2B			UFSP2		NUP88	CUTA		PPP3R1
PDCD4	LAP3	HEMK1	CDCP1	PFDN1	ZNF514	EIF6	SHMT1	TBC1D5	ACP6	POLD1	PARP10	HEMK1	MIS18A	RP11-686O6.2	KPNB1	FAM200B	CYP26A1	RNF5P1			RBBP4	NDUFAB1	HIST2H2AA3	BRMS1	XPNPEP1	CTDSP2		LONRF2	IPO13	DDX10	ETV5			AC106897.1		MOB4	IWS1		CNRIP1
CASP7	MED28	CISH	TMEM158	SRA1	ZNF2	MEA1	TRIM16L	RAB5A	GLRX5	POLD2	MAGEE1	MAPKAPK3	MKKS	BMPR2	GOSR2	PROM1	SORBS1	RNF7			PRKAR1A	NSMCE1	HIST2H2AC	B4GAT1	BBIP1	CTDSPL2		CHST10	B4GALT2	DDX17	DNAJB11			FAT1		HSPA8	SFRP1		FBXO48
FAM45A	DCAF16	MAPKAPK3	LIMD1	SLC35A4	PROM2	HIBADH	PRPSAP2	SGOL1	PIGP	POLDIP2	ZNF865	MANF	MLC1	FAM117B	PNPO	QDPR	CRTAC1	RNH1			ETV4	CLN3	HK2	MRPL11	LINC00867	CTH		PDCL3	ERI3	DDX18	EIF4A2			FRG1		NGDN	IDH3B		APLF
SFXN4	PACRGL	MANF	CCDC12	CD14	FAHD2A	AC108860.2	B9D1	UBE2E1	PHF20	POLE3	AP000692.10	RBM15B	MLEC	WDR12	RPS6KB1	LAP3	BAMBI	RNPS1			MPP1	SULT1A2	HKDC1	CTSF	FAM45A	CTNNA1		NPAS2	EIF2B3	DDX19A	RFC4			CCDC127		DPF2	GOLT1B		ANTXR1
PRDX3	DHX15	RBM15B	KIF9	NDUFA2	RP11-440D17.3	BRINP3	ALDH3A2	TOP2B	EMC4	POLE4	FKBP15	TEX264	MLF2	ABI2	CDK5RAP3	MED28	IL11	ROGDI			STARD3NL	SULT1A1	HKR1	CCS	SFXN4	CTNNAL1		TBC1D8	UROD	DDX19B	RPL39L			SDHA		DHFR	URM1		GFPT1
RGS10	CCDC149	TEX264	KLHL18	IK	ANKRD36C	OTUD6B	DHRS7B	NGLY1	HGH1	POLR1C	CLDN12	RRP9	MLH1	RAPH1	CBX1	FAM184B	WAC	ROMO1			CCDC86	TUFM	HLA-A	RBM14	PRDX3	CTNNB1		CNOT11	GPX7	DDX21	LPP-AS2			PDCD6		PRIM2	PRKAG1		NFU1
BAG3	PI4K2B	RRP9	PTPN23	HARS	STARD7	HAUS6	TMEM11	OXSM	COX16	POLR1D	PCBP2	PARP3	MLST8	PARD3B	GALK1	DCAF16	CREM	RP9			SMN2	QPRT	HLA-B	C11orf80	RGS10	CTPS1		RNF149	C1orf123	DDX23	LPP			EXOC3-AS1		RPL10	EEF1G		AAK1
NSMCE4A	ZCCHC4	PARP3	SCAP	ZMAT2	TMEM127	HAUS2	POLDIP2	SLC4A7	SHISA5	POLR1E	ISOC2	PCBP4	MMAB	AC007383.3	MED13	NCAPG	NUBP2	RPAIN			FAM86JP	CDIPT	HLA-C	LRFN4	PLPP4	CTR9		CREG2	ITGB3BP	DDX24	TPRG1			PP7080		AURKB	GARS		ANXA4
BUB3	ANAPC4	PCBP4	ELP6	PCDHB3	CIAO1	HIST1H2BG	VTN	CMC1	PAIP2	POLR2B	PIGN	ABHD14B	MMADHC	NDUFS1	PFN1	LCORL	HIVEP1	RPF2			ASCC2	TMEM219	HLA-F	ADRBK1	NSMCE4A	CTSA		MAP4K4	AK4	DDX27	HRASLS			TRIP13		TIPIN	PFDN2		GMCL1
LHPP	SLC34A2	ABHD14B	SMARCC1	PCDHB8	SNRNP200	HIST1H2BC	PIGS	AZI2	PDZD11	POLR2C	MTCO1P12	ABHD14A	MND1	EEF1B2	RNF167	RP11-608O21.1	TREM2	RPL10			PSENEN	PPP4C	HLA-G	PPP1CA	LHPP	CTSC		IL1R2	HHLA3	DDX31	ATP13A5			CLPTM1L		MRPS28	FBLN5		SNRNP27
FAM175B	SMIM20	ABHD14A	DHX30	PCDHB9	NCAPH	TNFAIP3	ERAL1	TGFBR2	TMEM69	POLR2D	HMBS	DUSP7	MNS1	ADAM23	SLC25A11	PACRGL	FKBP5	RPL10A			BAD	YPEL3	HLA-H	RPS6KB2	UROS	CTSD		IL1R1	LRRIQ3	DDX39A	ATP13A4			MRPL36		POC1A	H2AFY		PCBP1
UROS	TBC1D19	ACY1	MAP4	HDAC3	LMAN2L	TNFAIP2	PIPOX	STT3B	C6ORF203	POLR2E	RP11-495P10.1	POC1A	MOCS2	FASTKD2	NUP88	RP11-17E2.2	SRPK1	RPL11			SUGP1	GDPD3	HLA-J	CORO1B	BCCIP	CTSH		SLC9A2	ZZZ3	DDX39B	OPA1			NDUFS6		SVEP1	COX7A2L		LINC01816
BCCIP	PCDH7	RPL29	CAMP	GNPDA1	CNNM3	NXT1	NSRP1	OSBPL10	NT5C3A	POLR2F	PRDM2	ALAS1	MORF4L1	CREB1	C1QBP	PPARGC1A	BRPF3	RPL12			RNF168	CD2BP2	HLX	TMEM134	MGMT	CTSS		MFSD9	IFI44L	DDX41	ATP13A3			ICE1		HARS	HSD17B10		C2orf42
DHX32	PGM2	ALAS1	NME6	LARS	ANKRD39	CSE1L	BLMH	GPD1L	MRPL37	POLR2G	TMEM39A	TWF2	MORN2	METTL21A	BLMH	DHX15	MRPS18A	RPL13			SLC52A3	DCTPP1	HM13	AIP	GLRX3	CTSZ		TMEM182	IFI44	DDX42	TMEM44-AS1			MED10		PSMC4	MRPL10		PCYOX1
PTPRE	FAM114A1	TWF2	CCDC51	TCERG1	SEMA4C	EBNA1BP2	COPRS	CMTM8	RNF181	POLR2H	ACAP3	PPM1M	MOV10	AC096772.6	GOSR1	RP11-496D24.2	TMEM14A	RPL13A			PRDX5	ZNF688	HMBS	CDK2AP2	ZNF511	CTU2		MRPS9	RPF1	DDX46	TMEM44			NSUN2		NOP10	CYCS		SNRPG
MGMT	KLHL5	PPM1M	TMA7	TCOF1	FAM178B	SLC39A8	PSMD11	CMTM7	TBC1D7	POLR2I	WDR18	WDR82	MPC1	C2orf80	CCDC47	SOD3	EFHC1	RPL13AP5			TXNDC5	ORAI3	HMG20B	GSTP1	FUOM	CUEDC2		TGFBRAP1	SSX2IP	DDX49	LSG1			SRD5A1		PSMD8	IMP4		FAM136A
GLRX3	RFC1	WDR82	SHISA5	CD74	FAHD2B	SLC39A1	TMEM98	CMTM6	MRPL51	POLR2J	SMARCA1	BAP1	MPC2	IDH1	MED31	PI4K2B	CDC5L	RPL14			UTP14A	VKORC1	HMGA1	NDUFV1	ECHS1	CUL1		C2orf49	MCOLN3	DDX5	FAM43A			FASTKD3		AURKAIP1	NDUFS1		AC022201.2
TUBGCP2	LIAS	GLYCTK	UQCRC1	RPS14	ANKRD36	SLC39A4	CCL2	DYNC1LI1	TMEM216	POLR2K	NBN	NISCH	MPDU1	IDH1-AS1	DRG2	SMIM20	ITPR3	RPL15			POLR3C	COX6A2	HMGB1	NUDT8	CYP2E1	CUL2		FHL2	GBP6	DDX50	XXYLT1			MIR4458HG		GAGE12G	MRPL38		ADD2
ZNF511	UBE2K	BAP1	IP6K2	RBM22	AC159540.1	MTHFD1L	AATF	CNOT10	PBDC1	POLR2L	UBR2	NT5DC2	MPG	PIKFYVE	FTSJ3	TBC1D19	ZNF184	RPL17			HAUS8	CES1	HMGB2	NDUFS8	FKBP4	CUL3		NCK2	LRRC8D	DDX51	ACAP2			FAM173B		GAGE12H	POLR3K		VAX2
FUOM	UCHL1	PHF7	PRKAR2A	GPX3	ANKRD36B	RBM4	HNF1B	GLB1	MRPL30	POLR3C	SLTM	SMIM4	MPHOSPH6	MAP2	SMARCD2	RP11-619J20.1	SIRT1	RPL18			RPS6KB2	CIAPIN1	HMGB3	MRPL21	DYRK4	CUL4A		UXS1	RP4-665J23.1	DDX52	PPP1R2			CCT5		MAP1A	DARS		ATP6V1B1-AS1
ECHS1	TMEM33	NISCH	ARIH2	ANXA6	COX5B	CAT	CISD3	CRTAP	MRPL27	POLR3D	MIF-AS1	GNL3	MPI	RPE	SYNGR2	ARAP2	HNRNPH3	RPL18A			ADRM1	COQ9	HMGCL	FADD	NTF3	CUL4B		GCC2	GCLM	DDX54	LINC00969			CMBL		CHN2	DAD1		ANKRD53
NINJ2	SLC30A9	NT5DC2	DALRD3	SPARC	ACTR1B	CAD	PSMB3	UBP1	UBAP1	POLR3GL	PDE12	GLT8D1	MPLKIP	KANSL1L	B9D1	RELL1	IFT74	RPL19			PRRC1	POLR2C	HMGN2	CTTN	SCNN1A	CUL5		LIMS1	ALG14	DDX55	MUC20			AC012640.2		HAS2	RIOK1		TEX261
FKBP4	GUF1	SMIM4	NDUFAF3	ATOX1	TMEM131	COA7	CWC25	CLASP2	BET1L	POLR3K	UBE2R2	SPCS1	MPP1	RP11-260M2.1	UTP6	PGM2	JAK2	RPL21			AIMP2	GOT2	HMGN3	NUMA1	MRPL51	CUL7		RANBP2	DPH5	DDX56	PCYT1A			DAP		RUNX1T1	CIAO2B		NAGK
RHNO1	GNPDA2	PBRM1	IMPDH2	G3BP1	INPP4A	COA6	MIEN1	PDCD6IP	GOLM1	POMGNT1	RAP2A	TMEM110	MPST	AC006994.2	DDX5	KLF3	ABL1	RPL22			KPNA1	FAM96B	HMGN4	LAMTOR1	GAPDH	CUTA		CCDC138	GPSM2	DDX59	TCTEX1D2			CTNND2		EAF1	TBL3		MCEE
DYRK4	COMMD8	GNL3	QRICH1	MRPL22	COA5	COA3	SMARCE1	LRRFIP2	SCAND1	POMP	NIPA2	RFT1	MPV17	LANCL1	C17ORF75	FAM114A1	ACOT7	RPL22L1			S100A11	TMEM208	HMGN5	ANAPC15	ING4	CUTC		SOWAHC	KIAA1324	DDX6	RNF168			OTULIN		LRRC61	LNPK		MPHOSPH10
NDUFA9	ATP10D	GLT8D1	QARS	THG1L	UNC50	AKIP1	KRT10	GOLGA4	BFAR	POP4	DDX49	TKT	MPV17L2	CPS1	CYTH1	RFC1	SH3GLB1	RPL23			CLTC	ATP6V0D1	HMGXB4	INPPL1	COPS7A	CUX1		LINC01123	CELSR2	DEAF1	WDR53			ZNF622		NACA	MYL12A		PAIP2B
TNFRSF1A	NFXL1	SPCS1	USP19	RNF145	MGAT4A	AL133367.1	TMEM99	CTDSPL	COA4	POP5	HAGH	ACTR8	MRAS	ERBB4	PSMD11	RPL9	CDC7	RPL23A			SRP9	NUTF2	HMMR	CLPB	MLF2	CWC15		NPHP1	GSTM4	DECR1	FBXO45			MYO10		CDK4	LAMTOR2		ZNF638
TAPBPL	NIPAL1	NEK4	CCDC71	TTC1	AC109826.1	ZNF182	CNP	VILL	ERGIC2	POP7	MPLKIP	SELK	MRC2	IKZF2	LGALS3BP	LIAS	SYDE2	RPL24			NXT1	TMED6	HMOX2	STARD10	PTMS	CWC22		MTLN	GSTM3	DEDD	PIGX			ZFR		RBM3	ALDH18A1		DYSF
MRPL51	OCIAD1	SFMBT1	KLHDC8B	FABP6	TSGA10	ALYREF	RAB5C	ACAA1	GMPR2	POPDC3	ACP2	CCDC66	MRFAP1	SPAG16	KAT2A	SMIM14	PCSK5	RPL26			TROAP	NQO1	JPT2	RELT	USP5	CWC27		LINC01106	WDR77	DEF8	PAK2			SUB1		EPHB3	TPI1		CYP26B1
COPS7A	OCIAD2	RFT1	C3orf62	PTTG1	C2orf15	LYNX1	VPS25	MYD88	CD320	POSTN	PPP2R1B	FAM208A	MRPL57	BARD1	RAB5C	NSUN7	SCD	RPL26L1			ECI2	DHODH	HNF4G	MRPL48	TPI1	CWF19L1		BCL2L11	ST7L	DEGS1	SENP5			TARS		NTPCR	DAPK3		EXOC6B
MLF2	SGCB	PRKCD	USP4	NUDCD2	LIPT1	ZNF232	COA3	OXSR1	ATP5D	PPA1	DAZAP1	ARHGEF3	MRPL1	ATIC	NAGLU	UCHL1	TMED1	RPL27			SNAPIN	HPR	HNRNPA1	COA4	C12orf57	CXCR3		ANAPC1	SLC16A1	DEK	NCBP2			RAI14		DHCR7	PIN1		SPR
PTMS	USP46	TKT	GPX1	RARS	RP11-38C17.1	C17orf97	IFI35	XYLB	TIMMDC1	PPA2	ARL6IP5	IL17RD	MRPL10	FN1	HSD17B1	LIMCH1	ABLIM1	RPL27A			RAN	PSMD7	HNRNPAB	PAAF1	PHB2	CXCR4		TMEM87B	SLC16A1-AS1	DENND2C	NCBP2-AS2			RAD1		ENOPH1	SLC6A15		SFXN5
USP5	ERVMER34-1	DCP1A	RHOA	SPDL1	MITD1	VAMP8	TMEM101	ACVR2B	FKBP11	PPCS	HRK	APPL1	MRPL11	MREG	MLX	TMEM33	ERMP1	RPL28			UFC1	LDHD	HNRNPC	UCP2	LPCAT3	CXXC5		ZC3H8	SIKE1	DENND4A	PIGZ			BRIX1		RTL8C	SCP2		RAB11FIP5
TPI1	SCFD2	CACNA1D	TCTA	FOXI1	MRPL30	AC233266.2	G6PC3	EXOG	ZDHHC3	PPFIBP1	CTSL	ARF4	MRPL12	PECR	PPP1R9B	SLC30A9	RAB18	RPL29			GAR1	GABARAPL2	HNRNPD	LIPT2	MAGOHB	CXorf21		ZC3H6	PTGFRN	DENND4B	MFI2			DNAJC21		RPS24	NTAN1		SMYD5
M6PR	FIP1L1	CHDH	DAG1	GABRP	TXNDC9	TGFBI	SLC25A39	WDR48	MRPL35	PPFIBP2	ATL2	SLMAP	MRPL13	TMEM169	MRPL27	ATP8A1	NRP1	RPL3			LTB4R	CMC2	HNRNPF	SPCS2	DERA	CXorf38		TTL	TTF2	DENND5A	MFI2-AS1			PRLR		MRPL9	NUP88		PRADC1
CLEC2B	SRD5A3	ACTR8	APEH	TLX3	EIF5B	CETN2	GRN	GORASP1	AMZ2	PPHLN1	RMDN3	FLNB	MRPL14	XRCC5	LRRC59	KCTD8	PRTFDC1	RPL30			LSM7	GCSH	HNRNPK	KLHL35	MGST1	CYB561A3		POLR1B	VTCN1	DENR	DLG1			SKP2		RPL24	MOB4		CCT7
CLEC7A	TMEM165	SELK	RNF123	NPM1	REV1	VRK1	SCRN2	SLC25A38	SPG21	PPIA	TMEM79	ABHD6	MRPL15	PKI55	RND2	GUF1	PALMD	RPL31			ITGA4	HSD17B2	HNRNPL	DGAT2	LDHB	CYB561D2		CHCHD5	WDR3	DEPDC1	BDH1			NADK2		LFNG	GALNT18		FBXO41
MAGOHB	CLOCK	CACNA2D3	GMPPB	RPL26L1	AFF3	PLEKHB1	PNPO	RPSA	ARL6IP4	PPIB	GPR137C	RPP14	MRPL16	SMARCAL1	SMURF2	GNPDA2	TSPAN15	RPL32			SLC35A4	OSGIN1	HNRNPM	RP11-111M22.3	CMAS	CYB5A		FLJ42351	WARS2	DERA	FYTTD1			NUP155		ALKBH7	FN1		EGR4
SMIM10L1	EXOC1	FAM208A	FAM212A	ATP6V0E1	AC092667.2	SEC13	ATP5G1	MYRIP	TNFRSF12A	PPIC	DDX19A	PXK	MRPL17	IGFBP2	EFTUD2	GABRA2	H2AFY2	RPL34			NSUN2	COX4I1	HNRNPR	PAK1	LYRM5	CYB5B		SLC20A1	PHGDH	DERL1	IQCG			WDR70		UQCC3	ZNF7		TPRKB
RP11-392P7.6	AASDH	APPL1	MON1A	BNIP1	LONRF2	FBXO7	SNF8	EIF1B	NGRN	PPID	SMO	PDHB	MRPL18	IGFBP5	PRKAR1A	COMMD8	FAM21A	RPL35			LGALSL	APRT	HNRNPUL1	CLNS1A	MRPS35	CYB5D2		IL37	RP11-14N7.2	DERL2	LMLN			C6		CDCA5	MRPS28		DUSP11
HEBP1	PPAT	PDE12	GNAI2	NKX2-5	CHST10	RITA1	PHB	ENTPD3-AS1	THEM6	PPIF	LINC01532	KCTD6	MRPL2	TNS1	EFNB3	ATP10D	MAST3	RPL35A			PHF5A	TRAPPC2L	HOXA13	AAMDC	CCDC91	CYB5R3		PSD4	POLR3C	DESI1	ZNF595			OXCT1		TEAD4	POC1A		STAMBP
H2AFJ	PAICS	ARF4	IFRD2	BOD1	PDCL3	CCDC85B	SLC35B1	ZNF621	PDCD2	PPIH	PLEKHA5	ACOX2	MRPL20	ARPC2	YWHAE	RP11-121C2.3	MZF1	RPL36			NCAPH	GLOD4	HOXA9	NDUFC2	ZCRB1	CYB5R4		PAX8	PRKAB2	DESI2	ZNF721			C5orf51		TIMM8A	HARS		DGUOK
ERP27	SRP72	SLMAP	HYAL3	SFXN1	NPAS2	WASF1	MRPL27	CTNNB1	CRNKL1	PPIL1	SET	C3orf14	MRPL21	AAMP	MMD	SLAIN2	OCEL1	RPL36A			TMBIM4	TIMM22	HOXC10	CCDC90B	SLC48A1	CYBA		CBWD2	CHD1L	DEXI	PDE6B			FBXO4		VPS29	PSMC4		DGUOK-AS1
ARHGDIB	HOPX	FLNB	NAT6	THOC3	RPL31	WASF2	TOB1	TRAK1	HOOK1	PPIL3	GOT1	THOC7	MRPL22	PNKD	RANGRF	SLC10A4	MYO9B	RPL36AL			RMI1	YWHAE	HOXC5	TMEM126B	TMEM106C	CYC1		RABL2A	ACP6	DGAT1	ATP5I			CCDC152		HDDC2	NOP10		TET3
STRAP	NOA1	RPP14	HYAL2	NOP16	CNOT11	MIDN	NME1	CCK	POP5	PPM1G	TIGD1	ATXN7	MRPL23	CTDSP1	MAP2K6	FRYL	PSMD8	RPL37			ITGB1BP1	SERPINF2	HOXC6	TMEM126A	PRKAG1	CYCS		SLC35F5	AC245100.1	DGCR2	MYL5			HMGCS1		CHGB	PSMD8		BOLA3
DERA	POLR2B	RP11-80H18.3	TUSC2	HIGD2A	RNF149	HECTD3	UTP18	VIPR1	TEX264	PPME1	MAP4K5	PSMD6	MRPL24	RQCD1	DHRS7B	OCIAD1	FBXL19	RPL37A			RFC2	SERPINF1	HOXC8	C11orf73	TUBA1B	CYCSP55		ACTR3	HIST2H2AC	DGCR6	RP11-440L14.4			TMEM267		BUB3	AURKAIP1		BOLA3-AS1
CMAS	IGFBP7	PDHB	RASSF1	CLTB	MAP4K4	LZTFL1	COX11	SEC22C	POMP	PPP1CA	NSUN5P2	PRICKLE2	MRPL27	ZNF142	SLC9A3R1	OCIAD2	HSD3B7	RPL38			SCFD2	EMC6	HOXC9	SLC36A4	TUBA1A	CYFIP1		DPP10-AS1	BOLA1	DGCR6L	RP11-440L14.1			C5orf34		GGH	PLIN3		MOB1A
BCAT1	UBA6-AS1	KCTD6	NPRL2	PRELID1	IL1R2	SPECC1L	COIL	SS18L2	TMA7	PPP1CB	POFUT2	ADAMTS9	MRPL28	BCS1L	NAT9	SGCB	SETD1A	RPL39			PRIM1	ITGAE	HOXD13	CWC15	MCRS1	CYFIP2		DDX18	VPS45	DGKA	TMEM175			PAIP1		ASNA1	MSANTD3		MTHFD2
LYRM5	UGT2B7	FHIT	CYB561D2	RGS14	IL1RL2	NPRL3	MRPS23	NKTR	MRPS17	PPP1CC	MOB1B	SLC25A26	MRPL3	RNF25	TMEM104	USP46	BCL7C	RPL4			ACAD9	CYB5D2	HPCA	TMEM123	SMARCD1	CYHR1		CCDC93	PLEKHO1	DGKD	FGFRL1			NNT-AS1		ZC4H2	CBX1		DCTN1
TM7SF3	FDCSP	THOC7	TMEM115	F12	MFSD9	UQCRHL	SUPT4H1	CCDC13	ATRAID	PPP1R11	MED29	LRIG1	MRPL33	STK36	TNFAIP1	RP11-231C18.3	CIRBP	RPL5			TFB2M	TM4SF5	HPDL	ACAT1	COX14	CYLD		INSIG2	TARS2	DGKE	RNF212			MRPS30-DT		TCF7L1	LRP5		AC005041.1
MRPS35	PROL1	PSMD6	CISH	GRK6	TMEM182	NAGA	SKA2	HIGD1A	SNX7	PPP1R14B	RHPN2	SUCLG2	MRPL34	TTLL4	IFT20	CHIC2	ATP5D	RPL6			METTL9	PSMB6	HPGD	FDX1	CERS5	CYP20A1		THORLNC	SETDB1	DGLUCY	CTBP1			MRPS30		GLO1	TMEM69		WDR54
ERGIC2	UTP3	SLC25A26	MAPKAPK3	PRR7	MRPS9	PGAP2	TACO1	POMGNT2	UCHL5	PPP1R7	AUTS2	EOGT	MRPL35	CYP27A1	TMEM97	PDGFRA	CBARP	RPL7			ATP5PO	SLC25A11	HPRT1	C11orf1	DAZAP2	CYP51A1		MARCO	MLLT11	DGUOK	MAEA			PELO		WDR61	HAS2		RTKN
YARS2	GRSF1	LRIG1	MANF	TMED9	RP11-332H14.1	RTL8B	LIMD2	SNRK	ATP6V1D	PPP2CA	RARS	TMF1	MRPL36	CNPPD1	UNC119	KDR	HNRNPM	RPL7A			NUP188	RNF167	HRAS	TIMM8B	GRASP	CYSLTR1		STEAP3	VPS72	DHCR24	RP11-1398P2.1			MOCS2		PPIL3	CNOT7		INO80B
CPNE8	DCK	SUCLG2	RBM15B	B4GALT7	TGFBRAP1	RTL8A	FTSJ3	ANO10	EIF3L	PPP2R1A	ZNF174	UBA3	MRPL37	FAM134A	SUPT6H	SRD5A3	MARCH2	RPL7L1			CAVIN2	PFN1	RIDA	SDHD	ATG101	CYSTM1		C2orf76	S100A2	DHCR7	SLBP			AC008966.1		AAR2	LST1		WBP1
ZCRB1	COX18	TMF1	VPRBP	NHP2	RP11-332H14.2	HBS1L	PSMC5	ABHD5	NIP7	PPP2R3C	SEMA3B	ARL6IP5	MRPL38	ZFAND2B	PHF12	TMEM165	NDUFB7	RPL8			DDRGK1	ENO3	HS3ST1	PTS	KRT8	CYTH1		DBI	FLAD1	DHFR	TMEM129			NDUFS4		RPS6	CDK4		MOGS
TWF1	CXCL8	UBA3	RAD54L2	HNRNPAB	C2orf49	SNAP29	CD79B	TCAIM	RWDD1	PTPA	LINC00662	SHQ1	MRPL39	ATG9A	TMEM33	CLOCK	TECR	RPL9			SUV39H1	SPAG7	HS6ST2	REXO2	KRT18	CYTH2		TMEM37	GBA	DHFR2	TACC3			GPX8		HMGN2	RAMP3		MRPL53
TMEM106C	CXCL6	ARL6IP5	TEX264	LTC4S	UXS1	SFXN4	APOH	ZNF445	AIG1	PPP4C	FAM71D	GXYLT2	MRPL4	STK16	SLAIN2	NMU	TIMM13	RPLP0			AAMP	C1QBP	HSBP1	BACE1	PFDN5	CYTIP		TMEM177	FAM189B	DHPS	LETM1			CCNO		HNRNPA2B1	NTPCR		CCDC142
ARF3	CXCL1	MITF	RRP9	MGAT4B	ST6GAL2	CCT8	PSMD12	ZNF197	COMMD10	PPP5C	MAPKAPK2	PPP4R2	MRPL40	TUBA4A	OCIAD1	EXOC1	CDC34	RPLP1			SRSF10	DERL2	HSBP1L1	FXYD6	C12orf10	CYTOR		PTPN4	CLK2	DHRS1	WHSC1			DHX29		TMEM70	XPOT		TTC31
PRKAG1	CXCL5	FOXP1	PCBP4	RNF130	SULT1C4	CCT2	KPNA2	ZNF35	WDR83OS	PPP6C	PRADC1	ZNF717	MRPL41	DNAJB2	USP46	CEP135	MTAP	RPLP2			TSPO	TXNDC17	HSCB	ATP5L	AAAS	DAD1		EPB41L5	RUSC1	DHRS11	NELFA			MTREX		COPE	DHCR7		LBX2
TUBA1B	CXCL3	EIF4E3	ABHD14B	AC008610.1	GCC2	CCT4	AMZ2	ZNF502	TRAPPC4	PPT1	RAD50	ROBO2	MRPL43	DNPEP	NMU	PPAT	CEP170B	RPN1			MRPL39	SLC16A11	HSD17B10	TRAPPC4	PRR13	DAG1		TMEM185B	ASH1L-AS1	DHRS13	C4orf48			SETD9		COA4	DOCK4		LBX2-AS1
TUBA1C	CXCL2	RYBP	ABHD14A	AC008443.4	LIMS1	SWI5	PRKAR1A	KIAA1143	ATP5E	PQBP1	PISD	ROBO1	MRPL46	SPEG	UBE2D3	PAICS	POLR2E	RPP21			KNL1	ASGR2	HSD17B11	HMBS	ATP5G2	DAGLB		RALB	MSTO1	DHRS4-AS1	MXD4			DEPDC1B		ST6GALNAC4	ENOPH1		PCGF1
MCRS1	MTHFD2L	SHQ1	ACY1	RACK1	RANBP2	WNK1	MAP2K6	KIF15	NOL7	PRADC1	RP11-91J3.3	CHMP2B	MRPL47	GMPPA	MAPK10	SRP72	POLRMT	RPP25L			ITPA	ACADVL	HSD17B12	TMEM136	HNRNPA1	DALRD3		INHBB	PMF1	DHRS7	RNF4			ERCC8		NDUFV1	RTL8C		AUP1
COX14	AREG	PPP4R2	RPL29	DUSP22	CCDC138	ACIN1	SLC9A3R1	TMEM42	FAM8A1	PRAF2	LINC00882	CGGBP1	MRPL48	CHPF	NDUFC1	ARL9	RASSF7	RPP40			SAP18	ELP5	HSD17B14	SPA17	COPZ1	DANCR		GLI2	GLMP	DHRS7B	TNIP2			NDUFAF2		POLDIP2	NAA15		HTRA2
LIMA1	BTC	ROBO1	DUSP7	FOXC1	SEPT10	TFB1M	ICT1	ZDHHC3	YTHDF2	PRAME	POLE4	C3orf38	MRPL49	TMEM198	ZNF330	HOPX	GADD45B	RPS10			CREG1	CLDN7	HSD17B2	NRGN	ZNF385A	DAP		TFCP2L1	RRNAD1	DHRSX	MFSD10			SMIM15		HSPA14	PLS3		DOK1
SMAGP	PARM1	CHMP2B	POC1A	GMDS	SOWAHC	TSEN15	ATP5H	EXOSC7	IP6K2	PRC1	RP11-126O1.5	EPHA3	MRPL50	OBSL1	KLHL2	REST	PALM	RPS10-NUDT3			CALML3	EIF5A	HSD17B4	TMEM218	BLOC1S1	DAP3		CLASP1	AIM2	DHTKD1	NOP14			KIF2A		HMG20A	RPS24		SEMA4F
GALNT6	RCHY1	CGGBP1	ALAS1	WRNIP1	LINC01123	AC007128.1	SUMO2	CDCP1	LCMT1	PRDX1	PGAM5	PROS1	MRPL51	STK11IP	CPE	POLR2B	MKNK2	RPS11			CAD	TMEM256	HSD17B8	FEZ1	CD63	DAPK3		NIFK-AS1	LINC01133	DHX15	GRK4			DIMT1		RNASEH2B	MRPL9		AC019069.1
KRT1	THAP6	ZNF654	TWF2	SERPINB6	MALL	SNX3	MRPS7	SACM1L	PDE6D	PRDX2	TKT	ARL13B	MRPL52	SLC4A3	GRPEL1	ADGRL3-AS1	ARVCF	RPS12			ETHE1	MPDU1	HSD3B7	EI24	ORMDL2	DAPP1		NIFK	PEX19	DHX16	HTT			CWC27		TUBA1C	RPL24		HK2
SPRYD3	USO1	C3orf38	WDR82	NQO2	NPHP1	RPL27A	MIF4GD	SLC6A20	HSD17B7	PRDX3	BAK1	DHFRL1	MRPL53	EPHA4	GAR1	EPHA5	TRMT2A	RPS13			R3HCC1	SAT2	HSDL2	FOXRED1	PYM1	DARS		TSN	NIT1	DHX29	DOK7			CENPK		AKR1B1	ALKBH7		LINC01291
PRR13	NAAA	ARL13B	BAP1	BPHL	LINC00116	SNX8	GALK1	LZTFL1	NOP16	PRDX4	PRPSAP2	NSUN3	MRPL54	FARSB	FRG1	EPHA5-AS1	RANBP1	RPS14			SRSF1	NAA38	HSF1	DCPS	RAB5B	DARS2		BIN1	PPOX	DHX30	LRPAP1			TRAPPC13		GEMIN2	PEX11B		POLE4
ATP5G2	SDAD1	DHFRL1	NT5DC2	PSMG4	LINC01106	KHSRP	WBP2	CCRL2	RTCB	PRDX5	C9orf72	CRYBG3	MRPL55	WDFY1	CLCN3	RP11-584P21.2	ZDHHC8	RPS15			EEF1E1	TRAPPC1	HSP90AB1	ST3GAL4	RPS26	DAXX		ERCC3	PBX1	DHX33	TMEM128			SREK1		NDUFA1	SMARCA1		EVA1A
HNRNPA1	NUP54	MTRNR2L12	SMIM4	FAM50B	BUB1	TIMELESS	TRIM47	LRRC2	HACD3	PRDX6	RP11-285F7.2	MINA	MRPL9	MRPL44	AADAT	CENPC	KLHL22	RPS15A			LAMTOR1	TMEM107	HSP90B1	APLP2	PA2G4	DAZAP1		MAP3K2	UCK2	DHX35	LYAR			SLC30A5		HSPE1	BSG		MRPL19
COPZ1	SEPT11	CLDND1	PBRM1	ECI2	BCL2L11	ORAI2	SPHK1	TDGF1	NELFCD	PREB	RP5-827C21.4	CLDND1	MRPS10	SERPINE2	GALNT7	UBA6	MED15	RPS16			ESF1	SCO1	HSPA14	ZBTB44	RPL41	DAZAP2		IWS1	FMO3	DHX36	STX18			CCNB1		COPS3	TEAD4		GCFC2
GTSF1	MRPL1	CMSS1	GNL3	RPP40	MIR4435-2HG	ORAI1	LGALS3BP	CCDC12	TRIAP1	PRELID1	ESRRA	CPOX	MRPS11	CUL3	DHX15	YTHDC1	SNAP29	RPS17			MRPL2	TMEM220	HSPA4	NCAPD3	MYL6B	DBF4		WDR33	METTL13	DHX37	MRFAP1			CENPH		PMPCB	VPS29		AC005034.3
BLOC1S1	ANXA3	TBC1D23	GLT8D1	LYRM4	RP11-803D5.4	DLAT	GAA	NBEAL2	ATP5F1	PRIM1	EMILIN3	DCBLD2	MRPS12	DOCK10	NEIL3	UTP3	CRKL	RPS18			C19orf48	ZSWIM7	HSPA5	VPS26B	MYL6	DBF4P1		SFT2D3	PIGC	DHX38	RP11-539L10.3			MRPS36		TCEA1	GGH		LRRTM1
CD63	PAQR3	NIT2	SPCS1	FARS2	ANAPC1	PGAM5	EIF4A3	SETD2	CWC15	PRKAG1	RP11-797A18.5	LINC00973	MRPS14	IRS1	WHSC1	GRSF1	LZTR1	RPS19			SLC20A2	NCOR1	HSPA8	THYN1	RNF41	DBI		POLR2D	FAM20B	DHX40	AC093323.3			CDK7		SUSD4	VPS35		SUCLG1
ORMDL2	RP11-689K5.3	TOMM70A	TMEM110	NRN1	TMEM87B	NEU3	C17orf89	KIF9	TRMT112	PRKAR1A	IGF2R	CMSS1	MRPS15	RHBDD1	SH3D19	DCK	MMP11	RPS19BP1			ABCF3	COPS3	HSPA9	GDI2	NABP2	DBNL		AMMECR1L	TOR3A	DHX57	MRFAP1L1			AK6		TRIM28	ASNA1		TRABD2A
PYM1	RP11-127B20.2	TFG	RFT1	SSR1	FBLN7	MED10	MRPL12	KLHL18	UFC1	PRKRA	CINP	FILIP1L	MRPS16	MFF	STIM2	ANKRD17	SMARCB1	RPS2			NCBP1	PEMT	HSPB1	RBM17	COQ10A	DCAF1		SAP130	ACBD6	DHX8	BLOC1S4			RAD17		BZW2	ZC4H2		KCMF1
RPS26	HNRNPD	SENP7	PRKCD	RIOK1	ZC3H8	MED19	FAM195B	SCAP	RTFDC1	PRMT1	ARNT2	TBC1D23	MRPS17	AGFG1	UFSP2	CXCL8	P2RX6	RPS20			MRPS27	SHMT1	HSPB11	ATP5C1	SPRYD4	DCAF10		UGGT1	LAMC1	DHX9	KIAA0232			MRPS27		POP1	GLO1		TCF7L1
PA2G4	ENOPH1	TRMT10C	TKT	TXNDC5	ZC3H6	EEF1B2	ARHGDIA	ELP6	CHMP5	PRMT6	PTPN9	NIT2	MRPS18A	SPHKAP	KLF3	RCHY1	BCL2L13	RPS21			TIMM8B	B9D1	HSPB6	NUDT5	ATP5B	DCAF12		HS6ST1	TSEN15	DIAPH1	GRPEL1			PTCD2		NFS1	WDR61		TGOLN2
MYL6B	COPS4	PCNP	DCP1A	EEF1E1	TTL	MLEC	ANAPC11	SMARCC1	TMEM14C	PROS1	ARHGEF10L	TOMM70A	MRPS18B	PID1	KLHL5	CDKL2	DDTL	RPS23			PAPSS1	ALDH3A2	HSPB8	CDC123	PTGES3	DCAF13		SMPD4	UCHL5	DIAPH2	AFAP1-AS1			TMEM171		CRMP1	CD302		RETSAT
MYL6	COQ2	ZBTB11	IL17RB	LINC00518	POLR1B	SLC30A9	STRA13	DHX30	OSER1	PRPF31	RP11-195L15.2	TFG	MRPS18C	DNER	FAM149A	G3BP2	DDT	RPS24			KIF15	TMEM97	HSPBP1	CCDC3	NACA	DCAF4		MZT2B	ZBTB41	DICER1	WDR1			AC099522.2		C12orf45	TSSC4		ELMOD3
NABP2	MRPS18C	ZBTB11-AS1	SELK	GCNT2	CHCHD5	CNN2	DCXR	MAP4	GSKIP	PRPS1	ZBTB3	TRMT10C	MRPS2	FBXO36	NCAPG	USO1	CABIN1	RPS25			ERP44	POLDIP2	HSPD1	DNAJC1	DCTN2	DCAF6		CCDC115	DDX59	DIEXF	ZNF518B			BTF3		C1orf54	AAR2		MAT2A
CS	FAM175A	RPL24	FAM208A	PAK1IP1	AC079922.3	CHAC1	ENOSF1	NME6	JKAMP	PRPS2	MPHOSPH8	PCNP	MRPS22	SLC16A14	UGDH	ART3	TBC1D10A	RPS27			HIF1AN	VTN	HSPE1	COMMD3	OS9	DCAF7		IMP4	LAD1	DIMT1	RAB28			UTP15		SCG3	CHRNA6		GGCX
CNPY2	GPAT3	CEP97	APPL1	TMEM14C	SLC20A1	FAM98A	MYL12A	PLXNB1	ANAPC11	PRR13	PDZD4	ZBTB11-AS1	MRPS23	SP110	DDX25	NUP54	SF3A1	RPS27A			DSG3	ALDOC	HSPG2	BMI1	TSPAN31	DCAF8		PTPN18	UBE2T	DIP2B	BOD1L1			ENC1		DDX1	HNRNPA2B1		VAMP8
TIMELESS	SLC10A6	NXPE3	PDE12	TMEM14B	CKAP2L	EIF5B	MYL12B	CCDC51	VTA1	PRSS23	E2F5	NXPE3	MRPS24	CAB39	CTSC	SCARB2	RNF215	RPS27L			NSA2	TLCD1	HSPH1	MSRB2	CDK4	DCP1A		ARHGEF4	PCAT6	DIRC2	FAM200B			HEXB		RNPS1	TMEM70		VAMP5
SPRYD4	C4orf36	NFKBIZ	ARF4	SMIM13	IL1B	EIF5A	NDUFV2	TMA7	MTFP1	PSENEN	KPTN	ALCAM	MRPS25	ITM2C	CCDC34	SHROOM3	SEC14L2	RPS28			MAGEA1	ERAL1	HTATSF1	RAB18	METTL1	DCP2		FAM168B	EIF2D	DIRC3	FGFBP1			GFM2		SLC25A10	FAM57A		RNF181
ATP5B	KLHL8	ZPLD1	SLMAP	TBC1D7	IL1RN	TUBB3	SNRPD1	SHISA5	ZCCHC17	PSMA1	SLC25A22	BBX	MRPS26	C2orf72	ELP4	SEPT11	SPECC1L	RPS29			NEDD8	PIPOX	HTR1A	ZNF32	TSFM	DCPS		PLEKHB2	IRF6	DIS3	TAPT1			NSA2		TBC1D7	PLAT		TMEM150A
DCTN2	NUDT9	ALCAM	PDHB	NOL7	PSD4	APTR	ABHD3	UQCRC1	ZNF581	PSMA2	UNC5C	CD47	MRPS27	PSMD1	ZPR1	CCNI	PPIL2	RPS3			MRPS2	TP53I13	HYOU1	TIMM23	RP11-620J15.3	DCTD		MZT2A	DIEXF	DIS3L2	QDPR			IQGAP2		PLGRKT	COPE		USP39
OS9	PKD2	BBX	KCTD6	MCUR1	CBWD2	RPL13A	SLC14A1	SLC26A6	CINP	PSMA3	LINC00634	IFT57	MRPS28	ARMC9	MTCH2	CCNG2	YPEL1	RPS3A			POLR3H	COPRS	HYPK	ZWINT	XRCC6BP1	DCTN1		CCDC74A	TMEM206	DKC1	LAP3			AGGF1		STMP1	EIF3A		C2orf68
TSPAN31	ABCG2	CD47	ACOX2	RNF182	RABL2A	BCL7B	ATP5A1	IP6K2	RAB14	PSMA4	SCAMP4	KIAA1524	MRPS33	NCL	SC5D	CNOT6L	SNRPD3	RPS4X			CALM3	PSMD11	IAH1	CISD1	TMEM5	DCTN2		GPR39	RP11-61J19.5	DKK3	MED28			WDR41		PPA2	COA4		ATOH8
CDK4	PYURF	DZIP3	FAM107A	CD83	SLC35F5	EFNA4	HAUS1	PRKAR2A	ARMCX3	PSMA5	RAB11FIP2	ABHD10	MRPS34	PDE6D	B3GAT1	MRPL1	PES1	RPS5			RNASEH2A	TMEM98	IARS	HNRNPH3	RP11-81H14.2	DCTN3		NCKAP5	NSL1	DLAT	DCAF16			TBCA		SPSB4	CHI3L2		ST3GAL5
TSFM	SNCA	PLCXD2	FAM3D	DTNBP1	RP11-141B14.1	MBNL1-AS1	IER3IP1	SLC25A20	UFM1	PSMA6	SEMA6A	ATG3	MRPS35	COPS7B	HSPA8	FRAS1	MAPK1	RPS6			NUP54	CCL15	IARS2	C10orf35	RAP1B	DCTN4		MGAT5	TATDN3	DLD	NCAPG			AP3B1		PALD1	UBAC2		POLR1A
SLC16A7	SMARCAD1	PHLDB2	FHIT	CAP2	ACTR3	APEX1	ACAA2	ARIH2	FAM49B	PSMA7	RTP4	SLC35A5	MRPS36	TIGD1	DNAJC4	PAQR3	PPM1F	RPS7			SNAP47	ZNHIT3	ICMT	H2AFY2	YEATS4	DCTN6		TMEM163	RPS6KC1	DLG1	LCORL			SCAMP1-AS1		TPM2	EEF1AKMT3		PTCD3
TMEM5	RAP1GDS1	ABHD10	C3orf14	NHLRC1	LINC01191	APEX2	TXNL1	P4HTM	GDE1	PSMB1	OBSL1	CCDC80	MRPS6	EIF4E2	SIAE	ANTXR2	SLC35E4	RPS8			REEP4	DHRS11	MRPL58	PPA1	KRR1	DCTPP1		CCNT2	CENPF	DLG3	PACRGL			AC008771.1		PPP1R11	NDUFV1		IMMT
TMEM19	EIF4E	ATG3	THOC7	TPMT	DDX18	ZNF714	NARS	WDR6	LARP7	PSMB10	CMTM3	GTPBP8	MRPS7	EFHD1	EHD1	PRDM8	TOP3B	RPS9			DLD	MRPL45	ID1	EIF4EBP2	NAP1L1	DCUN1D1		RAB3GAP1	KCTD3	DLG5	SOD3			DHFR		METTL13	POLDIP2		AC009309.1
GLIPR1	METAP1	SLC35A5	PSMD6	DEK	AC009404.2	CRLS1	SEC11C	DALRD3	AZIN1	PSMB2	ANKS1B	C3orf17	MRPS9	GIGYF2	UNC93B1	RASGEF1B	DGCR14	RPSA			CDK5	CISD3	ID3	PCBD1	CSRP2	DCUN1D5		ZRANB3	LYPLAL1	DLGAP4	CCDC149			CKMT2-AS1		LSM2	HSPA14		MRPL35
CSRP2	RP11-571L19.8	GTPBP8	SLC25A26	ID4	CCDC93	GUF1	KDSR	NDUFAF3	CUTA	PSMB4	SNRNP200	BOC	MRRF	C2orf82	PUS3	RP11-127B20.2	CRYBB2P1	RPUSD1			RANGRF	PSMB3	IDE	PSAP	UBE2N	DCXR		R3HDM1	EPRS	DLGAP5	SEPSECS			ZCCHC9		BCRP3	AMMECR1L		REEP1
[truncated: 14,646 more rows]

## Sheet: Table S10
Table S10. List of LMy genes in each scRNA-seq dataset.
[truncated: 3,132 more rows]

[truncated: 6 more sheets: Table S11, Table S12, Table S13, Table S14, Table S15, Table S16]
